# Supplementary material for: The SlHB8 acts as a negative regulator in tapetum development and pollen wall formation in Tomato
Source: Hortic Res. 2022 Aug 25;9:uhac185. doi: 10.1093/hr/uhac185 (PMC9627519; doi:10.1093/hr/uhac185)
Supplement: Web_Material_uhac185 [file web_material_uhac185.zip]

Archive with 5 entries (5 files):
- Supplementary file revised with yellow highlights.pdf
- Table S3. Different expressed genes in wild type and SlHB8 overexpression line..xls
- Table S4. Go and KEGG functional analysis of 545 up DEGs.xls
- Table S5. HB8 DAP seq.xls
- Table S6. RNA-seq and DAP-seq overlapped DEGs.xls
