# Supplementary material for: The SlHB8 acts as a negative regulator in tapetum development and pollen wall formation in Tomato
Source: Hortic Res. 2022 Aug 25;9:uhac185. doi: 10.1093/hr/uhac185 (PMC9627519; doi:10.1093/hr/uhac185)
Supplement: Web_Material_uhac185 [file web_material_uhac185.zip › Table S3. Different expressed genes in wild type and SlHB8 overexpression line..xls]

## Sheet: 900DEGs
id	Wt-4mm-1_count	Wt-4mm-2_count	Wt-4mm-3_count	HB8-4mm-1_count	HB8-4mm-2_count	HB8-4mm-3_count	Wt-4mm-1_fpkm	Wt-4mm-2_fpkm	Wt-4mm-3_fpkm	HB8-4mm-1_fpkm	HB8-4mm-2_fpkm	HB8-4mm-3_fpkm	Wt-4mm_mean	HB8-4mm_mean	log2(fc)	PValue	FDR	Symbol	Description	KEGG_A_class	KEGG_B_class	Pathway	K_ID	GO Component
MSTRG.1012	21	26	15	0	0	0	1.79	2.89	2	0	0	0	2.22667	0.001	-11.1207	2.34481e-07	4.12175e-06	--	-	-	-	-	-	-	-	-
MSTRG.1075	5	3	1	20	28	16	0.19	0.15	0.06	1.04	1.66	0.8	0.133333	1.16667	3.12928	8.30673e-06	0.000108919	--	-	-	-	-	-	-	-	-
MSTRG.10898	56	48	39	20	21	19	4.16	4.65	4.55	2.01	2.41	1.83	4.45333	2.08333	-1.09599	0.00105613	0.00765146	--	-	-	-	-	-	-	-	-
MSTRG.10985	9	7	5	21	16	32	0.92	0.94	0.8	2.91	2.53	4.25	0.886667	3.23	1.86507	0.0004158	0.00340848	--	PREDICTED: defensin-like protein 296 [Nicotiana sylvestris]	-	-	-	-	-	-	-
MSTRG.1102	14	13	16	32	29	39	0.64	0.78	1.15	1.98	2.05	2.31	0.856667	2.11333	1.30271	0.00079669	0.005994	--	-	-	-	-	-	-	-	-
MSTRG.11379	1	0	0	12	6	11	0.1	0	0	1.67	0.96	1.47	0.0333333	1.36667	5.35755	0.000423207	0.00345467	--	-	-	-	-	-	-	-	-
MSTRG.11407	56	66	49	0	1	2	3.43	5.28	4.71	0	0.09	0.16	4.47333	0.0833333	-5.74631	1.56842e-10	4.78071e-09	--	-	-	-	-	-	-	-	-
MSTRG.11452	2	2	2	52	39	43	0.07	0.09	0.11	2.44	2.09	1.93	0.09	2.15333	4.5805	6.63716e-12	2.3946e-10	--	Integrase core domain containing protein [Solanum demissum]	-	-	-	-	-	-	-
MSTRG.11478	21	25	14	0	2	0	1.31	2.02	1.34	0	0.18	0	1.55667	0.06	-4.69735	3.30387e-05	0.000375686	--	PREDICTED: uncharacterized protein LOC104219305 isoform X1 [Nicotiana sylvestris]	-	-	-	-	-	-	-
MSTRG.1148	13	9	7	23	27	22	0.34	0.31	0.29	0.82	1.1	0.75	0.313333	0.89	1.50611	0.00177919	0.0118642	--	PREDICTED: uncharacterized protein LOC101244044 [Solanum lycopersicum]	-	-	-	-	-	-	-
MSTRG.11525	4	3	2	187	221	193	0.33	0.32	0.26	20.77	28.01	20.54	0.303333	23.1067	6.25126	5.54695e-34	8.10513e-32	--	-	-	-	-	-	-	-	-
MSTRG.11662	39	30	25	57	64	56	0.42	0.42	0.42	0.83	1.06	0.78	0.42	0.89	1.08342	0.000176517	0.00162536	RE2	PREDICTED: retrovirus-related Pol polyprotein from transposon TNT 1-94 isoform X1 [Vigna angularis]	-	-	-	-	-	-	-
MSTRG.11792	29	23	10	4	4	5	2.67	2.77	1.45	0.5	0.57	0.6	2.29667	0.556667	-2.04466	0.000950554	0.00698617	--	hypothetical protein CICLE_v10013263mg [Citrus clementina]	-	-	-	-	-	-	-
MSTRG.11949	5	4	2	7	13	29	0.13	0.13	0.08	0.24	0.51	0.96	0.113333	0.57	2.33039	0.00125421	0.00882136	--	PREDICTED: morphogenetic regulator of filamentous growth protein 1-like [Nicotiana attenuata]	-	-	-	-	-	-	-
MSTRG.12449	0	0	0	80	73	78	0	0	0	4.25	4.42	3.97	0.001	4.21333	12.0407	2.20409e-13	9.50725e-12	--	-	-	-	-	-	-	-	-
MSTRG.12458	1	1	1	28	31	33	0.04	0.05	0.06	1.35	1.7	1.52	0.05	1.52333	4.92916	3.3248e-08	6.8788e-07	--	hypothetical protein (mitochondrion) [Capsicum annuum]	-	-	-	-	-	-	-
MSTRG.12525	0	0	0	34	27	32	0	0	0	1.43	1.29	1.29	0.001	1.33667	10.3844	1.48996e-09	3.84479e-08	--	-	-	-	-	-	-	-	-
MSTRG.12565	29	22	22	44	56	79	0.45	0.44	0.54	0.92	1.34	1.59	0.476667	1.28333	1.42884	5.48402e-06	7.44115e-05	--	PREDICTED: germin-like protein subfamily 1 member 17 [Nicotiana tabacum]	-	-	-	-	-	-	-
MSTRG.12607	18	5	5	38	26	20	0.6	0.22	0.26	1.72	1.34	0.87	0.36	1.31	1.8635	0.000336562	0.00284677	--	DNA/RNA polymerases superfamily protein [Theobroma cacao]	-	-	-	-	-	-	-
MSTRG.12619	22	23	22	0	0	0	2.34	3.18	3.66	0	0	0	3.06	0.001	-11.5793	1.05187e-07	1.9848e-06	--	-	-	-	-	-	-	-	-
MSTRG.12707	9	13	3	0	0	0	0.79	1.48	0.41	0	0	0	0.893333	0.001	-9.80305	0.000277877	0.00241505	--	PREDICTED: uncharacterized protein LOC107816115 [Nicotiana tabacum]	-	-	-	-	-	-	-
MSTRG.12745	1	0	3	124	88	136	0.05	0	0.25	8.95	7.25	9.4	0.1	8.53333	6.41504	2.13902e-18	1.41666e-16	RH8	PREDICTED: DEAD-box ATP-dependent RNA helicase 8-like [Malus domestica]	Genetic Information Processing	Folding, sorting and degradation	ko03018//RNA degradation	K12614	-	GO:0017111//nucleoside-triphosphatase activity;GO:0032550//purine ribonucleoside binding	-
MSTRG.12828	39	33	24	70	85	96	1.61	1.78	1.56	3.91	5.42	5.14	1.65	4.82333	1.54756	5.43689e-09	1.28523e-07	--	PREDICTED: uncharacterized protein LOC101264907 [Solanum lycopersicum]	-	-	-	-	-	-	-
MSTRG.12829	13	8	12	34	29	30	0.72	0.59	1.06	2.53	2.5	2.15	0.79	2.39333	1.5991	0.000147924	0.00139956	--	PREDICTED: uncharacterized protein LOC107020135 [Solanum pennellii]	-	-	-	-	-	-	-
MSTRG.12948	25	29	17	7	11	4	1.31	1.98	1.39	0.49	0.89	0.27	1.56	0.55	-1.50404	0.00432024	0.0245689	--	PREDICTED: transcriptional corepressor SEUSS-like [Solanum lycopersicum]	-	-	-	-	-	-	-
MSTRG.14343	42	26	25	15	10	14	4.84	3.91	4.52	2.33	1.78	2.09	4.42333	2.06667	-1.09783	0.00888546	0.0440532	--	PREDICTED: defensin-like protein 182 [Sesamum indicum]	-	-	-	-	-	-	-
MSTRG.14651	4	8	3	14	12	17	0.22	0.58	0.26	1.06	1.03	1.23	0.353333	1.10667	1.64712	0.01017	0.0490134	--	-	-	-	-	-	-	-	-
MSTRG.14761	3	1	3	13	6	19	0.24	0.11	0.38	1.42	0.75	1.99	0.243333	1.38667	2.51062	0.00181531	0.0120568	--	-	-	-	-	-	-	-	-
MSTRG.14772	6	2	1	77	84	103	0.27	0.12	0.07	4.68	5.82	5.99	0.153333	5.49667	5.16381	1.34023e-20	1.05499e-18	--	-	-	-	-	-	-	-	-
MSTRG.14775	186	152	135	60	64	84	18.4	19.61	20.95	8.02	9.76	10.75	19.6533	9.51	-1.04726	3.6741e-08	7.54515e-07	--	-	-	-	-	-	-	-	-
MSTRG.14790	26	17	17	37	46	37	1.56	1.33	1.6	2.99	4.25	2.87	1.49667	3.37	1.171	0.00100901	0.00736257	AUR2	PREDICTED: serine/threonine-protein kinase Aurora-1 isoform X1 [Jatropha curcas]	-	-	-	-	-	-	-
MSTRG.14835	0	0	0	18	24	20	0	0	0	0.99	1.51	1.06	0.001	1.18667	10.2127	5.43529e-08	1.08608e-06	GIP	PREDICTED: uncharacterized mitochondrial protein AtMg00810-like [Capsicum annuum]	-	-	-	-	-	-	-
MSTRG.14866	26	18	9	0	2	2	2.29	2.07	1.24	0	0.27	0.23	1.86667	0.166667	-3.48543	0.000112243	0.00110072	--	-	-	-	-	-	-	-	-
MSTRG.14899	0	0	1	40	12	26	0	0	0.04	1.37	0.47	0.85	0.0133333	0.896667	6.07146	8.32279e-07	1.32456e-05	--	Retrovirus-related Pol polyprotein from transposon TNT 1-94, partial [Glycine soja]	-	-	-	-	-	-	-
MSTRG.14900	0	0	0	25	28	30	0	0	0	0.79	1.01	0.91	0.001	0.903333	9.81911	4.11696e-09	9.88197e-08	--	-	-	-	-	-	-	-	-
MSTRG.14901	0	2	4	32	16	20	0	0.1	0.23	1.59	0.91	0.95	0.11	1.15	3.38606	2.2323e-06	3.27203e-05	--	-	-	-	-	-	-	-	-
MSTRG.15655	10	5	3	0	0	0	1.12	0.73	0.53	0	0	0	0.793333	0.001	-9.63178	0.00194907	0.0128322	--	-	-	-	-	-	-	-	-
MSTRG.16546	43	28	27	12	13	14	4.33	3.68	4.26	1.63	2.02	1.82	4.09	1.82333	-1.16552	0.00447887	0.0252638	--	-	-	-	-	-	-	-	-
MSTRG.16563	0	0	0	421	296	373	0	0	0	37.98	30.47	32.24	0.001	33.5633	15.0346	9.20624e-21	7.34582e-19	--	-	-	-	-	-	-	-	-
MSTRG.16693	16	8	9	147	152	186	0.33	0.21	0.29	4.08	4.81	4.94	0.276667	4.61	4.05855	3.90536e-39	6.81368e-37	--	gag-pol polyprotein [Solanum lycopersicum]	-	-	-	-	-	-	-
MSTRG.17000	29	26	21	95	81	102	0.79	0.93	0.9	3.5	3.41	3.6	0.873333	3.50333	2.00412	2.68571e-14	1.29196e-12	--	PREDICTED: GATA zinc finger domain-containing protein 14-like [Solanum lycopersicum]	-	-	-	-	-	-	-
MSTRG.17070	41	36	32	4	6	9	3.01	3.41	3.6	0.43	0.67	0.9	3.34	0.666667	-2.32481	9.48221e-07	1.49182e-05	--	PREDICTED: uncharacterized protein LOC107009981 [Solanum pennellii]	-	-	-	-	-	-	-
MSTRG.17932	171	137	117	764	648	863	11.7	12.2	12.54	70.5	68.26	76.31	12.1467	71.69	2.56121	2.68763e-124	2.24407e-121	PR1B1	pathogenesis-related leaf protein 6 precursor [Solanum lycopersicum]	Organismal Systems;Environmental Information Processing;Environmental Information Processing	Environmental adaptation;Signal transduction;Signal transduction	ko04626//Plant-pathogen interaction;ko04075//Plant hormone signal transduction;ko04016//MAPK signaling pathway - plant	K13449;K13449;K13449	-	-	GO:0001906//cell killing;GO:0006950//response to stress;GO:0009620//response to fungus
MSTRG.18481	38	29	24	49	73	54	0.78	0.78	0.78	1.37	2.32	1.44	0.78	1.71	1.13245	0.000217646	0.00194961	--	PREDICTED: uncharacterized protein LOC107019228 [Solanum pennellii]	-	-	-	-	-	-	-
MSTRG.18552	0	0	0	8	12	17	0	0	0	0.85	1.45	1.73	0.001	1.34333	10.3916	4.41371e-06	6.11304e-05	--	PREDICTED: phospholipase A1-II 4-like [Nicotiana attenuata]	-	-	-	-	-	-	-
MSTRG.18561	0	0	0	25	20	11	0	0	0	2	1.83	0.84	0.001	1.55667	10.6042	1.6322e-07	2.95579e-06	--	-	-	-	-	-	-	-	-
MSTRG.18568	54	49	44	0	0	0	2.66	3.14	3.39	0	0	0	3.06333	0.001	-11.5809	1.01738e-10	3.15038e-09	--	-	-	-	-	-	-	-	-
MSTRG.18608	6	11	2	0	0	1	1.26	3.02	0.66	0	0	0.27	1.64667	0.09	-4.19348	0.00887882	0.0440343	--	orf56 (chloroplast) [Saussurea involucrata]	-	-	-	-	GO:0043231//intracellular membrane-bounded organelle	-	-
MSTRG.18756	0	0	0	9	8	11	0	0	0	1.48	1.42	1.79	0.001	1.56333	10.6104	3.09709e-05	0.000353894	--	-	-	-	-	-	-	-	-
MSTRG.18970	21	22	17	6	4	10	1.18	1.62	1.5	0.46	0.35	0.73	1.43333	0.513333	-1.48141	0.00847935	0.0424312	--	PREDICTED: uncharacterized protein LOC107061396 [Solanum tuberosum]	-	-	-	-	-	-	-
MSTRG.20171	46	47	54	151	107	141	0.6	0.93	1.32	3.41	2.57	2.8	0.95	2.92667	1.62326	3.34359e-12	1.25072e-10	--	PREDICTED: uncharacterized protein LOC101265422 [Solanum lycopersicum]	-	-	-	-	-	-	-
MSTRG.20177	0	0	0	15	10	6	0	0	0	1	0.59	0.44	0.001	0.676667	9.4023	1.71432e-05	0.000208311	--	-	-	-	-	-	-	-	-
MSTRG.20190	8	7	4	50	38	55	0.38	0.43	0.31	3.4	2.98	3.57	0.373333	3.31667	3.1512	1.17901e-11	4.13875e-10	--	-	-	-	-	-	-	-	-
MSTRG.20233	26	26	26	9	10	12	0.8	1.05	1.26	0.38	0.48	0.48	1.03667	0.446667	-1.21468	0.00907623	0.0447948	--	PREDICTED: DNA-directed RNA polymerase II subunit 1-like [Solanum pennellii]	-	-	-	-	-	-	-
MSTRG.20239	0	0	1	18	12	12	0	0	0.08	1.24	0.94	0.79	0.0266667	0.99	5.21432	4.0351e-05	0.000446688	--	PREDICTED: protein kinase APK1A, chloroplastic [Solanum tuberosum]	-	-	-	-	-	-	-
MSTRG.20280	0	0	0	16	18	19	0	0	0	0.98	1.26	1.11	0.001	1.11667	10.125	2.03279e-07	3.61129e-06	--	-	-	-	-	-	-	-	-
MSTRG.20327	53	24	41	17	9	17	2.72	1.61	3.3	1.18	0.71	1.13	2.54333	1.00667	-1.33713	0.00126815	0.00889265	--	hypothetical protein MTR_0030s0420 [Medicago truncatula]	-	-	-	-	-	-	-
MSTRG.21644	11	8	12	81	68	82	0.24	0.22	0.4	2.35	2.25	2.28	0.286667	2.29333	3	1.04564e-17	6.51894e-16	--	PREDICTED: uncharacterized protein LOC107004605 isoform X1 [Solanum pennellii]	-	-	-	-	-	-	-
MSTRG.21683	290	173	150	63	49	77	6.59	5.13	5.35	1.93	1.72	2.26	5.69	1.97	-1.53023	7.84567e-16	4.29564e-14	--	-	-	-	-	-	-	-	-
MSTRG.22065	17	28	15	7	5	7	1.58	3.39	2.18	0.88	0.72	0.84	2.38333	0.813333	-1.55106	0.00697519	0.0362707	--	-	-	-	-	-	-	-	-
MSTRG.22096	35	17	11	48	27	38	1.44	0.91	0.71	2.66	1.71	2.02	1.02	2.13	1.06228	0.00622939	0.0330467	--	-	-	-	-	-	-	-	-
MSTRG.22126	16	15	12	15	39	35	1.14	1.39	1.34	1.44	4.27	3.22	1.29	2.97667	1.20633	0.00682978	0.0356892	--	-	-	-	-	-	-	-	-
MSTRG.22143	13	13	4	159	160	239	0.79	1.03	0.38	13.06	15	18.81	0.733333	15.6233	4.41309	5.819e-42	1.10604e-39	--	PREDICTED: uncharacterized protein LOC107060181 [Solanum tuberosum]	-	-	-	-	-	-	-
MSTRG.22185	0	0	0	14	23	26	0	0	0	0.88	1.65	1.56	0.001	1.36333	10.4129	5.49644e-08	1.09736e-06	--	-	-	-	-	-	-	-	-
MSTRG.22233	32	20	12	7	0	6	3.05	2.47	1.74	0.9	0	0.8	2.42	0.566667	-2.09443	0.00106646	0.00770955	petB	PREDICTED: cytochrome b6 [Nicotiana tabacum]	Metabolism;Metabolism	Global and overview maps;Energy metabolism	ko01100//Metabolic pathways;ko00195//Photosynthesis	K02635;K02635	GO:0031224//intrinsic component of membrane;GO:0044434//chloroplast part	GO:0003824//catalytic activity;GO:0009055//electron carrier activity;GO:0043169//cation binding;GO:0046906//tetrapyrrole binding	GO:0022900//electron transport chain
MSTRG.22347	0	0	0	121	76	97	0	0	0	7.92	5.68	6.08	0.001	6.56	12.6795	2.1961e-14	1.0652e-12	--	hypothetical protein (mitochondrion) [Capsicum annuum]	-	-	-	-	-	-	-
MSTRG.22363	46	33	35	92	84	89	0.73	0.68	0.87	1.97	2.06	1.83	0.76	1.95333	1.36187	2.24013e-08	4.74815e-07	RE1	Retrovirus-related Pol polyprotein from transposon TNT 1-94 [Cajanus cajan]	-	-	-	-	-	-	-
MSTRG.22561	45	22	27	10	6	8	3.83	2.44	3.6	1.15	0.79	0.88	3.29	0.94	-1.80735	0.000166532	0.0015456	--	PREDICTED: uncharacterized protein LOC101251150 isoform X2 [Solanum lycopersicum]	-	-	-	-	-	-	-
MSTRG.22750	220	111	151	21	28	60	6.63	4.36	7.14	0.87	1.32	2.36	6.04333	1.51667	-1.99444	9.68112e-06	0.000124909	--	PREDICTED: F-box protein At3g07870-like [Capsicum annuum]	-	-	-	-	-	-	-
MSTRG.23612	16	14	8	3	3	2	1.33	1.52	1.04	0.34	0.38	0.22	1.29667	0.313333	-2.04904	0.00760403	0.0388663	--	-	-	-	-	-	-	-	-
MSTRG.23647	24	27	16	0	0	0	1.58	2.3	1.64	0	0	0	1.84	0.001	-10.8455	1.23862e-07	2.30555e-06	--	PREDICTED: uncharacterized protein LOC101261775 [Solanum lycopersicum]	-	-	-	-	-	-	-
MSTRG.23712	24	11	15	32	27	33	1.63	0.98	1.6	2.94	2.83	2.9	1.40333	2.89	1.04221	0.00843891	0.0422741	--	-	-	-	-	-	-	-	-
MSTRG.23735	4	2	2	27	21	41	0.07	0.04	0.05	0.63	0.56	0.91	0.0533333	0.7	3.71425	3.1428e-08	6.51378e-07	--	Retrovirus-related Pol polyprotein from transposon TNT 1-94 [Cajanus cajan]	-	-	-	-	-	-	-
MSTRG.23793	283	230	209	0	0	0	5.19	5.5	6.01	0	0	0	5.56667	0.001	-12.4426	8.67014e-18	5.52314e-16	--	PREDICTED: uncharacterized protein LOC101265850 [Solanum lycopersicum]	-	-	-	-	-	-	-
MSTRG.2609	13	7	9	19	21	29	0.52	0.36	0.56	1.02	1.29	1.49	0.48	1.26667	1.39993	0.00370542	0.0217333	--	PREDICTED: protein kinase 4 [Erythranthe guttata]	-	-	-	-	-	-	-
MSTRG.3386	0	0	0	8	7	17	0	0	0	0.54	0.53	1.09	0.001	0.72	9.49185	1.55069e-05	0.000190065	--	PREDICTED: uncharacterized protein LOC104644726 [Solanum lycopersicum]	-	-	-	-	-	-	-
MSTRG.3412	0	0	0	12	3	10	0	0	0	1.02	0.29	0.82	0.001	0.71	9.47168	0.000104664	0.00103684	--	-	-	-	-	-	-	-	-
MSTRG.3414	0	0	0	37	24	31	0	0	0	1.93	1.43	1.55	0.001	1.63667	10.6765	1.77712e-09	4.53078e-08	--	-	-	-	-	-	-	-	-
MSTRG.3426	61	60	64	4	2	8	7.16	8.86	11.32	0.58	0.29	1.28	9.11333	0.716667	-3.6686	1.94128e-13	8.4832e-12	--	-	-	-	-	-	-	-	-
MSTRG.3478	1	0	0	48	54	68	0.05	0	0	3.56	4.59	4.83	0.0166667	4.32667	8.02015	9.81119e-10	2.64258e-08	--	PREDICTED: 4-alpha-glucanotransferase DPE2-like [Solanum pennellii]	Metabolism;Metabolism;Metabolism	Global and overview maps;Global and overview maps;Carbohydrate metabolism	ko01100//Metabolic pathways;ko01110//Biosynthesis of secondary metabolites;ko00500//Starch and sucrose metabolism	K00705;K00705;K00705	-	-	-
MSTRG.3592	4	2	0	9	7	12	0.37	0.24	0	1.14	1.01	1.45	0.203333	1.2	2.56112	0.00811851	0.0409322	--	-	-	-	-	-	-	-	-
MSTRG.3594	58	25	19	4	1	5	3.25	1.83	1.67	0.3	0.09	0.36	2.25	0.25	-3.16993	4.81344e-07	8.04384e-06	--	-	-	-	-	-	-	-	-
MSTRG.3602	0	0	0	3	6	5	0	0	0	0.3	0.69	0.48	0.001	0.49	8.93664	0.00231268	0.0147647	RROP1	PREDICTED: LOW QUALITY PROTEIN: apyrase-like [Solanum pennellii]	Metabolism;Metabolism	Nucleotide metabolism;Nucleotide metabolism	ko00230//Purine metabolism;ko00240//Pyrimidine metabolism	K14641;K14641	GO:0031224//intrinsic component of membrane	GO:0003824//catalytic activity;GO:0032550//purine ribonucleoside binding	-
MSTRG.5620	1	10	5	0	0	0	0.11	1.41	0.85	0	0	0	0.79	0.001	-9.62571	0.00290521	0.0178692	--	-	-	-	-	-	-	-	-
MSTRG.5749	5	3	4	60	40	49	0.23	0.18	0.29	3.79	2.88	2.97	0.233333	3.21333	3.78361	3.38883e-13	1.4301e-11	--	PREDICTED: uncharacterized protein LOC104644731 [Solanum lycopersicum]	-	-	-	-	-	-	-
MSTRG.6494	29	15	16	513	439	542	0.41	0.28	0.35	9.75	9.52	9.87	0.346667	9.71333	4.80835	3.96717e-112	3.09162e-109	--	PREDICTED: uncharacterized protein LOC107004065 [Solanum pennellii]	-	-	-	-	-	-	-
MSTRG.6545	18	24	18	123	107	137	0.44	0.77	0.69	4.06	4.03	4.33	0.633333	4.14	2.70859	1.86829e-24	1.89085e-22	--	PREDICTED: uncharacterized protein LOC107062587 [Solanum tuberosum]	-	-	-	-	-	-	-
MSTRG.6693	51	17	36	119	76	116	1.37	0.6	1.52	4.32	3.15	4.03	1.16333	3.83333	1.72033	2.63125e-10	7.73786e-09	--	PREDICTED: uncharacterized protein LOC107019651 [Solanum pennellii]	-	-	-	-	-	-	-
MSTRG.6817	0	0	0	5	10	8	0	0	0	0.54	1.24	0.83	0.001	0.87	9.76487	0.000120553	0.00117238	--	-	-	-	-	-	-	-	-
MSTRG.7068	9	12	5	2	0	1	0.9	1.57	0.79	0.27	0	0.13	1.08667	0.133333	-3.0268	0.00847864	0.0424312	--	PREDICTED: receptor-like protein 12 [Solanum pennellii]	-	-	-	-	-	-	-
MSTRG.7185	232	163	170	93	78	75	9.34	8.8	10.67	4.87	4.86	4.09	9.60333	4.60667	-1.05981	2.80228e-09	6.91811e-08	EER5	PREDICTED: NADP-dependent malic enzyme [Solanum lycopersicum]	-	-	-	-	-	-	-
MSTRG.735	58	27	13	1	0	2	2.13	1.29	0.75	0.05	0	0.09	1.39	0.0466667	-4.89655	5.7136e-07	9.38708e-06	--	PREDICTED: glutamic acid-rich protein-like [Solanum tuberosum]	-	-	-	-	-	-	-
MSTRG.737	126	92	49	38	28	40	7.31	6.84	4.21	2.86	2.45	2.93	6.12	2.74667	-1.15585	2.21354e-05	0.000262426	--	PREDICTED: uncharacterized protein LOC104645154 [Solanum lycopersicum]	-	-	-	-	-	-	-
MSTRG.746	5	5	7	26	21	21	0.08	0.1	0.17	0.54	0.5	0.42	0.116667	0.486667	2.06054	0.000108405	0.00106892	GIP	Retrovirus-related Pol polyprotein from transposon TNT 1-94 [Cajanus cajan]	-	-	-	-	-	-	-
MSTRG.775	8	7	3	35	37	54	0.28	0.32	0.16	1.64	1.98	2.42	0.253333	2.01333	2.99048	5.43085e-10	1.52973e-08	--	UBN2 domain-containing protein [Cephalotus follicularis]	-	-	-	-	-	-	-
MSTRG.785	20	14	10	0	2	3	1.22	1.11	0.96	0	0.19	0.24	1.09667	0.143333	-2.93568	0.000691061	0.00530237	--	PREDICTED: transcription factor bHLH95-like [Solanum tuberosum]	-	-	-	-	-	-	-
MSTRG.8797	135	108	77	286	278	313	1.67	1.75	1.5	4.79	5.31	5.02	1.64	5.04	1.61973	2.129e-29	2.67601e-27	XA21	PREDICTED: receptor kinase-like protein Xa21 [Solanum lycopersicum]	-	-	-	-	-	-	-
MSTRG.885	1	3	1	8	8	20	0.08	0.32	0.13	0.88	1.01	2.12	0.176667	1.33667	2.91954	0.00112879	0.0080753	--	PREDICTED: protein PIF-like [Solanum pennellii]	-	-	-	-	-	-	-
MSTRG.891	15	17	5	30	26	41	0.54	0.8	0.28	1.46	1.45	1.92	0.54	1.61	1.57603	0.000348074	0.00293142	--	PREDICTED: uncharacterized protein LOC104644726 [Solanum lycopersicum]	-	-	-	-	-	-	-
MSTRG.9107	0	0	0	46	18	36	0	0	0	3.17	1.41	2.38	0.001	2.32	11.1799	1.22357e-09	3.2433e-08	--	-	-	-	-	-	-	-	-
MSTRG.9155	0	1	1	55	46	41	0	0.02	0.03	1.37	1.3	0.98	0.0166667	1.21667	6.18982	3.87139e-09	9.3598e-08	--	-	-	-	-	-	-	-	-
MSTRG.9200	23	17	10	1	0	0	1.79	1.77	1.23	0.1	0	0	1.59667	0.0333333	-5.58195	4.5209e-05	0.000493897	--	-	-	-	-	-	-	-	-
MSTRG.9202	38	41	39	0	0	0	1.17	1.65	1.88	0	0	0	1.56667	0.001	-10.6135	7.57009e-10	2.08213e-08	--	PREDICTED: uncharacterized protein LOC107016710 [Solanum pennellii]	-	-	-	-	-	-	-
MSTRG.9268	11	11	6	0	0	0	0.7	0.91	0.6	0	0	0	0.736667	0.001	-9.52487	9.85371e-05	0.000984066	--	-	-	-	-	-	-	-	-
MSTRG.9374	25	18	15	0	0	0	1.03	0.96	0.97	0	0	0	0.986667	0.001	-9.94642	4.14488e-07	6.99662e-06	--	-	-	-	-	-	-	-	-
MSTRG.9792	30	20	34	73	48	47	1.44	1.25	2.56	4.74	3.55	2.92	1.75	3.73667	1.0944	0.000541216	0.00429647	--	-	-	-	-	-	-	-	-
Solyc00g019950.1	23	16	5	3	2	3	1.87	1.69	0.64	0.33	0.25	0.32	1.4	0.3	-2.22239	0.00420326	0.0240499	NAD9	NADH dehydrogenase (mitochondrion) [Solanum tuberosum]	Metabolism;Metabolism	Global and overview maps;Energy metabolism	ko01100//Metabolic pathways;ko00190//Oxidative phosphorylation	K03936;K03936	GO:0019866//organelle inner membrane;GO:0043231//intracellular membrane-bounded organelle;GO:0044425//membrane part
Solyc00g021640.2	18	24	11	7	6	2	0.54	0.93	0.51	0.28	0.28	0.08	0.66	0.213333	-1.62936	0.0088275	0.0438263	RPS4	PREDICTED: ribosomal protein S4, mitochondrial [Nicotiana tabacum]	Genetic Information Processing	Translation	ko03010//Ribosome	K02986	GO:0009536//plastid;GO:0044391//ribosomal subunit
Solyc00g022100.1	40	45	24	14	4	9	3.74	5.48	3.46	1.7	0.57	1.11	4.22667	1.12667	-1.90746	5.35e-05	0.000572129	YMF1	ribosomal protein L10 (mitochondrion) [Capsicum annuum]	-	-	-	-	GO:0030529//intracellular ribonucleoprotein complex
Solyc00g049210.1	14	34	12	4	4	0	0.36	1.11	0.47	0.14	0.17	0	0.646667	0.103333	-2.64572	0.000278244	0.00241652	CCMFN1	cytochrome c maturation protein CcmFN (mitochondrion) [Capsicum annuum]	-	-	-	-	-
Solyc00g052430.2	21	9	15	5	0	1	0.8	0.45	0.91	0.25	0	0.05	0.72	0.1	-2.848	0.00116764	0.00832012	CCMFC	cytochrome c maturation protein CcmFc (mitochondrion) [Capsicum annuum]	-	-	-	-	-
Solyc00g500020.1	34	17	16	8	2	5	1.18	0.76	0.89	0.39	0.08	0.22	0.943333	0.23	-2.03613	0.000880635	0.00654014	petA	cytochrome f [Solanum bulbocastanum]	Metabolism;Metabolism	Global and overview maps;Energy metabolism	ko01100//Metabolic pathways;ko00195//Photosynthesis	K02634;K02634	GO:0016021//integral component of membrane;GO:0044434//chloroplast part
Solyc00g500022.1	21	17	5	4	2	0	1.16	1.23	0.43	0.3	0.17	0	0.94	0.156667	-2.58496	0.00259173	0.0162206	rps18	ribosomal protein S18 [Nicotiana tabacum]	Genetic Information Processing	Translation	ko03010//Ribosome	K02963	GO:0009536//plastid;GO:0030529//intracellular ribonucleoprotein complex
Solyc00g500024.1	313	202	98	93	41	52	9.18	7.71	4.49	3.69	1.85	1.97	7.12667	2.50333	-1.50938	0.000455478	0.00368592	psbB	PREDICTED: LOW QUALITY PROTEIN: photosystem II CP47 reaction center protein-like [Gossypium hirsutum]	Metabolism;Metabolism	Global and overview maps;Energy metabolism	ko01100//Metabolic pathways;ko00195//Photosynthesis	K02704;K02704	GO:0009521//photosystem;GO:0031224//intrinsic component of membrane;GO:0044434//chloroplast part
Solyc00g500027.1	181	113	71	48	25	41	11.53	9.41	7.06	4.14	2.46	3.35	9.33333	3.31667	-1.49266	5.99e-09	1.4e-07	petB	PREDICTED: cytochrome b6 [Nicotiana tabacum]	Metabolism;Metabolism	Global and overview maps;Energy metabolism	ko01100//Metabolic pathways;ko00195//Photosynthesis	K02635;K02635	GO:0031224//intrinsic component of membrane;GO:0034357//photosynthetic membrane;GO:0044434//chloroplast part
Solyc00g500028.1	8	14	11	5	0	0	0.82	1.76	1.71	0.67	0	0	1.43	0.223333	-2.67874	0.00661508	0.034785	petD	cytochrome b6/f complex subunit IV (chloroplast) [Dunalia spathulata]	Metabolism;Metabolism	Global and overview maps;Energy metabolism	ko01100//Metabolic pathways;ko00195//Photosynthesis	K02637;K02637	GO:0031224//intrinsic component of membrane;GO:0034357//photosynthetic membrane;GO:0044434//chloroplast part
Solyc00g500034.1	90	31	29	22	4	11	3.81	1.71	1.92	1.26	0.26	0.6	2.48	0.706667	-1.81124	8.41e-05	0.000856222	rps3	ribosomal protein S3 (chloroplast) [Solanum lycopersicum]	Genetic Information Processing	Translation	ko03010//Ribosome	K02982	GO:0009536//plastid;GO:0044391//ribosomal subunit
Solyc00g500037.1	24	21	13	7	5	6	0.16	0.19	0.14	0.06	0.05	0.05	0.163333	0.0533333	-1.61471	0.00724845	0.037351	ycf2-A	Ycf2 (chloroplast) [Paeonia brownii]	-	-	-	-	GO:0009532//plastid stroma
Solyc00g500046.1	24	21	13	7	5	6	0.16	0.19	0.14	0.06	0.05	0.05	0.163333	0.0533333	-1.61471	0.00724845	0.037351	ycf2-A	Ycf2 (chloroplast) [Paeonia brownii]	-	-	-	-	GO:0009532//plastid stroma
Solyc00g500050.1	132	70	53	36	20	30	3.88	2.68	2.46	1.45	0.92	1.14	3.00667	1.17	-1.36166	2.36e-06	3.44e-05	atpA	ATP synthase CF1 alpha subunit [Solanum bulbocastanum]	Metabolism;Metabolism;Metabolism	Global and overview maps;Energy metabolism;Energy metabolism	ko01100//Metabolic pathways;ko00190//Oxidative phosphorylation;ko00195//Photosynthesis	K02111;K02111;K02111	GO:0033178//proton-transporting two-sector ATPase complex, catalytic domain;GO:0044434//chloroplast part
Solyc00g500053.1	23	18	12	8	3	2	1.49	1.52	1.25	0.72	0.31	0.17	1.42	0.4	-1.82782	0.00427341	0.0243857	rpoB	RNA polymerase beta chain [Dorcoceras hygrometricum]	Metabolism;Metabolism;Metabolism;Genetic Information Processing	Global and overview maps;Nucleotide metabolism;Nucleotide metabolism;Transcription	ko01100//Metabolic pathways;ko00230//Purine metabolism;ko00240//Pyrimidine metabolism;ko03020//RNA polymerase	K03043;K03043;K03043;K03043	GO:0009536//plastid
Solyc00g500054.1	282	209	125	91	54	74	5.43	5.24	3.76	2.37	1.6	1.84	4.81	1.93667	-1.31246	1.5e-11	5.17e-10	psbC	PREDICTED: LOW QUALITY PROTEIN: photosystem II CP43 reaction center protein-like [Prunus mume]	Metabolism;Metabolism	Global and overview maps;Energy metabolism	ko01100//Metabolic pathways;ko00195//Photosynthesis	K02705;K02705	GO:0009521//photosystem;GO:0031224//intrinsic component of membrane;GO:0044434//chloroplast part
Solyc00g500056.1	342	219	137	105	43	61	6.94	5.8	4.38	2.89	1.34	1.6	5.70667	1.94333	-1.55411	4e-05	0.000443275	psaB	photosystem I P700 apoprotein A2 [Solanum bulbocastanum]	Metabolism;Metabolism	Global and overview maps;Energy metabolism	ko01100//Metabolic pathways;ko00195//Photosynthesis	K02690;K02690	GO:0009521//photosystem;GO:0031224//intrinsic component of membrane;GO:0044434//chloroplast part
Solyc00g500057.1	326	251	156	117	38	85	7.46	7.48	5.57	3.61	1.35	2.51	6.83667	2.49	-1.45715	0.00031283	0.00266918	psaA	photosystem I P700 apoprotein A1 [Solanum bulbocastanum]	Metabolism;Metabolism	Global and overview maps;Energy metabolism	ko01100//Metabolic pathways;ko00195//Photosynthesis	K02689;K02689	GO:0009521//photosystem;GO:0031224//intrinsic component of membrane;GO:0044434//chloroplast part
Solyc00g500061.1	14	8	12	1	2	0	1.32	0.98	1.77	0.13	0.29	0	1.35667	0.14	-3.27657	0.00165087	0.0111259	ndhJ	NADH-plastoquinone oxidoreductase subunit J (chloroplast) [Solanum lycopersicum]	Metabolism;Metabolism	Global and overview maps;Energy metabolism	ko01100//Metabolic pathways;ko00190//Oxidative phosphorylation	K05581;K05581	GO:0044434//chloroplast part
Solyc00g500063.1	3475	2404	1492	1361	637	824	37.53	33.86	25.28	19.86	10.6	11.52	32.2233	13.9933	-1.20337	0.000433654	0.00352762	rbcL	ribulose-1,5-bisphosphate carboxylase/oxygenase large subunit (chloroplast) [Scopolia parviflora]	Metabolism;Metabolism;Metabolism;Metabolism	Global and overview maps;Global and overview maps;Carbohydrate metabolism;Energy metabolism	ko01100//Metabolic pathways;ko01200//Carbon metabolism;ko00630//Glyoxylate and dicarboxylate metabolism;ko00710//Carbon fixation in photosynthetic organisms	K01601;K01601;K01601;K01601	GO:0009536//plastid
Solyc00g500067.1	34	17	16	8	2	5	1.18	0.76	0.89	0.39	0.08	0.22	0.943333	0.23	-2.03613	0.000880635	0.00654014	petA	cytochrome f [Solanum bulbocastanum]	Metabolism;Metabolism	Global and overview maps;Energy metabolism	ko01100//Metabolic pathways;ko00195//Photosynthesis	K02634;K02634	GO:0016021//integral component of membrane;GO:0044434//chloroplast part
Solyc00g500071.1	313	202	98	93	41	52	9.18	7.71	4.49	3.69	1.85	1.97	7.12667	2.50333	-1.50938	0.000455478	0.00368592	psbB	PREDICTED: LOW QUALITY PROTEIN: photosystem II CP47 reaction center protein-like [Gossypium hirsutum]	Metabolism;Metabolism	Global and overview maps;Energy metabolism	ko01100//Metabolic pathways;ko00195//Photosynthesis	K02704;K02704	GO:0009521//photosystem;GO:0031224//intrinsic component of membrane;GO:0044434//chloroplast part
Solyc00g500081.1	24	21	13	7	5	6	0.16	0.19	0.14	0.06	0.05	0.05	0.163333	0.0533333	-1.61471	0.00724845	0.037351	ycf2-A	Ycf2 (chloroplast) [Paeonia brownii]	-	-	-	-	GO:0009532//plastid stroma
Solyc00g500087.1	57	31	29	16	16	6	1.58	1.1	1.26	0.58	0.68	0.23	1.31333	0.496667	-1.40288	0.000798335	0.00600331	ndhH	NADH-plastoquinone oxidoreductase subunit 7 (chloroplast) [Solanum lycopersicum]	Metabolism;Metabolism	Global and overview maps;Energy metabolism	ko01100//Metabolic pathways;ko00190//Oxidative phosphorylation	K05579;K05579	GO:0044434//chloroplast part
Solyc00g500100.1	111	94	31	40	22	24	2.76	3.06	1.21	1.35	0.85	0.77	2.34333	0.99	-1.24306	0.000192148	0.00175136	YRPS3	ribosomal protein S3 (mitochondrion) [Hyoscyamus niger]	Genetic Information Processing	Translation	ko03010//Ribosome	K02982	GO:0009536//plastid;GO:0044391//ribosomal subunit
Solyc00g500128.1	24	21	13	7	5	6	0.16	0.19	0.14	0.06	0.05	0.05	0.163333	0.0533333	-1.61471	0.00724845	0.037351	ycf2-A	Ycf2 (chloroplast) [Paeonia brownii]	-	-	-	-	GO:0009532//plastid stroma
Solyc00g500133.1	132	70	53	36	20	30	3.88	2.68	2.46	1.45	0.92	1.14	3.00667	1.17	-1.36166	2.36e-06	3.44e-05	atpA	ATP synthase CF1 alpha subunit [Solanum bulbocastanum]	Metabolism;Metabolism;Metabolism	Global and overview maps;Energy metabolism;Energy metabolism	ko01100//Metabolic pathways;ko00190//Oxidative phosphorylation;ko00195//Photosynthesis	K02111;K02111;K02111	GO:0033178//proton-transporting two-sector ATPase complex, catalytic domain;GO:0044434//chloroplast part
Solyc00g500136.1	282	209	125	91	54	74	5.43	5.24	3.76	2.37	1.6	1.84	4.81	1.93667	-1.31246	1.5e-11	5.17e-10	psbC	PREDICTED: LOW QUALITY PROTEIN: photosystem II CP43 reaction center protein-like [Prunus mume]	Metabolism;Metabolism	Global and overview maps;Energy metabolism	ko01100//Metabolic pathways;ko00195//Photosynthesis	K02705;K02705	GO:0009521//photosystem;GO:0031224//intrinsic component of membrane;GO:0044434//chloroplast part
Solyc00g500138.1	342	219	137	105	43	61	6.94	5.8	4.38	2.89	1.34	1.6	5.70667	1.94333	-1.55411	4e-05	0.000443275	psaB	photosystem I P700 apoprotein A2 [Solanum bulbocastanum]	Metabolism;Metabolism	Global and overview maps;Energy metabolism	ko01100//Metabolic pathways;ko00195//Photosynthesis	K02690;K02690	GO:0009521//photosystem;GO:0031224//intrinsic component of membrane;GO:0044434//chloroplast part
Solyc00g500157.1	15	10	10	2	3	1	0.91	0.74	0.93	0.17	0.28	0.08	0.86	0.176667	-2.28331	0.00543094	0.029576	rpoA	RNA polymerase alpha subunit (chloroplast) [Solanum neorickii]	Metabolism;Metabolism;Metabolism;Genetic Information Processing	Global and overview maps;Nucleotide metabolism;Nucleotide metabolism;Transcription	ko01100//Metabolic pathways;ko00230//Purine metabolism;ko00240//Pyrimidine metabolism;ko03020//RNA polymerase	K03040;K03040;K03040;K03040	GO:0009536//plastid
Solyc00g500169.1	129	74	76	47	30	46	3.13	2.34	2.88	1.55	1.13	1.44	2.78333	1.37333	-1.01913	3.94e-05	0.000437836	ND5	NADH dehydrogenase subunit 5 (mitochondrion) [Hyoscyamus niger]	Metabolism;Metabolism	Global and overview maps;Energy metabolism	ko01100//Metabolic pathways;ko00190//Oxidative phosphorylation	K03883;K03883	GO:0019866//organelle inner membrane;GO:0031224//intrinsic component of membrane
Solyc00g500184.1	60	28	31	14	8	13	2.65	1.61	2.15	0.84	0.55	0.74	2.13667	0.71	-1.58947	0.000139457	0.00133239	NAD7	NADH dehydrogenase subunit 7 [Nicotiana tabacum]	Metabolism;Metabolism	Global and overview maps;Energy metabolism	ko01100//Metabolic pathways;ko00190//Oxidative phosphorylation	K03935;K03935	GO:0043231//intracellular membrane-bounded organelle;GO:0044425//membrane part
Solyc00g500198.1	24	21	13	7	5	6	0.16	0.19	0.14	0.06	0.05	0.05	0.163333	0.0533333	-1.61471	0.00724845	0.037351	ycf2-A	Ycf2 (chloroplast) [Paeonia brownii]	-	-	-	-	GO:0009532//plastid stroma
Solyc00g500203.1	132	70	53	36	20	30	3.88	2.68	2.46	1.45	0.92	1.14	3.00667	1.17	-1.36166	2.36e-06	3.44e-05	atpA	ATP synthase CF1 alpha subunit [Solanum bulbocastanum]	Metabolism;Metabolism;Metabolism	Global and overview maps;Energy metabolism;Energy metabolism	ko01100//Metabolic pathways;ko00190//Oxidative phosphorylation;ko00195//Photosynthesis	K02111;K02111;K02111	GO:0033178//proton-transporting two-sector ATPase complex, catalytic domain;GO:0044434//chloroplast part
Solyc00g500206.1	282	209	125	91	54	74	5.43	5.24	3.76	2.37	1.6	1.84	4.81	1.93667	-1.31246	1.5e-11	5.17e-10	psbC	PREDICTED: LOW QUALITY PROTEIN: photosystem II CP43 reaction center protein-like [Prunus mume]	Metabolism;Metabolism	Global and overview maps;Energy metabolism	ko01100//Metabolic pathways;ko00195//Photosynthesis	K02705;K02705	GO:0009521//photosystem;GO:0031224//intrinsic component of membrane;GO:0044434//chloroplast part
Solyc00g500208.1	342	219	137	105	43	61	6.94	5.8	4.38	2.89	1.34	1.6	5.70667	1.94333	-1.55411	4e-05	0.000443275	psaB	photosystem I P700 apoprotein A2 [Solanum bulbocastanum]	Metabolism;Metabolism	Global and overview maps;Energy metabolism	ko01100//Metabolic pathways;ko00195//Photosynthesis	K02690;K02690	GO:0009521//photosystem;GO:0031224//intrinsic component of membrane;GO:0044434//chloroplast part
Solyc00g500209.1	326	251	156	117	38	85	7.46	7.48	5.57	3.61	1.35	2.51	6.83667	2.49	-1.45715	0.00031283	0.00266918	psaA	photosystem I P700 apoprotein A1 [Solanum bulbocastanum]	Metabolism;Metabolism	Global and overview maps;Energy metabolism	ko01100//Metabolic pathways;ko00195//Photosynthesis	K02689;K02689	GO:0009521//photosystem;GO:0031224//intrinsic component of membrane;GO:0044434//chloroplast part
Solyc00g500228.1	840	510	485	384	111	175	20.44	16.17	18.52	12.6	4.17	5.5	18.3767	7.42333	-1.30774	0.00696382	0.0362351	RPL2	ribosomal protein L2 [Nicotiana tabacum]	-	-	-	-	GO:0009536//plastid;GO:0044391//ribosomal subunit
Solyc00g500243.1	165	92	57	50	37	48	5.28	3.84	2.85	2.18	1.81	1.97	3.99	1.98667	-1.00604	8.04e-05	0.000826372	-	-	-	-	-	-	-
Solyc00g500245.1	38	13	18	0	0	0	0.85	0.37	0.61	0	0	0	0.61	0.001	-9.25267	1.61e-07	2.93e-06	YRPS3	ribosomal protein S3, partial (mitochondrion) [Solanum lycopersicum]	Genetic Information Processing	Translation	ko03010//Ribosome	K02982	GO:0009536//plastid;GO:0044391//ribosomal subunit
Solyc00g500257.1	541	325	217	143	70	83	15.11	11.82	9.5	5.4	3.03	3	12.1433	3.81	-1.6723	8.79e-07	1.39e-05	-	-	-	-	-	-	-
Solyc00g500260.1	85	64	43	16	10	21	1.37	1.35	1.07	0.36	0.24	0.43	1.26333	0.343333	-1.87955	4.76e-08	9.56e-07	MT-CYB	apocytochrome b (mitochondrion) [Capsicum annuum]	Metabolism;Metabolism	Global and overview maps;Energy metabolism	ko01100//Metabolic pathways;ko00190//Oxidative phosphorylation	K00412;K00412	GO:0031224//intrinsic component of membrane
Solyc00g500261.1	50	24	22	7	2	2	4.05	2.54	2.8	0.77	0.25	0.21	3.13	0.41	-2.93247	1.22e-06	1.89e-05	ND3	NADH dehydrogenase subunit 3 (mitochondrion) [Capsicum annuum]	Metabolism;Metabolism	Global and overview maps;Energy metabolism	ko01100//Metabolic pathways;ko00190//Oxidative phosphorylation	K03880;K03880	GO:0031090//organelle membrane;GO:0044425//membrane part
Solyc00g500268.1	190	132	96	46	25	89	6.57	5.95	5.21	2.15	1.33	3.98	5.91	2.48667	-1.24895	0.00508746	0.0280452	-	-	-	-	-	-	-
Solyc00g500274.1	111	94	31	40	22	24	2.76	3.06	1.21	1.35	0.85	0.77	2.34333	0.99	-1.24306	0.000192148	0.00175136	YRPS3	ribosomal protein S3 (mitochondrion) [Hyoscyamus niger]	Genetic Information Processing	Translation	ko03010//Ribosome	K02982	GO:0009536//plastid;GO:0044391//ribosomal subunit
Solyc00g500292.1	132	70	53	36	20	30	3.88	2.68	2.46	1.45	0.92	1.14	3.00667	1.17	-1.36166	2.36e-06	3.44e-05	atpA	ATP synthase CF1 alpha subunit [Solanum bulbocastanum]	Metabolism;Metabolism;Metabolism	Global and overview maps;Energy metabolism;Energy metabolism	ko01100//Metabolic pathways;ko00190//Oxidative phosphorylation;ko00195//Photosynthesis	K02111;K02111;K02111	GO:0033178//proton-transporting two-sector ATPase complex, catalytic domain;GO:0044434//chloroplast part
Solyc00g500311.1	49	30	28	17	7	5	1.08	0.85	0.98	0.51	0.24	0.14	0.97	0.296667	-1.70914	0.000198377	0.00180041	-	-	-	-	-	-	-
Solyc00g500314.1	6	4	4	0	0	0	0.35	0.26	0.34	0	0	0	0.316667	0.001	-8.30682	0.00510783	0.028131	ND2	orf300 gene product (mitochondrion) [Beta vulgaris subsp. vulgaris] [Beta vulgaris]	Metabolism;Metabolism	Global and overview maps;Energy metabolism	ko01100//Metabolic pathways;ko00190//Oxidative phosphorylation	K03879;K03879	GO:0009536//plastid
Solyc00g500322.1	62	27	26	17	9	18	5.45	3.09	3.58	2.02	1.22	2.05	4.04	1.76333	-1.19605	0.00342083	0.0203915	atpF	ATP synthase CF0 B subunit [Solanum bulbocastanum]	Metabolism;Metabolism;Metabolism	Global and overview maps;Energy metabolism;Energy metabolism	ko01100//Metabolic pathways;ko00190//Oxidative phosphorylation;ko00195//Photosynthesis	K02109;K02109;K02109	GO:0031224//intrinsic component of membrane;GO:0033177//proton-transporting two-sector ATPase complex, proton-transporting domain;GO:0044434//chloroplast part
Solyc00g500327.1	24	21	13	7	5	6	0.16	0.19	0.14	0.06	0.05	0.05	0.163333	0.0533333	-1.61471	0.00724845	0.037351	ycf2-A	Ycf2 (chloroplast) [Paeonia brownii]	-	-	-	-	GO:0009532//plastid stroma
Solyc00g500335.1	28	23	16	11	6	3	1.81	1.94	1.62	0.96	0.6	0.25	1.79	0.603333	-1.56893	0.00431463	0.0245494	atpI	AtpI, partial (chloroplast) [Garrya flavescens]	Metabolism;Metabolism;Metabolism	Global and overview maps;Energy metabolism;Energy metabolism	ko01100//Metabolic pathways;ko00190//Oxidative phosphorylation;ko00195//Photosynthesis	K02108;K02108;K02108	GO:0031224//intrinsic component of membrane;GO:0033177//proton-transporting two-sector ATPase complex, proton-transporting domain;GO:0044434//chloroplast part
Solyc00g500351.1	30	43	11	16	6	6	0.61	1.16	0.35	0.45	0.19	0.16	0.706667	0.266667	-1.40599	0.00807978	0.0407721	RPS13	PREDICTED: uncharacterized mitochondrial protein AtMg01010 [Solanum tuberosum]	Genetic Information Processing	Translation	ko03010//Ribosome	K02952	GO:0030529//intracellular ribonucleoprotein complex;GO:0043231//intracellular membrane-bounded organelle
Solyc00g500358.1	930	719	413	369	168	242	27.12	27.37	18.9	14.54	7.54	9.14	24.4633	10.4067	-1.23311	0.000204165	0.0018472	ATPA	ATP synthase F1 subunit 1 [Nicotiana tabacum]	Metabolism;Metabolism	Global and overview maps;Energy metabolism	ko01100//Metabolic pathways;ko00190//Oxidative phosphorylation	K02132;K02132	GO:0033178//proton-transporting two-sector ATPase complex, catalytic domain;GO:0043231//intracellular membrane-bounded organelle
Solyc01g005360.4	2	1	0	11	7	13	0.09	0.06	0	0.65	0.47	0.74	0.05	0.62	3.63227	0.00103751	0.00754695	-	-	-	-	-	-	-
Solyc01g005370.3	53	42	55	127	111	110	2.56	2.65	4.17	8.29	8.27	6.88	3.12667	7.81333	1.32131	2.85e-09	7.02e-08	CML25	PREDICTED: probable calcium-binding protein CML25 [Solanum lycopersicum]	Organismal Systems	Environmental adaptation	ko04626//Plant-pathogen interaction	K13448	-
Solyc01g005510.3	37	14	11	272	273	436	0.76	0.38	0.36	7.6	8.7	11.66	0.5	9.32	4.22033	1.74e-27	2.01e-25	Bp10	PREDICTED: L-ascorbate oxidase homolog [Solanum lycopersicum]	Metabolism;Metabolism	Global and overview maps;Carbohydrate metabolism	ko01100//Metabolic pathways;ko00053//Ascorbate and aldarate metabolism	K00423;K00423	-
Solyc01g006440.2	817	588	561	132	127	130	19.49	18.3	21	4.26	4.67	4.01	19.5967	4.31333	-2.18373	1.18e-78	5.2e-76	NPF7.1	PREDICTED: protein NRT1/ PTR FAMILY 7.1 [Solanum lycopersicum]	-	-	-	-	GO:0031224//intrinsic component of membrane
Solyc01g006730.4	47	32	22	11	11	16	1.01	0.9	0.74	0.32	0.36	0.44	0.883333	0.373333	-1.24249	0.00306104	0.0186852	-	-	-	-	-	-	-
Solyc01g007990.4	248	161	153	377	362	397	4.97	4.21	4.81	10.21	11.19	10.3	4.66333	10.5667	1.18009	1.14e-22	1e-20	CRK2	PREDICTED: cysteine-rich receptor-like protein kinase 2 isoform X1 [Solanum lycopersicum]	-	-	-	-	-
Solyc01g008240.4	0	0	0	52	45	52	0	0	0	1.58	1.56	1.51	0.001	1.55	10.5981	1.72e-11	5.91e-10	STP10	PREDICTED: sugar transport protein 10 [Solanum lycopersicum]	-	-	-	-	-
Solyc01g008300.2	21	12	14	8	2	2	1.11	0.83	1.16	0.57	0.16	0.14	1.03333	0.29	-1.83318	0.00835945	0.041957	BAHD1	PREDICTED: BAHD acyltransferase At5g47980-like isoform X2 [Solanum lycopersicum]	-	-	-	-	-
Solyc01g008390.3	22	14	20	45	36	26	0.39	0.32	0.56	1.07	0.98	0.6	0.423333	0.883333	1.06116	0.00500637	0.027683	CF-9	Hcr9-OR2C [Solanum pimpinellifolium]	-	-	-	-	-
Solyc01g008620.4	339	276	207	619	435	577	12.41	13.18	11.89	30.62	24.55	27.34	12.4933	27.5033	1.13845	1.29e-26	1.44e-24	PR2	glucan endo-1,3-beta-glucosidase A precursor [Solanum lycopersicum]	-	-	-	-	-
Solyc01g008670.4	138	101	85	214	209	169	3.67	3.5	3.54	7.68	8.56	5.81	3.57	7.35	1.04182	1.28e-09	3.37e-08	CYP71D55	PREDICTED: premnaspirodiene oxygenase-like [Solanum lycopersicum]	-	-	-	-	-
Solyc01g009190.3	6	1	6	112	92	96	0.2	0.04	0.31	4.93	4.62	4.05	0.183333	4.53333	4.62803	2.6e-24	2.59e-22	DRB1	PREDICTED: double-stranded RNA-binding protein 1-like [Solanum lycopersicum]	-	-	-	-	-
Solyc01g009240.4	235	176	158	621	615	733	4.81	4.7	5.07	17.17	19.41	19.42	4.86	18.6667	1.94144	1.59e-75	6.31e-73	BACOVA_02659	PREDICTED: beta-glucosidase BoGH3B-like [Solanum pennellii]	Metabolism;Metabolism;Metabolism;Metabolism;Metabolism	Global and overview maps;Global and overview maps;Biosynthesis of other secondary metabolites;Carbohydrate metabolism;Metabolism of other amino acids	ko01100//Metabolic pathways;ko01110//Biosynthesis of secondary metabolites;ko00940//Phenylpropanoid biosynthesis;ko00500//Starch and sucrose metabolism;ko00460//Cyanoamino acid metabolism	K05349;K05349;K05349;K05349;K05349	-
Solyc01g009480.4	41	23	15	7	6	7	1.44	1.05	0.82	0.33	0.32	0.32	1.10333	0.323333	-1.77077	0.000714153	0.00545166	--	PREDICTED: uncharacterized protein LOC101246557 [Solanum lycopersicum]	-	-	-	-	-
Solyc01g009600.4	453	369	274	32	38	38	9.52	10.11	9.03	0.91	1.23	1.03	9.55333	1.05667	-3.17648	1.81e-66	6.32e-64	At4g00750	PREDICTED: probable methyltransferase PMT15 [Solanum lycopersicum]	-	-	-	-	-
Solyc01g009690.3	16	13	18	45	23	43	0.28	0.29	0.49	1.05	0.61	0.96	0.353333	0.873333	1.3055	0.000652724	0.00503631	HCR9-0	PREDICTED: receptor-like protein 12 isoform X1 [Solanum lycopersicum]	-	-	-	-	-
Solyc01g009920.3	83	66	60	25	11	11	1.57	1.63	1.78	0.64	0.32	0.27	1.66	0.41	-2.01749	4.02e-09	9.68e-08	MORC4	PREDICTED: protein MICRORCHIDIA 4-like [Solanum lycopersicum]	-	-	-	-	-
Solyc01g010360.3	30	19	16	4	5	6	1.25	1.03	1.05	0.23	0.32	0.32	1.11	0.29	-1.93643	0.000824929	0.00618499	GRF12	PREDICTED: 14-3-3-like protein GF14 iota [Solanum lycopersicum]	-	-	-	-	-
Solyc01g010500.3	6	0	0	21	22	11	0.21	0	0	1.01	1.21	0.51	0.07	0.91	3.70044	4.17e-05	0.000459857	--	PREDICTED: EIN3-binding F-box protein 1-like [Solanum lycopersicum]	-	-	-	-	-
Solyc01g010740.4	17	11	20	2	1	3	0.44	0.37	0.81	0.07	0.04	0.1	0.54	0.07	-2.94753	0.000355619	0.00298528	AT59	PREDICTED: pectate lyase [Solanum lycopersicum]	Metabolism	Carbohydrate metabolism	ko00040//Pentose and glucuronate interconversions	K01728	-
Solyc01g010900.3	2478	2061	1737	4339	3216	4348	64.93	70.43	71.4	153.61	129.92	147.45	68.92	143.66	1.05966	4.67e-75	1.79e-72	CYP704B1	PREDICTED: cytochrome P450 704B1 [Solanum lycopersicum]	Metabolism;Metabolism;Metabolism	Global and overview maps;Lipid metabolism;Lipid metabolism	ko01100//Metabolic pathways;ko00071//Fatty acid degradation;ko00073//Cutin, suberine and wax biosynthesis	K20495;K20495;K20495	-
Solyc01g014725.2	1	0	0	9	10	14	0.07	0	0	0.83	1.05	1.24	0.0233333	1.04	5.47805	0.000183423	0.00167968	--	PREDICTED: probable LRR receptor-like serine/threonine-protein kinase At1g34110 [Solanum pennellii]	-	-	-	-	-
Solyc01g016380.4	3	0	2	10	9	7	0.13	0	0.14	0.59	0.61	0.4	0.09	0.533333	2.56704	0.00797138	0.0403558	TBR	PREDICTED: protein trichome birefringence-like 4 [Solanum lycopersicum]	-	-	-	-	-
Solyc01g049880.3	71	43	50	19	10	19	4.87	3.84	5.45	1.77	1.02	1.72	4.72	1.50333	-1.65062	3.97e-06	5.54e-05	--	PREDICTED: uncharacterized protein LOC101250021 [Solanum lycopersicum]	-	-	-	-	-
Solyc01g057000.3	58	45	30	112	82	108	1.65	1.67	1.34	4.3	3.59	3.97	1.55333	3.95333	1.3477	6.3e-09	1.47e-07	At3g01520	universal stress protein isoform 1 [Solanum lycopersicum]	-	-	-	-	-
Solyc01g057510.2	30	11	20	89	63	107	1.94	0.93	2.03	7.77	6.28	8.95	1.63333	7.66667	2.23078	2.79e-13	1.19e-11	BI-1	PREDICTED: bax inhibitor 1-like [Solanum pennellii]	-	-	-	-	-
Solyc01g059965.1	332	228	213	503	494	565	10.79	9.66	10.86	22.08	24.75	23.75	10.4367	23.5267	1.17264	1.56e-29	1.97e-27	GLUB2	glucan endo-1,3-beta-glucosidase B precursor [Solanum lycopersicum]	-	-	-	-	GO:0043231//intracellular membrane-bounded organelle
Solyc01g065910.1	0	0	0	9	10	8	0	0	0	0.2	0.25	0.17	0.001	0.206667	7.69116	3.78e-05	0.000422735	--	PREDICTED: proline-rich extensin-like protein EPR1 [Solanum lycopersicum]	Metabolism;Metabolism;Metabolism;Genetic Information Processing	Global and overview maps;Nucleotide metabolism;Nucleotide metabolism;Transcription	ko01100//Metabolic pathways;ko00230//Purine metabolism;ko00240//Pyrimidine metabolism;ko03020//RNA polymerase	K03006;K03006;K03006;K03006	-
Solyc01g066420.3	2	0	0	2	10	13	0.05	0	0	0.06	0.35	0.38	0.0166667	0.263333	3.98185	0.00386336	0.0224625	PPE1	PREDICTED: pectinesterase-like [Solanum lycopersicum]	Metabolism;Metabolism	Global and overview maps;Carbohydrate metabolism	ko01100//Metabolic pathways;ko00040//Pentose and glucuronate interconversions	K01051;K01051	-
Solyc01g067350.4	31	24	15	127	102	130	0.98	0.99	0.75	5.45	4.99	5.34	0.906667	5.26	2.53642	1.25e-22	1.1e-20	UGT94E5	PREDICTED: beta-D-glucosyl crocetin beta-1,6-glucosyltransferase-like [Solanum lycopersicum]	Metabolism	Global and overview maps	ko01110//Biosynthesis of secondary metabolites	K21354	-
Solyc01g068080.4	987	706	633	2943	2796	3155	30.63	28.57	30.81	123.38	133.76	126.7	30.0033	127.947	2.09235	3.42e-280	1.33e-276	TKPR2	PREDICTED: tetraketide alpha-pyrone reductase 2-like [Solanum lycopersicum]	-	-	-	-	-
Solyc01g068380.3	35	33	34	129	126	117	0.78	0.96	1.19	3.87	4.32	3.37	0.976667	3.85333	1.98017	2.62e-17	1.58e-15	PAP27	PREDICTED: nucleotide pyrophosphatase/phosphodiesterase-like [Solanum lycopersicum]	-	-	-	-	-
Solyc01g068410.4	95	58	69	22	14	17	3.07	2.45	3.5	0.96	0.7	0.71	3.00667	0.79	-1.92824	1.93e-09	4.89e-08	PIN5	auxin efflux facilitator SlPIN5 [Solanum lycopersicum]	-	-	-	-	-
Solyc01g073820.4	3	3	2	20	20	9	0.14	0.19	0.15	1.28	1.46	0.55	0.16	1.09667	2.77698	0.000172755	0.00159511	--	PREDICTED: uncharacterized protein LOC101249296 [Solanum lycopersicum]	-	-	-	-	-
Solyc01g079160.4	24	20	12	32	36	37	0.86	0.94	0.68	1.56	2	1.72	0.826667	1.76	1.0902	0.00362423	0.021366	LIP4	PREDICTED: GDSL esterase/lipase LIP-4-like isoform X2 [Solanum lycopersicum]	-	-	-	-	-
Solyc01g079470.4	1339	1063	953	487	438	547	84.87	87.86	94.75	41.7	42.8	44.87	89.16	43.1233	-1.04793	2.43e-42	4.7e-40	--	-	-	-	-	-	-
Solyc01g080870.3	77	51	50	215	172	209	1.5	1.3	1.53	5.67	5.18	5.28	1.44333	5.37667	1.89731	4.63e-26	5.04e-24	NPF7.3	PREDICTED: protein NRT1/ PTR FAMILY 7.3 [Solanum lycopersicum]	-	-	-	-	-
Solyc01g081090.2	39	41	25	13	7	20	1.47	2.01	1.48	0.66	0.41	0.97	1.65333	0.68	-1.28177	0.00278663	0.0172854	BHLH89	PREDICTED: transcription factor bHLH91-like [Solanum lycopersicum]	-	-	-	-	-
Solyc01g081140.1	144	110	86	30	19	42	3.76	3.75	3.52	1.06	0.76	1.42	3.67667	1.08	-1.76737	6.6e-12	2.39e-10	At5g17580	PREDICTED: BTB/POZ domain-containing protein At5g17580 [Solanum lycopersicum]	-	-	-	-	-
Solyc01g081340.4	33	31	32	89	57	91	1.26	1.52	1.91	4.58	3.35	4.48	1.56333	4.13667	1.40384	1.61e-07	2.93e-06	SAMT	PREDICTED: salicylate carboxymethyltransferase-like [Solanum lycopersicum]	-	-	-	-	-
Solyc01g081630.4	39	18	21	5	4	7	1.34	0.81	1.13	0.23	0.21	0.31	1.09333	0.25	-2.12873	0.00014964	0.00141408	UFC	PREDICTED: protein UPSTREAM OF FLC isoform X1 [Solanum lycopersicum]	-	-	-	-	-
Solyc01g086830.4	4644	3236	3072	10669	8799	10905	203.42	184.85	211.08	631.36	594.17	618.16	199.783	614.563	1.62113	2.77e-285	1.29e-281	--	5B protein precursor [Solanum lycopersicum]	-	-	-	-	-
Solyc01g086840.3	25	17	9	53	46	75	0.88	0.78	0.5	2.52	2.5	3.42	0.72	2.81333	1.96621	1.76e-08	3.8e-07	At1g75040	PREDICTED: thaumatin-like protein 1b [Solanum lycopersicum]	-	-	-	-	-
Solyc01g087920.2	10	8	6	50	25	35	0.29	0.3	0.27	1.94	1.11	1.3	0.286667	1.45	2.33861	3.51e-07	6.01e-06	SCPL40	PREDICTED: serine carboxypeptidase-like 40 isoform X2 [Solanum lycopersicum]	-	-	-	-	-
Solyc01g088360.4	31	26	30	64	52	70	0.81	0.89	1.23	2.26	2.1	2.37	0.976667	2.24333	1.19971	2.18e-05	0.000259328	-	-	-	-	-	-	-
Solyc01g089890.3	50	32	14	65	58	47	3	2.5	1.32	5.26	5.36	3.64	2.27333	4.75333	1.06413	0.00119927	0.00849369	--	PRA1 family protein F4-like [Cajanus cajan]	-	-	-	-	-
Solyc01g090010.2	10	7	4	18	22	20	0.64	0.58	0.4	1.56	2.17	1.66	0.54	1.79667	1.73429	0.00168123	0.0113012	--	PREDICTED: bax inhibitor 1-like [Solanum pennellii]	-	-	-	-	-
Solyc01g090030.2	11	20	6	30	35	44	0.62	1.47	0.53	2.29	3.05	3.22	0.873333	2.85333	1.70804	7.24e-05	0.000751978	--	PREDICTED: bax inhibitor 1-like [Solanum lycopersicum]	-	-	-	-	-
Solyc01g090070.2	4	4	2	13	15	18	0.24	0.31	0.19	1.05	1.38	1.39	0.246667	1.27333	2.36798	0.000623533	0.0048493	--	PREDICTED: bax inhibitor 1-like [Solanum lycopersicum]	-	-	-	-	-
Solyc01g090090.3	7	2	0	11	10	13	0.52	0.19	0	1.11	1.15	1.26	0.236667	1.17333	2.30968	0.0076964	0.0392575	BI-1	PREDICTED: bax inhibitor 1-like [Solanum lycopersicum]	-	-	-	-	-
Solyc01g090110.2	11	18	16	30	35	53	0.68	1.45	1.56	2.51	3.34	4.25	1.23	3.36667	1.45266	0.000191245	0.00174516	BI-1	PREDICTED: bax inhibitor 1-like isoform X1 [Solanum lycopersicum]	-	-	-	-	-
Solyc01g090300.2	35	18	20	11	4	6	2.19	1.47	1.96	0.93	0.39	0.49	1.87333	0.603333	-1.63458	0.00219098	0.0141409	ERF13	PREDICTED: ethylene-responsive transcription factor 13-like [Solanum lycopersicum]	-	-	-	-	-
Solyc01g090310.3	122	70	77	21	15	19	7.88	5.89	7.8	1.83	1.49	1.59	7.19	1.63667	-2.13523	1.69e-12	6.59e-11	ERF13	PREDICTED: ethylene-responsive transcription factor 13-like [Solanum lycopersicum]	-	-	-	-	-
Solyc01g090530.3	77	52	35	12	14	17	3.59	3.17	2.56	0.76	1.01	1.03	3.10667	0.933333	-1.7349	1.35e-06	2.07e-05	DUO1	PREDICTED: transcription factor GAMYB [Solanum lycopersicum]	Organismal Systems	Environmental adaptation	ko04626//Plant-pathogen interaction	K09422	-
Solyc01g090600.4	1113	753	865	3014	2923	3257	37.53	33.11	45.75	137.29	151.94	142.12	38.7967	143.783	1.88989	4.44e-43	8.66e-41	PKSA	PREDICTED: type III polyketide synthase A [Solanum lycopersicum]	-	-	-	-	-
Solyc01g090810.4	27	25	26	72	61	67	0.58	0.71	0.88	2.11	2.04	1.88	0.723333	2.01	1.47446	2.38e-07	4.18e-06	EXPB15	beta-expansin precursor [Solanum lycopersicum]	-	-	-	-	GO:0030312//external encapsulating structure
Solyc01g091870.3	50	30	18	16	12	7	1	0.78	0.56	0.43	0.37	0.18	0.78	0.326667	-1.25565	0.00463243	0.0259903	At4g22990	PREDICTED: SPX domain-containing membrane protein At4g22990-like [Solanum pennellii]	-	-	-	-	-
Solyc01g094090.4	36	17	31	63	58	70	1.27	0.78	1.71	3	3.15	3.19	1.25333	3.11333	1.31269	9.26e-06	0.000120126	CHY1	PREDICTED: 3-hydroxyisobutyryl-CoA hydrolase 1-like isoform X2 [Solanum tuberosum]	Metabolism;Metabolism;Metabolism;Metabolism;Metabolism	Global and overview maps;Global and overview maps;Amino acid metabolism;Metabolism of other amino acids;Carbohydrate metabolism	ko01100//Metabolic pathways;ko01200//Carbon metabolism;ko00280//Valine, leucine and isoleucine degradation;ko00410//beta-Alanine metabolism;ko00640//Propanoate metabolism	K05605;K05605;K05605;K05605;K05605	-
Solyc01g094400.3	2	2	0	2	18	10	0.12	0.16	0	0.17	1.71	0.8	0.0933333	0.893333	3.25873	0.00317463	0.0191882	ADF12	PREDICTED: actin-depolymerizing factor 12 [Solanum pennellii]	-	-	-	-	-
Solyc01g095440.2	7	6	7	0	1	0	0.29	0.32	0.45	0	0.06	0	0.353333	0.02	-4.14296	0.00513877	0.0282499	--	PREDICTED: uncharacterized protein LOC104649398 [Solanum lycopersicum]	-	-	-	-	-
Solyc01g095760.3	12	5	5	29	29	35	0.35	0.19	0.23	1.13	1.29	1.31	0.256667	1.24333	2.27625	2.72e-06	3.91e-05	UGT94E5	PREDICTED: beta-D-glucosyl crocetin beta-1,6-glucosyltransferase-like [Solanum pennellii]	Metabolism	Global and overview maps	ko01110//Biosynthesis of secondary metabolites	K21354	-
Solyc01g095920.4	8	14	8	1	1	3	0.19	0.44	0.31	0.03	0.04	0.09	0.313333	0.0533333	-2.55459	0.00851068	0.0425512	--	PREDICTED: O-acyltransferase WSD1-like isoform X1 [Nicotiana attenuata]	-	-	-	-	-
Solyc01g097430.4	16	9	10	2	2	3	0.27	0.19	0.26	0.04	0.05	0.06	0.24	0.05	-2.26303	0.00828244	0.041642	ABCG2	PREDICTED: ABC transporter G family member 18-like [Solanum lycopersicum]	-	-	-	-	-
Solyc01g097960.3	0	0	0	14	12	9	0	0	0	0.86	0.84	0.53	0.001	0.743333	9.53787	5.9e-06	7.93e-05	At5g27980	PREDICTED: late embryogenesis abundant protein 47 [Solanum lycopersicum]	-	-	-	-	-
Solyc01g098010.4	12	12	4	25	17	30	0.54	0.7	0.28	1.51	1.18	1.74	0.506667	1.47667	1.54324	0.0020366	0.0133185	p20	PREDICTED: uncharacterized N-acetyltransferase p20-like [Solanum pennellii]	-	-	-	-	-
Solyc01g098960.3	5	2	1	52	64	79	0.13	0.07	0.04	1.89	2.65	2.75	0.08	2.43	4.92481	4.5e-16	2.51e-14	GUX2	PREDICTED: putative UDP-glucuronate:xylan alpha-glucuronosyltransferase 4 [Solanum lycopersicum]	-	-	-	-	-
Solyc01g099530.3	621	491	393	3573	3013	3790	6.55	6.75	6.5	50.89	48.97	51.71	6.6	50.5233	2.93641	0	0	--	PREDICTED: pentatricopeptide repeat-containing protein At5g14770, mitochondrial isoform X2 [Solanum lycopersicum]	-	-	-	-	-
Solyc01g099820.3	283	204	201	107	78	129	18.57	17.45	20.69	9.48	7.89	10.95	18.9033	9.44	-1.00178	7.7e-10	2.11e-08	--	HIG_1_N domain-containing protein [Cephalotus follicularis]	-	-	-	-	GO:0031224//intrinsic component of membrane
Solyc01g099920.4	304	243	198	590	477	577	11.18	11.66	11.43	29.32	27.05	27.47	11.4233	27.9467	1.29069	4.73e-38	7.85e-36	--	PREDICTED: proline-rich receptor-like protein kinase PERK13 [Capsicum annuum]	-	-	-	-	-
Solyc01g100000.3	121	117	92	54	41	45	4.7	5.93	5.61	2.84	2.46	2.26	5.41333	2.52	-1.10309	1.26e-06	1.95e-05	PP2B15	PREDICTED: F-box protein PP2-B15 [Solanum lycopersicum]	-	-	-	-	-
Solyc01g102320.2	196	164	147	73	61	83	7.35	8.02	8.65	3.7	3.53	4.03	8.00667	3.75333	-1.09303	2.1e-09	5.29e-08	--	PREDICTED: F-box protein At3g07870-like isoform X1 [Nicotiana sylvestris]	-	-	-	-	-
Solyc01g103550.1	10	8	7	27	25	33	0.48	0.5	0.53	1.75	1.85	2.04	0.503333	1.88	1.90115	4.36e-05	0.00047833	--	PREDICTED: agamous-like MADS-box protein AGL11 [Solanum lycopersicum]	-	-	-	-	-
Solyc01g104100.3	147	107	100	274	201	216	4.81	4.57	5.13	12.12	10.14	9.15	4.83667	10.47	1.11418	6.5e-13	2.63e-11	FA02	PREDICTED: 13S globulin seed storage protein 2-like [Solanum lycopersicum]	-	-	-	-	-
Solyc01g104550.3	5	3	5	21	6	18	0.13	0.1	0.2	0.72	0.24	0.59	0.143333	0.516667	1.84986	0.00528316	0.0289059	WRKY9	PREDICTED: probable WRKY transcription factor 9 [Solanum lycopersicum]	-	-	-	-	-
Solyc01g104740.3	64	54	62	207	164	213	3.19	3.51	4.85	13.95	12.62	13.75	3.85	13.44	1.8036	8.39e-23	7.48e-21	MBF1C	ethylene-responsive transcriptional coactivator [Solanum lycopersicum]	-	-	-	-	GO:0043231//intracellular membrane-bounded organelle;GO:0043232//intracellular non-membrane-bounded organelle
Solyc01g105310.3	23	16	10	31	34	49	0.76	0.69	0.52	1.38	1.73	2.09	0.656667	1.73333	1.40032	0.00028001	0.00242998	AMC3	metacaspase 2 [Solanum lycopersicum]	-	-	-	-	-
Solyc01g105590.2	2	0	0	4	9	10	0.06	0	0	0.17	0.44	0.41	0.02	0.34	4.08746	0.00458214	0.0257638	BEAT	AT3 protein [Solanum lycopersicum]	Metabolism;Metabolism;Metabolism;Metabolism;Metabolism	Global and overview maps;Global and overview maps;Biosynthesis of other secondary metabolites;Biosynthesis of other secondary metabolites;Biosynthesis of other secondary metabolites	ko01100//Metabolic pathways;ko01110//Biosynthesis of secondary metabolites;ko00940//Phenylpropanoid biosynthesis;ko00941//Flavonoid biosynthesis;ko00945//Stilbenoid, diarylheptanoid and gingerol biosynthesis	K13065;K13065;K13065;K13065;K13065	-
Solyc01g105650.4	107	57	81	27	31	26	4.11	2.86	4.88	1.4	1.84	1.29	3.95	1.51	-1.3873	1.75e-06	2.62e-05	DLO2	PREDICTED: protein DMR6-LIKE OXYGENASE 2-like [Solanum lycopersicum]	-	-	-	-	-
Solyc01g105730.1	0	0	0	76	73	91	0	0	0	1.56	1.71	1.79	0.001	1.68667	10.72	1.55e-13	6.84e-12	--	PREDICTED: proline-rich extensin-like protein EPR1 [Solanum lycopersicum]	-	-	-	-	-
Solyc01g105740.1	1	0	1	52	46	61	0.02	0	0.04	1.65	1.67	1.85	0.02	1.72333	6.42906	1.31e-09	3.43e-08	--	PREDICTED: proline-rich extensin-like protein EPR1 [Solanum lycopersicum]	Metabolism;Metabolism;Metabolism;Genetic Information Processing	Global and overview maps;Nucleotide metabolism;Nucleotide metabolism;Transcription	ko01100//Metabolic pathways;ko00230//Purine metabolism;ko00240//Pyrimidine metabolism;ko03020//RNA polymerase	K03006;K03006;K03006;K03006	-
Solyc01g105810.4	30	37	9	5	8	11	0.65	1.05	0.31	0.15	0.27	0.31	0.67	0.243333	-1.46123	0.00707706	0.0366618	At5g09550	Rab-GDP dissociation inhibitor [Solanum lycopersicum]	-	-	-	-	GO:0005576//extracellular region
Solyc01g106620.2	437	294	250	756	659	868	22.64	19.86	20.32	52.91	52.63	58.19	20.94	54.5767	1.38202	5.42e-50	1.25e-47	PR1B1	PR1 protein precursor [Solanum lycopersicum]	Organismal Systems;Environmental Information Processing;Environmental Information Processing	Environmental adaptation;Signal transduction;Signal transduction	ko04626//Plant-pathogen interaction;ko04075//Plant hormone signal transduction;ko04016//MAPK signaling pathway - plant	K13449;K13449;K13449	-
Solyc01g107120.3	43	34	40	1	6	7	0.85	0.88	1.24	0.03	0.18	0.18	0.99	0.13	-2.92892	4.2e-08	8.52e-07	--	PREDICTED: microtubule-associated protein futsch [Sesamum indicum]	-	-	-	-	-
Solyc01g107390.4	1400	1046	846	458	399	546	28.8	28.06	27.3	12.73	12.66	14.54	28.0533	13.31	-1.07566	2.35e-41	4.36e-39	GH3.1	probable indole-3-acetic acid-amido synthetase GH3.1 [Solanum lycopersicum]	Environmental Information Processing	Signal transduction	ko04075//Plant hormone signal transduction	K14487	-
Solyc01g107460.2	58	32	45	97	92	119	2.51	1.8	3.05	5.66	6.13	6.65	2.45333	6.14667	1.32506	1.41e-08	3.07e-07	--	PREDICTED: uncharacterized protein LOC101248432 [Solanum lycopersicum]	-	-	-	-	-
Solyc01g107910.4	1048	796	697	2153	1669	2032	46.54	46.1	48.56	129.18	114.27	116.78	47.0667	120.077	1.35118	3.16e-102	2e-99	CCOAOMT6	PREDICTED: caffeoyl-CoA O-methyltransferase 6 [Solanum lycopersicum]	Metabolism;Metabolism;Metabolism;Metabolism;Metabolism;Metabolism	Global and overview maps;Global and overview maps;Biosynthesis of other secondary metabolites;Amino acid metabolism;Biosynthesis of other secondary metabolites;Biosynthesis of other secondary metabolites	ko01100//Metabolic pathways;ko01110//Biosynthesis of secondary metabolites;ko00940//Phenylpropanoid biosynthesis;ko00360//Phenylalanine metabolism;ko00941//Flavonoid biosynthesis;ko00945//Stilbenoid, diarylheptanoid and gingerol biosynthesis	K00588;K00588;K00588;K00588;K00588;K00588	-
Solyc01g108940.2	121	94	95	28	26	46	4.88	4.95	6.02	1.53	1.62	2.4	5.28333	1.85	-1.51392	4.45e-09	1.06e-07	--	PREDICTED: B3 domain-containing protein At5g60140-like [Solanum pennellii]	-	-	-	-	-
Solyc01g109730.1	20	10	9	28	24	36	0.98	0.64	0.69	1.85	1.81	2.27	0.77	1.97667	1.36014	0.00160318	0.0108583	--	PREDICTED: F-box protein At5g65850-like [Ipomoea nil]	-	-	-	-	-
Solyc01g110060.3	3277	2450	2048	1092	867	1084	83.1	81.02	81.47	37.41	33.9	35.58	81.8633	35.63	-1.20012	2.14e-103	1.43e-100	PAP2	purple acid phosphatase 2 precursor [Solanum lycopersicum]	-	-	-	-	-
Solyc01g110080.2	33	31	36	9	7	24	2.08	2.55	3.56	0.77	0.68	1.96	2.73	1.13667	-1.26409	0.00618924	0.032886	--	PREDICTED: probable E3 ubiquitin-protein ligase RNF217 [Solanum pennellii]	-	-	-	-	-
Solyc01g110230.1	30	14	22	38	39	55	1.76	1.07	2.02	3.01	3.52	4.17	1.61667	3.56667	1.14155	0.000912228	0.00675332	PLA2	PREDICTED: protein terminal ear1-like [Solanum lycopersicum]	-	-	-	-	-
Solyc01g111050.4	27	18	33	99	72	90	0.86	0.75	1.65	4.25	3.53	3.7	1.08667	3.82667	1.81618	8.54e-11	2.68e-09	BC1L6	PREDICTED: COBRA-like protein 1 [Solanum lycopersicum]	-	-	-	-	-
Solyc01g111070.3	216	121	117	1460	1450	1687	6.72	4.91	5.71	61.38	69.56	67.94	5.78	66.2933	3.51972	4.72e-266	1.38e-262	PKSB	PREDICTED: type III polyketide synthase B [Solanum lycopersicum]	-	-	-	-	GO:0043231//intracellular membrane-bounded organelle
Solyc01g111340.4	92	66	61	272	190	186	1.91	1.79	1.99	7.65	6.1	5.01	1.89667	6.25333	1.72116	1.5e-20	1.17e-18	rsgI6	PREDICTED: endo-1,4-beta-xylanase UM03411 isoform X1 [Solanum pennellii]	-	-	-	-	-
Solyc02g005007.1	0	2	2	4	12	9	0	0.24	0.29	0.5	1.7	1.04	0.176667	1.08	2.61193	0.00808907	0.0408102	GBP2	PREDICTED: guanylate-binding protein 2-like [Solanum pennellii]	-	-	-	-	-
Solyc02g005070.3	0	0	0	3	8	7	0	0	0	0.21	0.6	0.48	0.001	0.43	8.74819	0.000603838	0.00471356	--	PREDICTED: replication protein A 70 kDa DNA-binding subunit B-like [Solanum pennellii]	Genetic Information Processing;Genetic Information Processing;Genetic Information Processing;Genetic Information Processing	Replication and repair;Replication and repair;Replication and repair;Replication and repair	ko03440//Homologous recombination;ko03420//Nucleotide excision repair;ko03430//Mismatch repair;ko03030//DNA replication	K07466;K07466;K07466;K07466	-
Solyc02g014220.3	7	4	5	37	29	28	0.16	0.12	0.18	1.17	1.04	0.85	0.153333	1.02	2.73383	1.71e-07	3.08e-06	At1g48930	PREDICTED: endoglucanase 5 [Solanum lycopersicum]	-	-	-	-	-
Solyc02g014730.3	7	8	7	14	24	23	0.17	0.26	0.27	0.47	0.91	0.73	0.233333	0.703333	1.59182	0.00270185	0.0168444	CYP86B1	PREDICTED: cytochrome P450 86B1 [Solanum lycopersicum]	Metabolism	Lipid metabolism	ko00073//Cutin, suberine and wax biosynthesis	K15402	-
Solyc02g014860.3	163	112	91	26	35	35	4.42	3.96	3.87	0.95	1.46	1.23	4.08333	1.21333	-1.75077	5.26e-13	2.15e-11	DJC76	Chaperone protein DnaJ, partial [Noccaea caerulescens]	-	-	-	-	-
Solyc02g030120.3	29	32	26	13	6	10	3.18	4.58	4.48	1.93	1.02	1.42	4.08	1.45667	-1.4859	0.00157857	0.0107151	SBT2.2	PREDICTED: subtilisin-like protease SBT2.2 isoform X2 [Solanum lycopersicum]	-	-	-	-	-
Solyc02g030460.2	85	58	54	30	22	33	3.21	2.86	3.2	1.53	1.28	1.61	3.09	1.47333	-1.06852	0.000212703	0.00191408	--	PREDICTED: trihelix transcription factor ASR3-like [Solanum lycopersicum]	-	-	-	-	-
Solyc02g032050.1	27	35	20	4	6	9	2.1	3.55	2.44	0.42	0.72	0.91	2.69667	0.683333	-1.98052	0.000192311	0.00175216	DIR19	PREDICTED: dirigent protein 22-like [Solanum lycopersicum]	-	-	-	-	-
Solyc02g032910.3	2779	2339	1858	6684	6443	7294	267.8	293.94	280.86	870.18	957.17	909.63	280.867	912.327	1.69967	1.7e-270	5.66e-267	--	glycine rich protein precursor [Solanum lycopersicum]	-	-	-	-	-
Solyc02g036480.1	58	39	28	103	112	98	3.37	2.96	2.55	8.09	10.04	7.37	2.96	8.5	1.52187	3.02e-10	8.8e-09	NHL6	PREDICTED: NDR1/HIN1-Like protein 3 [Solanum lycopersicum]	-	-	-	-	-
Solyc02g062390.3	90	75	47	25	20	40	5.04	5.48	4.13	1.89	1.73	2.9	4.88333	2.17333	-1.16796	8.51e-05	0.000864798	--	PREDICTED: desiccation-related protein clone PCC27-04 [Solanum lycopersicum]	-	-	-	-	-
Solyc02g062870.3	148	76	130	45	45	64	3.72	2.47	5.12	1.54	1.73	2.08	3.77	1.78333	-1.07999	2.4e-05	0.000282034	PLT6	PREDICTED: probable polyol transporter 6 [Solanum lycopersicum]	-	-	-	-	-
Solyc02g062890.3	44	34	32	11	7	16	1.38	1.39	1.58	0.47	0.34	0.65	1.45	0.486667	-1.57505	0.000199666	0.00181	PLT6	probable polyol transporter 6 [Solanum lycopersicum]	-	-	-	-	-
Solyc02g063000.4	974	696	624	1503	1204	1468	25.27	23.55	25.4	52.69	48.16	49.29	24.74	50.0467	1.01643	6.49e-53	1.61e-50	GT5	PREDICTED: anthocyanidin 3-O-glucosyltransferase 5-like [Solanum lycopersicum]	Metabolism	Biosynthesis of other secondary metabolites	ko00940//Phenylpropanoid biosynthesis	K12356	-
Solyc02g063420.3	42	33	30	84	57	73	2.18	2.23	2.44	5.89	4.56	4.9	2.28333	5.11667	1.16406	1.02e-05	0.000130616	At5g65660	PREDICTED: uncharacterized protein At5g65660-like [Solanum lycopersicum]	-	-	-	-	-
Solyc02g064570.2	0	0	0	12	7	14	0	0	0	1.16	0.77	1.29	0.001	1.07333	10.0679	1.07e-05	0.000136338	--	PREDICTED: VQ motif-containing protein 29-like [Capsicum annuum]	-	-	-	-	-
Solyc02g064830.4	337	240	172	66	51	77	7.15	6.64	5.73	1.89	1.67	2.12	6.50667	1.89333	-1.78099	5.83e-24	5.68e-22	GH3.1	PREDICTED: probable indole-3-acetic acid-amido synthetase GH3.1 [Solanum lycopersicum]	Environmental Information Processing	Signal transduction	ko04075//Plant hormone signal transduction	K14487	-
Solyc02g065000.1	97	84	67	39	29	29	8.33	9.4	9.02	4.52	3.84	3.22	8.91667	3.86	-1.2079	4.64e-06	6.4e-05	CML37	PREDICTED: calmodulin-like protein 1 [Solanum lycopersicum]	Organismal Systems	Environmental adaptation	ko04626//Plant-pathogen interaction	K13448	-
Solyc02g066980.1	71	38	31	20	17	20	2	1.39	1.37	0.76	0.74	0.73	1.58667	0.743333	-1.09392	0.00171511	0.011494	--	PREDICTED: axoneme-associated protein mst101(2)-like isoform X1 [Solanum lycopersicum]	-	-	-	-	-
Solyc02g066990.2	46	51	26	4	13	4	1.56	2.25	1.38	0.18	0.68	0.18	1.73	0.346667	-2.31915	1.66e-06	2.5e-05	--	PREDICTED: ice nucleation protein-like [Solanum pennellii]	-	-	-	-	-
Solyc02g067190.4	0	0	0	7	4	3	0	0	0	0.53	0.35	0.22	0.001	0.366667	8.51833	0.00251405	0.0158255	Os06g0231050	PREDICTED: casparian strip membrane protein 1 [Solanum lycopersicum]	-	-	-	-	GO:0031224//intrinsic component of membrane
Solyc02g067790.4	46	35	21	115	80	107	1.39	1.38	1	4.7	3.73	4.19	1.25667	4.20667	1.74308	4.24e-12	1.57e-10	NRT2.7	PREDICTED: high affinity nitrate transporter 2.7 [Solanum lycopersicum]	Metabolism	Energy metabolism	ko00910//Nitrogen metabolism	K02575	-
Solyc02g068680.1	92	78	63	174	140	173	2.97	3.29	3.2	7.6	6.98	7.24	3.15333	7.27333	1.20574	6.11e-12	2.22e-10	--	PREDICTED: uncharacterized protein LOC104646058, partial [Solanum lycopersicum]	-	-	-	-	-
Solyc02g068760.4	212	169	128	56	78	80	4.78	4.97	4.52	1.7	2.71	2.33	4.75667	2.24667	-1.08216	1.37e-08	3e-07	At2g35130	PREDICTED: pentatricopeptide repeat-containing protein At2g35130 [Solanum lycopersicum]	-	-	-	-	-
Solyc02g069480.3	7	4	7	44	20	34	0.27	0.2	0.42	2.25	1.17	1.67	0.296667	1.69667	2.51579	5.48e-07	9.05e-06	plaa2	PREDICTED: exopolygalacturonase-like [Solanum lycopersicum]	Metabolism;Metabolism	Global and overview maps;Carbohydrate metabolism	ko01100//Metabolic pathways;ko00040//Pentose and glucuronate interconversions	K01213;K01213	-
Solyc02g070200.3	215	186	174	734	549	719	5.92	6.68	7.52	27.33	23.32	25.64	6.70667	25.43	1.92286	5.16e-71	1.86e-68	At5g44440	PREDICTED: tetrahydrocannabinolic acid synthase-like [Solanum lycopersicum]	-	-	-	-	-
Solyc02g070270.2	129	96	95	34	35	36	3.23	3.13	3.73	1.15	1.35	1.17	3.36333	1.22333	-1.45907	1.44e-09	3.72e-08	CAT1	PREDICTED: cationic amino acid transporter 1-like [Solanum lycopersicum]	-	-	-	-	-
Solyc02g071360.4	43	33	25	68	52	67	1.39	1.39	1.27	2.97	2.59	2.8	1.35	2.78667	1.04558	0.000142525	0.00135561	SRG1	PREDICTED: protein SRG1 [Solanum lycopersicum]	-	-	-	-	-
Solyc02g071470.4	2	0	0	16	5	16	0.07	0	0	0.72	0.26	0.69	0.0233333	0.556667	4.57635	0.000402906	0.00331674	SRG1	PREDICTED: protein SRG1-like [Solanum lycopersicum]	-	-	-	-	-
Solyc02g072280.1	24	15	9	56	64	61	0.49	0.4	0.29	1.55	2.02	1.61	0.393333	1.72667	2.13417	7.04e-10	1.94e-08	SBT1.7	PREDICTED: subtilisin-like protease SBT1.7 [Solanum lycopersicum]	-	-	-	-	-
Solyc02g072423.1	13	13	9	33	22	25	0.36	0.47	0.39	1.24	0.94	0.9	0.406667	1.02667	1.33605	0.00251341	0.0158255	--	PREDICTED: F-box/kelch-repeat protein At3g23880-like [Solanum lycopersicum]	-	-	-	-	-
Solyc02g072490.3	106	72	73	232	207	232	2.1	1.86	2.27	6.21	6.32	5.95	2.07667	6.16	1.56866	1.31e-22	1.15e-20	OFUT8	PREDICTED: uncharacterized protein At1g04910 isoform X1 [Solanum lycopersicum]	-	-	-	-	-
Solyc02g076910.3	24	18	20	92	91	83	0.75	0.73	0.98	3.87	4.37	3.34	0.82	3.86	2.23491	4.1e-15	2.12e-13	SAG12	PREDICTED: senescence-specific cysteine protease SAG39-like [Solanum lycopersicum]	-	-	-	-	-
Solyc02g076980.5.1	46	30	22	83	68	103	1.51	1.28	1.13	3.67	3.43	4.36	1.30667	3.82	1.54768	5.02e-09	1.19e-07	SAG12	cysteine protease precursor [Solanum lycopersicum]	Organismal Systems	Environmental adaptation	ko04626//Plant-pathogen interaction	K13441	-
Solyc02g077420.3	83	55	47	24	18	13	2.56	2.21	2.27	1	0.86	0.52	2.34667	0.793333	-1.56461	2.03e-06	3.01e-05	OsI_03083	PREDICTED: phospholipase A1-II 1 [Solanum lycopersicum]	-	-	-	-	-
Solyc02g078250.4	113	82	76	208	163	194	6.47	6.12	6.82	16.08	14.38	14.37	6.47	14.9433	1.20766	2.02e-13	8.81e-12	GSVIVT00013434001	PREDICTED: CASP-like protein 1C1 [Solanum lycopersicum]	-	-	-	-	GO:0031224//intrinsic component of membrane
Solyc02g078910.3	100	67	63	169	114	164	3.92	3.42	3.87	8.94	6.88	8.31	3.73667	8.04333	1.10604	3.24e-09	7.93e-08	ENDO1	endonuclease precursor-like precursor [Solanum lycopersicum]	-	-	-	-	-
Solyc02g079170.3	381	270	217	524	483	599	7.45	6.88	6.66	13.84	14.56	15.16	6.99667	14.52	1.0533	1.63e-25	1.71e-23	NDB2	PREDICTED: external alternative NAD(P)H-ubiquinone oxidoreductase B2, mitochondrial [Solanum lycopersicum]	-	-	-	-	-
Solyc02g079810.3	4	4	7	31	22	19	0.27	0.36	0.75	2.87	2.32	1.68	0.46	2.29	2.31564	2.94e-05	0.000338009	DYT1	PREDICTED: transcription factor DYT1 [Solanum pennellii]	-	-	-	-	-
Solyc02g080080.3	23	18	25	39	32	64	0.45	0.46	0.76	1.02	0.96	1.61	0.556667	1.19667	1.10414	0.00132199	0.0092259	CRK29	PREDICTED: cysteine-rich receptor-like protein kinase 29 isoform X3 [Capsicum annuum]	-	-	-	-	-
Solyc02g080120.3	13	17	16	1	1	4	0.44	0.75	0.85	0.05	0.05	0.18	0.68	0.0933333	-2.86507	0.000515651	0.00410746	GA2OX8	PREDICTED: gibberellin 2-beta-dioxygenase 8 [Solanum lycopersicum]	Metabolism;Metabolism	Global and overview maps;Metabolism of terpenoids and polyketides	ko01110//Biosynthesis of secondary metabolites;ko00904//Diterpenoid biosynthesis	K04125;K04125	-
Solyc02g080580.1	0	0	0	5	4	3	0	0	0	0.65	0.59	0.37	0.001	0.536667	9.06788	0.00507703	0.0280009	--	PREDICTED: zinc-regulated protein 8 [Ziziphus jujuba]	-	-	-	-	-
Solyc02g080760.1	449	375	323	1693	1341	1611	43.27	47.13	48.83	220.41	199.22	200.91	46.41	206.847	2.15605	3.79e-179	4.92e-176	--	PREDICTED: glycine-rich protein 5 [Solanum lycopersicum]	-	-	-	-	-
Solyc02g081770.2	9	11	5	19	21	20	0.3	0.48	0.26	0.86	1.09	0.87	0.346667	0.94	1.43911	0.00602093	0.0321304	BEAT	PREDICTED: acetyl-CoA-benzylalcohol acetyltransferase-like [Solanum lycopersicum]	Metabolism;Metabolism;Metabolism;Metabolism;Metabolism	Global and overview maps;Global and overview maps;Biosynthesis of other secondary metabolites;Biosynthesis of other secondary metabolites;Biosynthesis of other secondary metabolites	ko01100//Metabolic pathways;ko01110//Biosynthesis of secondary metabolites;ko00940//Phenylpropanoid biosynthesis;ko00941//Flavonoid biosynthesis;ko00945//Stilbenoid, diarylheptanoid and gingerol biosynthesis	K13065;K13065;K13065;K13065;K13065	-
Solyc02g081890.4	89	64	44	242	231	294	3.01	2.83	2.34	11.07	12.06	12.89	2.72667	12.0067	2.13863	4.47e-36	6.83e-34	GLCAT14A	PREDICTED: beta-glucuronosyltransferase GlcAT14A-like [Solanum lycopersicum]	-	-	-	-	-
Solyc02g082910.4	555	422	337	168	137	162	12.96	12.85	12.34	5.3	4.93	4.9	12.7167	5.04333	-1.33427	3.16e-29	3.93e-27	AAE1	PREDICTED: probable acyl-activating enzyme 1, peroxisomal [Solanum lycopersicum]	-	-	-	-	-
Solyc02g082990.4	4	1	0	9	21	15	0.37	0.12	0	1.11	2.96	1.78	0.163333	1.95	3.57758	0.00012388	0.00120025	--	PREDICTED: stress-induced protein KIN2-like [Solanum lycopersicum]	-	-	-	-	-
Solyc02g084930.3	9	12	7	26	24	17	0.23	0.41	0.29	0.91	0.96	0.57	0.31	0.813333	1.39158	0.00454999	0.0256015	CYP707A3	PREDICTED: abscisic acid 8'-hydroxylase 3-like [Solanum lycopersicum]	-	-	-	-	-
Solyc02g085660.1	82	56	54	138	103	116	2.49	2.22	2.58	5.67	4.83	4.57	2.43	5.02333	1.04769	2.59e-07	4.51e-06	GT5	PREDICTED: anthocyanidin 3-O-glucosyltransferase 5 [Solanum lycopersicum]	Metabolism	Biosynthesis of other secondary metabolites	ko00940//Phenylpropanoid biosynthesis	K12356	-
Solyc02g086454.1	27	18	15	40	55	44	0.53	0.46	0.47	1.07	1.68	1.13	0.486667	1.29333	1.41009	6.18e-05	0.000649855	--	PREDICTED: titin isoform X8 [Solanum lycopersicum]	-	-	-	-	-
Solyc02g086490.3	136	163	104	71	40	63	8.17	12.77	9.8	5.76	3.7	4.9	10.2467	4.78667	-1.09806	1.57e-06	2.36e-05	At3g01570	PREDICTED: oleosin 5-like [Solanum lycopersicum]	-	-	-	-	GO:0016020//membrane
Solyc02g086780.4	58	33	53	20	14	18	5.2	3.86	7.45	2.42	1.93	2.09	5.50333	2.14667	-1.35821	0.000249856	0.002198	--	PREDICTED: proteasome assembly chaperone 3 isoform X2 [Nelumbo nucifera]	-	-	-	-	-
Solyc02g086970.4	2355	1840	1581	781	693	798	42.98	43.8	45.27	19.26	19.5	18.85	44.0167	19.2033	-1.19669	3.27e-88	1.7e-85	ALDH2B4	PREDICTED: aldehyde dehydrogenase family 2 member B7, mitochondrial [Solanum lycopersicum]	Metabolism;Metabolism;Metabolism;Metabolism;Metabolism;Metabolism;Metabolism;Metabolism;Metabolism;Metabolism;Metabolism;Metabolism;Metabolism	Global and overview maps;Global and overview maps;Carbohydrate metabolism;Carbohydrate metabolism;Lipid metabolism;Amino acid metabolism;Lipid metabolism;Metabolism of other amino acids;Amino acid metabolism;Carbohydrate metabolism;Amino acid metabolism;Amino acid metabolism;Amino acid metabolism	ko01100//Metabolic pathways;ko01110//Biosynthesis of secondary metabolites;ko00010//Glycolysis / Gluconeogenesis;ko00620//Pyruvate metabolism;ko00561//Glycerolipid metabolism;ko00280//Valine, leucine and isoleucine degradation;ko00071//Fatty acid degradation;ko00410//beta-Alanine metabolism;ko00330//Arginine and proline metabolism;ko00053//Ascorbate and aldarate metabolism;ko00310//Lysine degrada…	K00128;K00128;K00128;K00128;K00128;K00128;K00128;K00128;K00128;K00128;K00128;K00128;K00128	-
Solyc02g087110.3	228	178	153	89	64	69	4.59	4.67	4.83	2.42	1.98	1.8	4.69667	2.06667	-1.18433	2.98e-11	9.87e-10	DOX1	alpha-dioxygenase 1-like [Solanum lycopersicum]	Metabolism	Lipid metabolism	ko00592//alpha-Linolenic acid metabolism	K10529	-
Solyc02g087520.3	44	27	19	90	81	104	1.8	1.44	1.22	4.98	5.12	5.52	1.48667	5.20667	1.80828	8.56e-12	3.06e-10	At1g18250	PREDICTED: thaumatin-like protein [Solanum lycopersicum]	-	-	-	-	-
Solyc02g087570.1	9	4	3	0	0	0	1.08	0.63	0.57	0	0	0	0.76	0.001	-9.56986	0.00351812	0.0208439	LBD27	PREDICTED: LOB domain-containing protein 27 [Solanum pennellii]	-	-	-	-	-
Solyc02g088710.3	380	276	145	4283	4215	5368	9.44	8.94	5.65	143.73	161.4	172.56	8.01	159.23	4.31317	4.34e-78	1.81e-75	4CLL1	PREDICTED: 4-coumarate--CoA ligase-like 1 [Solanum lycopersicum]	Metabolism;Metabolism;Metabolism;Metabolism;Metabolism	Global and overview maps;Global and overview maps;Biosynthesis of other secondary metabolites;Amino acid metabolism;Metabolism of cofactors and vitamins	ko01100//Metabolic pathways;ko01110//Biosynthesis of secondary metabolites;ko00940//Phenylpropanoid biosynthesis;ko00360//Phenylalanine metabolism;ko00130//Ubiquinone and other terpenoid-quinone biosynthesis	K01904;K01904;K01904;K01904;K01904	-
Solyc02g089170.4	518	364	333	63	61	63	17.16	15.72	17.3	2.82	3.11	2.7	16.7267	2.87667	-2.53968	1.35e-61	4.09e-59	UPTG1	PREDICTED: alpha-1,4-glucan-protein synthase [UDP-forming] 1-like [Solanum lycopersicum]	Metabolism	Carbohydrate metabolism	ko00520//Amino sugar and nucleotide sugar metabolism	K13379	-
Solyc02g089520.2	14	15	12	21	32	39	0.53	0.71	0.68	1.04	1.81	1.85	0.64	1.56667	1.29155	0.002034	0.0133052	COL2	CONSTANS 3 [Solanum lycopersicum]	-	-	-	-	-
Solyc02g089540.3	60	56	38	120	113	154	1.67	2.03	1.66	4.51	4.85	5.54	1.78667	4.96667	1.47501	2.75e-12	1.03e-10	COL2	CONSTANS 1 [Solanum lycopersicum]	-	-	-	-	-
Solyc02g089580.3	0	0	0	9	4	5	0	0	0	1.14	0.58	0.61	0.001	0.776667	9.60115	0.000643016	0.00497949	--	PREDICTED: stress-induced protein KIN2-like [Solanum lycopersicum]	-	-	-	-	-
Solyc02g089590.3	3	1	2	18	27	30	0.29	0.13	0.3	2.34	4	3.73	0.24	3.35667	3.80592	2.47e-07	4.32e-06	--	PREDICTED: stress-induced protein KIN2-like [Solanum lycopersicum]	-	-	-	-	-
Solyc02g091420.3	438	299	265	143	139	132	15.29	13.61	14.51	6.74	7.48	5.96	14.47	6.72667	-1.1051	2.17e-16	1.24e-14	NIP4-2	PREDICTED: probable aquaporin NIP-type [Solanum lycopersicum]	-	-	-	-	-
Solyc02g092110.3	10	7	2	25	17	15	0.81	0.74	0.26	2.75	2.14	1.58	0.603333	2.15667	1.83778	0.0021469	0.0139114	PSK3	phytosulfokines 3 precursor [Solanum lycopersicum]	-	-	-	-	-
Solyc02g092820.4	1683	1289	1080	384	341	425	36.22	36.18	36.46	11.17	11.31	11.84	36.2867	11.44	-1.66535	4.58e-110	3.25e-107	GH3.1	PREDICTED: probable indole-3-acetic acid-amido synthetase GH3.1 [Solanum lycopersicum]	Environmental Information Processing	Signal transduction	ko04075//Plant hormone signal transduction	K14487	-
Solyc02g092970.3	10	7	5	14	24	34	0.76	0.69	0.59	1.43	2.8	3.33	0.68	2.52	1.88982	0.000408634	0.00335675	ARF2-A	PREDICTED: ADP-ribosylation factor 2-B-like [Solanum lycopersicum]	Cellular Processes	Transport and catabolism	ko04144//Endocytosis	K07937	-
Solyc02g093330.4	120	94	90	202	175	202	1.92	1.96	2.25	4.36	4.31	4.17	2.04333	4.28	1.06669	1.28e-11	4.45e-10	NUP98B	PREDICTED: nuclear pore complex protein NUP98B-like isoform X3 [Solanum tuberosum]	Genetic Information Processing	Translation	ko03013//RNA transport	K14297	-
Solyc02g093420.4	83	58	44	130	103	109	2.15	1.96	1.79	4.55	4.11	3.65	1.96667	4.10333	1.06104	4.49e-07	7.53e-06	SOG1	PREDICTED: NAC domain-containing protein 73 [Solanum lycopersicum]	-	-	-	-	-
Solyc02g093480.4	78	47	62	140	96	173	2.01	1.58	2.51	4.88	3.82	5.78	2.03333	4.82667	1.24718	6.53e-09	1.51e-07	--	PREDICTED: uncharacterized protein LOC101259386 isoform X1 [Solanum lycopersicum]	-	-	-	-	-
Solyc02g093870.4	217	137	150	51	41	52	3.88	3.19	4.2	1.23	1.13	1.2	3.75667	1.18667	-1.66254	5.63e-16	3.11e-14	LHT1	Lysine histidine transporter 1 [Dichanthelium oligosanthes]	-	-	-	-	-
Solyc02g094040.3	3000	2244	1881	665	651	804	97.84	95.44	96.23	29.3	32.73	33.93	96.5033	31.9867	-1.59311	7.11e-139	7.23e-136	LIP2	PREDICTED: triacylglycerol lipase 2-like [Solanum lycopersicum]	Metabolism	Lipid metabolism	ko00100//Steroid biosynthesis	K01052	-
Solyc02g094080.1	12	9	13	3	1	3	0.44	0.43	0.74	0.15	0.06	0.14	0.536667	0.116667	-2.20163	0.00867524	0.0431754	CPR1	PREDICTED: F-box protein CPR30-like [Solanum pennellii]	-	-	-	-	-
Solyc03g005140.2	23	26	19	52	74	88	0.69	1.02	0.9	2.12	3.44	3.43	0.87	2.99667	1.78427	8.11e-09	1.84e-07	STP8	PREDICTED: sugar transport protein 8 [Solanum lycopersicum]	-	-	-	-	GO:0031224//intrinsic component of membrane
Solyc03g005213.1	39	30	10	531	517	671	2.15	2.16	0.87	39.64	44.04	47.98	1.72667	43.8867	4.66772	3.36e-121	2.71e-118	--	PREDICTED: leucine-rich repeat extensin-like protein 3 [Nicotiana sylvestris]	-	-	-	-	-
Solyc03g005610.4	10	1	6	20	17	43	0.32	0.04	0.3	0.86	0.84	1.78	0.22	1.16	2.39855	4.28e-05	0.000470764	RUB3	PREDICTED: polyubiquitin-like [Solanum lycopersicum]	-	-	-	-	-
Solyc03g005630.3	24	15	4	25	31	31	0.31	0.25	0.08	0.43	0.61	0.51	0.213333	0.516667	1.27612	0.00579746	0.0311798	PATROL1	PREDICTED: uncharacterized protein LOC101263974 [Solanum lycopersicum]	-	-	-	-	-
Solyc03g005980.3	54	40	45	99	55	105	2.1	2.03	2.74	5.2	3.3	5.28	2.29	4.59333	1.00419	5.9e-05	0.00062312	NIP1-1	PREDICTED: aquaporin NIP1-1 [Solanum lycopersicum]	-	-	-	-	-
Solyc03g006360.3	65	36	35	140	84	109	3.65	2.64	3.09	10.63	7.28	7.93	3.12667	8.61333	1.46195	9.44e-10	2.55e-08	DRM1	PREDICTED: dormancy-associated protein 1 isoform X1 [Solanum lycopersicum]	-	-	-	-	-
Solyc03g006410.3	31	32	22	19	3	7	1.1	1.48	1.23	0.91	0.16	0.32	1.27	0.463333	-1.45471	0.00513151	0.0282215	--	PREDICTED: uncharacterized protein LOC101259314 [Solanum lycopersicum]	-	-	-	-	-
Solyc03g007200.2	127	81	82	26	25	30	6.04	5.02	6.12	1.67	1.83	1.85	5.72667	1.78333	-1.68312	2.05e-10	6.15e-09	DBR	PREDICTED: 2-alkenal reductase (NADP(+)-dependent)-like [Solanum pennellii]	-	-	-	-	-
Solyc03g007940.4	12	10	4	22	16	40	0.46	0.5	0.24	1.15	0.95	1.97	0.4	1.35667	1.76199	0.000626594	0.00486682	GSVIVT00026920001	PREDICTED: probable polygalacturonase [Solanum lycopersicum]	-	-	-	-	-
Solyc03g020040.3	25	23	9	38	25	42	1.42	1.68	0.8	2.84	2.18	3.03	1.3	2.68333	1.04551	0.00651682	0.0343533	CEVI57	PREDICTED: proteinase inhibitor type-2-like [Solanum lycopersicum]	-	-	-	-	-
Solyc03g025650.2	3	5	7	26	12	19	0.13	0.28	0.47	1.51	0.8	1.06	0.293333	1.12333	1.93717	0.00099743	0.00728489	VIT_06s0061g00120	glucan endo-1,3-beta-glucosidase GVI [Dorcoceras hygrometricum]	-	-	-	-	-
Solyc03g025670.3	235	185	166	467	328	444	12.53	12.84	13.84	33.59	26.92	30.64	13.07	30.3833	1.21702	1.79e-24	1.82e-22	--	PAR-1c [Nicotiana tabacum]	-	-	-	-	-
Solyc03g025680.3	67	41	39	127	86	111	3.44	2.76	3.18	8.85	6.84	7.37	3.12667	7.68667	1.29773	7.94e-09	1.81e-07	--	PAR-1c [Nicotiana tabacum]	-	-	-	-	-
Solyc03g025780.3	52	36	39	4	5	16	1.46	1.31	1.71	0.15	0.22	0.58	1.49333	0.316667	-2.2375	1.53e-06	2.32e-05	--	PREDICTED: protein O-glucosyltransferase 1-like [Solanum lycopersicum]	-	-	-	-	-
Solyc03g025810.4	44	37	19	10	9	7	0.93	1.02	0.63	0.29	0.29	0.19	0.86	0.256667	-1.74444	0.000152751	0.00143999	LTI65	PREDICTED: low-temperature-induced 65 kDa protein-like [Solanum lycopersicum]	-	-	-	-	-
Solyc03g026080.3	538	386	336	186	127	167	20.45	19.13	20.03	9.55	7.44	8.21	19.87	8.4	-1.24213	1.25e-23	1.19e-21	RBL1	PREDICTED: RHOMBOID-like protein 2 [Solanum lycopersicum]	-	-	-	-	GO:0005911//cell-cell junction;GO:0031224//intrinsic component of membrane
Solyc03g026115.1	68	53	23	268	287	332	4.75	4.82	2.52	25.27	30.88	29.99	4.03	28.7133	2.83287	7.78e-50	1.78e-47	FIL1	PREDICTED: stamen-specific protein FIL1-like [Solanum lycopersicum]	-	-	-	-	-
Solyc03g026280.3	36	37	22	70	44	63	1.82	2.41	1.72	4.72	3.42	4.07	1.98333	4.07	1.0371	0.000359214	0.00300898	DREB1A	CBF1 protein [Solanum lycopersicum]	-	-	-	-	GO:0043231//intracellular membrane-bounded organelle
Solyc03g026360.1	27	15	8	28	34	30	3.39	2.46	1.58	4.75	6.58	4.87	2.47667	5.4	1.12456	0.008095	0.0408313	--	LysM domain-containing protein [Cephalotus follicularis]	-	-	-	-	-
Solyc03g031480.3	0	1	1	7	8	7	0	0.13	0.16	0.97	1.26	0.93	0.0966667	1.05333	3.4458	0.00500283	0.02767	--	PREDICTED: fruit-specific protein-like [Solanum pennellii]	-	-	-	-	-
Solyc03g031483.1	19	23	24	123	88	119	0.84	1.33	1.67	7.37	6.01	6.83	1.28	6.73667	2.39589	4.85e-19	3.39e-17	--	PREDICTED: fruit-specific protein-like [Solanum pennellii]	-	-	-	-	-
Solyc03g031710.3	0	2	0	10	7	18	0	0.09	0	0.49	0.39	0.84	0.03	0.573333	4.25634	0.00050401	0.00402296	--	PREDICTED: uncharacterized protein LOC104646186 [Solanum lycopersicum]	-	-	-	-	-
Solyc03g031880.3	129	75	93	207	211	234	3.31	2.51	3.74	7.17	8.34	7.76	3.18667	7.75667	1.28339	6.55e-15	3.33e-13	PAO4	PREDICTED: probable polyamine oxidase 4 [Solanum lycopersicum]	Metabolism;Metabolism	Metabolism of other amino acids;Amino acid metabolism	ko00410//beta-Alanine metabolism;ko00330//Arginine and proline metabolism	K17839;K17839	-
Solyc03g033490.3	14	15	11	53	63	67	0.66	0.93	0.82	3.39	4.6	4.11	0.803333	4.03333	2.3279	2.36e-11	7.97e-10	TLP1	PREDICTED: thaumatin-like protein 1b [Solanum lycopersicum]	-	-	-	-	-
Solyc03g033750.2	12	9	8	1	2	1	1.32	1.29	1.38	0.15	0.34	0.14	1.33	0.21	-2.66297	0.00668492	0.0350576	At3g50940	protein hyper-sensitivity-related 4 [Nicotiana attenuata]	-	-	-	-	-
Solyc03g033840.4	499	349	306	996	939	1066	11.92	10.87	11.47	32.14	34.58	32.95	11.42	33.2233	1.54063	3.34e-80	1.5e-77	-	-	-	-	-	-	-
Solyc03g034060.4	40	28	15	73	39	62	0.67	0.62	0.4	1.66	1.01	1.35	0.563333	1.34	1.25017	9.09e-05	0.000915523	PERK5	PREDICTED: proline-rich receptor-like protein kinase PERK4 [Solanum lycopersicum]	-	-	-	-	-
Solyc03g034140.4	54	49	28	7	7	4	2.65	3.14	2.16	0.46	0.53	0.25	2.65	0.413333	-2.68061	2.03e-08	4.33e-07	At4g36750	PREDICTED: probable NAD(P)H dehydrogenase (quinone) FQR1-like 2 [Solanum lycopersicum]	Metabolism;Metabolism	Global and overview maps;Metabolism of cofactors and vitamins	ko01110//Biosynthesis of secondary metabolites;ko00130//Ubiquinone and other terpenoid-quinone biosynthesis	K03809;K03809	-
Solyc03g042560.3	71	56	70	271	264	294	1.35	1.4	2.11	7.01	7.79	7.26	1.62	7.35333	2.1824	9.04e-39	1.52e-36	PAL	phenylalanine ammonia lyase [Solanum lycopersicum]	Metabolism;Metabolism;Metabolism;Metabolism	Global and overview maps;Global and overview maps;Biosynthesis of other secondary metabolites;Amino acid metabolism	ko01100//Metabolic pathways;ko01110//Biosynthesis of secondary metabolites;ko00940//Phenylpropanoid biosynthesis;ko00360//Phenylalanine metabolism	K10775;K10775;K10775;K10775	GO:0044424//intracellular part
Solyc03g044880.4	138	124	122	367	311	351	3.72	4.36	5.16	13.36	12.92	12.24	4.41333	12.84	1.5407	3.3e-30	4.36e-28	ARAD1	PREDICTED: probable arabinosyltransferase ARAD1 isoform X1 [Solanum lycopersicum]	-	-	-	-	-
Solyc03g046320.4	0	0	0	6	4	4	0	0	0	0.83	0.63	0.53	0.001	0.663333	9.37359	0.00238394	0.0151534	--	PREDICTED: stress-induced protein KIN2-like [Solanum lycopersicum]	-	-	-	-	-
Solyc03g046580.1	190	158	131	1179	977	1234	8.5	9.21	9.19	71.23	67.36	71.42	8.96667	70.0033	2.96478	9.07e-213	1.77e-209	--	PREDICTED: formin-like protein 3 [Solanum lycopersicum]	-	-	-	-	-
Solyc03g053130.3	1307	991	881	7426	6887	8430	42.22	41.75	44.65	324.12	343.01	352.46	42.8733	339.863	2.9868	0	0	SSL13	PREDICTED: protein STRICTOSIDINE SYNTHASE-LIKE 13 [Solanum lycopersicum]	-	-	-	-	-
Solyc03g058370.2	0	0	0	37	22	32	0	0	0	2.2	1.49	1.82	0.001	1.83667	10.8429	2.07e-09	5.22e-08	-	-	-	-	-	-	-
Solyc03g058910.3	1775	1289	1280	453	369	523	50.56	47.89	57.2	17.43	16.21	19.28	51.8833	17.64	-1.55642	2.7e-78	1.15e-75	LAT56	probable pectate lyase P56 precursor [Solanum lycopersicum]	Metabolism	Carbohydrate metabolism	ko00040//Pentose and glucuronate interconversions	K01728	-
Solyc03g059020.3	7	10	7	44	50	57	0.14	0.26	0.22	1.2	1.55	1.49	0.206667	1.41333	2.77372	2.79e-11	9.28e-10	SRF2	PREDICTED: protein STRUBBELIG-RECEPTOR FAMILY 2 [Solanum lycopersicum]	-	-	-	-	-
Solyc03g059200.2	8	4	3	123	93	92	0.45	0.3	0.27	9.4	8.11	6.74	0.34	8.08333	4.57134	4.88e-25	5.09e-23	MYB35	PREDICTED: transcription factor MYB35 [Solanum lycopersicum]	Organismal Systems	Environmental adaptation	ko04626//Plant-pathogen interaction	K09422	-
Solyc03g078260.3	1	3	1	38	46	47	0.03	0.12	0.05	1.55	2.14	1.84	0.0666667	1.84333	4.78921	2.35e-11	7.95e-10	PAE8	PREDICTED: pectin acetylesterase 8-like [Solanum lycopersicum]	-	-	-	-	-
Solyc03g078370.1	57	41	47	89	90	100	1.08	1.01	1.39	2.27	2.62	2.45	1.16	2.44667	1.07669	2.43e-06	3.53e-05	LECRK2	PREDICTED: G-type lectin S-receptor-like serine/threonine-protein kinase LECRK2 [Solanum lycopersicum]	-	-	-	-	-
Solyc03g078570.3	2002	1443	1394	125	100	147	75.77	71.22	82.76	6.39	5.83	7.2	76.5833	6.47333	-3.56445	3.28e-263	8.51e-260	RABH1E	PREDICTED: ras-related protein RABH1e-like [Solanum lycopersicum]	-	-	-	-	-
Solyc03g078580.3	162	88	108	0	0	0	14.07	9.97	14.71	0	0	0	12.9167	0.001	-13.6569	2.11e-14	1.03e-12	-	-	-	-	-	-	-
Solyc03g079880.4	83	48	67	16	19	19	6.16	4.64	7.8	1.6	2.17	1.82	6.2	1.86333	-1.73438	1.97e-07	3.51e-06	--	xylem sap protein 10 kDa precursor [Solanum lycopersicum]	-	-	-	-	-
Solyc03g081240.3	537	429	369	138	150	153	8.33	8.69	8.98	2.9	3.59	3.08	8.66667	3.19	-1.44192	5.93e-32	8.21e-30	APRR5	PREDICTED: two-component response regulator-like APRR5 [Solanum lycopersicum]	Organismal Systems	Environmental adaptation	ko04712//Circadian rhythm - plant	K12130	-
Solyc03g082810.1	2	4	2	11	11	18	0.14	0.35	0.21	1.01	1.15	1.58	0.233333	1.24667	2.41761	0.00130975	0.009154	WRKY56	PREDICTED: WRKY transcription factor 22-like [Solanum lycopersicum]	Organismal Systems;Environmental Information Processing	Environmental adaptation;Signal transduction	ko04626//Plant-pathogen interaction;ko04016//MAPK signaling pathway - plant	K13425;K13425	-
Solyc03g082945.1	31	15	13	3	3	6	3.57	2.25	2.35	0.47	0.53	0.89	2.72333	0.63	-2.11195	0.00107543	0.00775589	--	PREDICTED: uncharacterized protein LOC101263194 [Solanum lycopersicum]	-	-	-	-	-
Solyc03g083460.3	224	190	158	384	305	409	6.97	7.71	7.71	16.14	14.63	16.47	7.46333	15.7467	1.07715	9.84e-20	7.28e-18	ATL22	PREDICTED: RING-H2 finger protein ATL22-like [Solanum lycopersicum]	-	-	-	-	-
Solyc03g083700.1	349	242	232	66	51	58	27.29	24.68	28.46	6.97	6.15	5.87	26.81	6.33	-2.08249	4.44e-34	6.53e-32	--	PREDICTED: 21 kDa protein-like [Solanum lycopersicum]	-	-	-	-	-
Solyc03g083770.1	7113	5231	4142	2145	1952	2315	528.57	506.93	482.83	215.35	223.62	222.63	506.11	220.533	-1.19845	3.74e-136	3.5e-133	PMEI11	PREDICTED: 21 kDa protein-like [Solanum lycopersicum]	-	-	-	-	-
Solyc03g083980.1	15	17	10	0	0	3	1.2	1.77	1.25	0	0	0.31	1.40667	0.103333	-3.7669	0.000430688	0.00350472	--	hypothetical protein A4A49_12933 [Nicotiana attenuata]	-	-	-	-	-
Solyc03g093390.4	6	9	2	0	0	0	0.24	0.47	0.12	0	0	0	0.276667	0.001	-8.11201	0.00244625	0.0154737	EXPB15	beta expansin precursor [Solanum lycopersicum]	-	-	-	-	-
Solyc03g093410.3	11	12	13	17	26	33	0.27	0.39	0.51	0.57	1	1.06	0.39	0.876667	1.16855	0.00916911	0.0451769	HEX6	PREDICTED: hexose carrier protein HEX6 [Solanum lycopersicum]	-	-	-	-	GO:0031224//intrinsic component of membrane
Solyc03g093710.1	78	62	37	18	28	30	1.39	1.44	1.03	0.43	0.77	0.69	1.28667	0.63	-1.03021	0.00106449	0.00770184	SUVH6	PREDICTED: histone-lysine N-methyltransferase, H3 lysine-9 specific SUVH6-like [Solanum lycopersicum]	Metabolism	Amino acid metabolism	ko00310//Lysine degradation	K11420	-
Solyc03g093890.3	57	57	31	98	92	105	2.38	3.1	2.03	5.53	5.92	5.67	2.50333	5.70667	1.1888	2.96e-07	5.12e-06	MYB14	R2R3MYB transcription factor 52 [Solanum lycopersicum]	Organismal Systems	Environmental adaptation	ko04626//Plant-pathogen interaction	K09422	-
Solyc03g096250.3	280	195	182	84	81	93	15.61	14.17	15.91	6.32	6.96	6.71	15.23	6.66333	-1.1926	2.15e-13	9.28e-12	At3g11230	PREDICTED: protein yippee-like isoform X2 [Solanum lycopersicum]	-	-	-	-	-
Solyc03g096370.3	14	14	9	3	0	1	0.35	0.45	0.35	0.1	0	0.03	0.383333	0.0433333	-3.14505	0.00146963	0.0101173	OFUT19	PREDICTED: uncharacterized protein At1g04910-like isoform X1 [Solanum lycopersicum]	-	-	-	-	-
Solyc03g098500.4	20	13	12	7	0	3	0.79	0.67	0.74	0.37	0	0.15	0.733333	0.173333	-2.08092	0.00626313	0.0332106	AGD15	PREDICTED: probable ADP-ribosylation factor GTPase-activating protein AGD15 [Solanum lycopersicum]	Cellular Processes	Transport and catabolism	ko04144//Endocytosis	K12486	-
Solyc03g098530.1	22	22	11	0	1	1	1.11	1.44	0.87	0	0.08	0.07	1.14	0.05	-4.51096	6.54e-05	0.000684928	--	PREDICTED: uncharacterized protein LOC107013581 [Solanum pennellii]	-	-	-	-	-
Solyc03g098535.1	10	4	8	0	0	0	0.34	0.18	0.42	0	0	0	0.313333	0.001	-8.29155	0.000464494	0.00374881	--	PREDICTED: uncharacterized protein LOC107014249 [Solanum pennellii]	-	-	-	-	-
Solyc03g098670.1	30	22	18	6	7	7	2.22	2.12	2.09	0.6	0.8	0.67	2.14333	0.69	-1.63519	0.00178693	0.0119022	KTI2	PREDICTED: miraculin-like [Solanum lycopersicum]	-	-	-	-	-
Solyc03g111300.1	138	101	63	43	33	51	4.19	4	3	1.76	1.54	2	3.73	1.76667	-1.07815	1.05e-05	0.000134174	CYP94B1	PREDICTED: cytochrome P450 94B3-like [Solanum lycopersicum]	-	-	-	-	-
Solyc03g111400.1	28	23	17	6	6	6	0.78	0.84	0.75	0.23	0.26	0.22	0.79	0.236667	-1.739	0.00122878	0.00867384	AZG2	PREDICTED: adenine/guanine permease AZG2 [Solanum lycopersicum]	-	-	-	-	-
Solyc03g111800.2	304	218	178	544	464	562	6.28	5.88	5.77	15.19	14.78	15.03	5.97667	15	1.32755	6.8e-38	1.12e-35	SOBIR1	leucine-rich repeat receptor-like serine/threonine/tyrosine-protein kinase SOBIR1 precursor [Solanum lycopersicum]	-	-	-	-	-
Solyc03g111815.1	382	274	241	777	668	827	6.89	6.45	6.82	18.91	18.55	19.3	6.72	18.92	1.49338	2.59e-63	8.42e-61	SEOB	PREDICTED: protein SIEVE ELEMENT OCCLUSION B-like [Solanum lycopersicum]	-	-	-	-	-
Solyc03g111860.1	695	567	549	2242	2127	2319	18.37	19.55	22.77	80.07	86.69	79.34	20.23	82.0333	2.01971	6.78e-183	9.32e-180	GLOX	PREDICTED: aldehyde oxidase GLOX-like [Solanum lycopersicum]	-	-	-	-	-
Solyc03g111950.3	2	4	6	13	14	12	0.05	0.12	0.22	0.41	0.5	0.36	0.13	0.423333	1.70328	0.00959902	0.0467922	CYP71A2	PREDICTED: cytochrome P450 71A3-like [Solanum lycopersicum]	-	-	-	-	-
Solyc03g112180.1	36	17	25	68	35	45	3.11	1.91	3.39	7.93	4.66	5.03	2.80333	5.87333	1.06704	0.00148849	0.0102231	PMEI2	PREDICTED: pectinesterase inhibitor-like [Solanum lycopersicum]	-	-	-	-	-
Solyc03g113530.3	99	79	75	298	275	288	3.85	4.01	4.58	15.67	16.5	14.51	4.14667	15.56	1.90782	2.02e-36	3.2e-34	MYB35	PREDICTED: transcription factor MYB35 [Solanum lycopersicum]	Organismal Systems	Environmental adaptation	ko04626//Plant-pathogen interaction	K09422	-
Solyc03g114200.4	255	166	173	46	47	53	12.26	10.41	13.05	2.99	3.48	3.3	11.9067	3.25667	-1.8703	9.59e-22	8.03e-20	SWEET5	PREDICTED: bidirectional sugar transporter SWEET5 [Solanum pennellii]	-	-	-	-	-
Solyc03g114550.2	101	80	60	181	141	179	5.49	5.67	5.11	13.28	11.81	12.58	5.42333	12.5567	1.2112	4.17e-12	1.55e-10	SSL10	PREDICTED: protein STRICTOSIDINE SYNTHASE-LIKE 10-like [Solanum lycopersicum]	-	-	-	-	-
Solyc03g115490.1	121	68	54	26	33	43	20.31	14.88	14.22	5.9	8.54	9.34	16.47	7.92667	-1.05505	0.000136612	0.00130628	--	PREDICTED: LYR motif-containing protein 4 [Solanum lycopersicum]	-	-	-	-	-
Solyc03g116050.1	47	32	23	71	69	65	1.36	1.2	1.04	2.77	3.07	2.43	1.2	2.75667	1.19989	1.43e-05	0.000176558	cwc22	PREDICTED: pre-mRNA-splicing factor CWC22 homolog [Solanum pennellii]	-	-	-	-	GO:0043231//intracellular membrane-bounded organelle;GO:0044444//cytoplasmic part
Solyc03g117250.4	911	636	542	296	227	276	24.3	22.12	22.68	10.67	9.33	9.53	23.0333	9.84333	-1.2265	3.76e-36	5.85e-34	FLOT2	Hop-interacting protein THI116 [Solanum lycopersicum]	-	-	-	-	-
Solyc03g118580.3	0	0	0	7	10	5	0	0	0	0.53	0.87	0.36	0.001	0.586667	9.1964	0.000157963	0.00147898	--	PREDICTED: non-specific lipid-transfer protein-like protein At2g13820 [Solanum lycopersicum]	-	-	-	-	-
Solyc03g120155.1	21	8	13	5	3	2	1.44	0.72	1.4	0.46	0.32	0.18	1.18667	0.32	-1.89077	0.00962906	0.0468995	--	PREDICTED: uncharacterized protein LOC104234552 [Nicotiana sylvestris]	-	-	-	-	-
Solyc03g120420.3	52	40	41	77	69	102	4.44	4.45	5.49	8.88	9.08	11.27	4.79333	9.74333	1.02339	2.25e-05	0.000266518	--	-	-	-	-	-	-
Solyc03g120860.2	498	420	306	90	71	76	30.2	33.21	29.11	7.37	6.64	5.96	30.84	6.65667	-2.21193	1.45e-51	3.54e-49	At4g27520	PREDICTED: mavicyanin-like [Solanum lycopersicum]	-	-	-	-	-
Solyc03g123820.2	58	49	34	107	125	120	1.44	1.59	1.33	3.6	4.8	3.87	1.45333	4.09	1.49274	2.8e-11	9.31e-10	At1g73050	PREDICTED: (R)-mandelonitrile lyase-like [Solanum lycopersicum]	Metabolism;Metabolism	Global and overview maps;Metabolism of other amino acids	ko01110//Biosynthesis of secondary metabolites;ko00460//Cyanoamino acid metabolism	K08248;K08248	-
Solyc03g150106.1	3	5	3	31	17	21	0.09	0.19	0.14	1.25	0.78	0.81	0.14	0.946667	2.75743	7.98e-06	0.00010496	--	PREDICTED: probable methyltransferase PMT19 [Solanum tuberosum]	-	-	-	-	-
Solyc03g150155.1	18	21	6	2	1	5	1.95	2.97	1.02	0.29	0.17	0.7	1.98	0.386667	-2.35634	0.00314716	0.0190862	--	PREDICTED: mitochondrial import receptor subunit TOM5 homolog [Solanum lycopersicum]	-	-	-	-	-
Solyc04g005740.1	10	13	11	21	25	46	0.66	1.12	1.14	1.87	2.54	3.92	0.973333	2.77667	1.51235	0.0006501	0.00502104	--	PREDICTED: E3 ubiquitin-protein ligase SDIR1-like [Solanum pennellii]	-	-	-	-	-
Solyc04g005760.1	13	16	13	30	20	41	0.85	1.37	1.34	2.66	2.02	3.48	1.18667	2.72	1.19669	0.00363963	0.0214335	--	PREDICTED: E3 ubiquitin-protein ligase SDIR1-like [Solanum pennellii]	-	-	-	-	-
Solyc04g005780.1	121	100	80	39	32	42	3.15	3.4	3.27	1.37	1.29	1.42	3.27333	1.36	-1.26715	1.13e-07	2.13e-06	GLOX	PREDICTED: aldehyde oxidase GLOX-like [Solanum lycopersicum]	-	-	-	-	-
Solyc04g007250.1	18	16	14	31	42	39	1.01	1.17	1.23	2.35	3.64	2.83	1.13667	2.94	1.37101	0.000288039	0.0024903	--	PREDICTED: uncharacterized protein LOC104646739 [Solanum lycopersicum]	-	-	-	-	-
Solyc04g007320.3	62	69	60	162	92	157	0.83	1.2	1.25	2.92	1.89	2.71	1.09333	2.50667	1.19704	2.56e-08	5.38e-07	N	PREDICTED: TMV resistance protein N-like [Solanum lycopersicum]	-	-	-	-	-
Solyc04g007440.1	2	1	3	25	22	11	0.08	0.05	0.19	1.39	1.4	0.59	0.106667	1.12667	3.40088	1.18e-05	0.000149201	At2g24560	PREDICTED: GDSL esterase/lipase At1g58430 [Solanum lycopersicum]	-	-	-	-	-
Solyc04g007820.3	122	72	51	144	124	174	7.62	5.87	5	12.16	11.95	14.07	6.16333	12.7267	1.04607	1.23e-07	2.29e-06	MLP329	PREDICTED: kirola-like [Solanum lycopersicum]	-	-	-	-	-
Solyc04g008780.4	4126	3205	2639	7295	6253	8038	159.93	162.01	160.47	382.03	373.67	403.22	160.803	386.307	1.26445	3.89e-203	6.5e-200	TKPR1	PREDICTED: tetraketide alpha-pyrone reductase 1 [Solanum lycopersicum]	-	-	-	-	-
Solyc04g009850.4	148	97	91	259	181	233	5	4.27	4.82	11.81	9.42	10.17	4.69667	10.4667	1.15609	1.27e-13	5.68e-12	At1g06620	PREDICTED: 1-aminocyclopropane-1-carboxylate oxidase homolog 1-like [Solanum lycopersicum]	-	-	-	-	-
Solyc04g011440.4	243	171	140	803	734	815	4.31	3.96	3.9	19.26	20.09	18.73	4.05667	19.36	2.25471	5.93e-112	4.47e-109	HSP70	heat shock protein 70-3 [Solanum lycopersicum]	Genetic Information Processing;Cellular Processes;Genetic Information Processing	Folding, sorting and degradation;Transport and catabolism;Transcription	ko04141//Protein processing in endoplasmic reticulum;ko04144//Endocytosis;ko03040//Spliceosome	K03283;K03283;K03283	-
Solyc04g011590.3	489	370	331	154	143	214	13.62	13.44	14.46	5.79	6.14	7.71	13.84	6.54667	-1.08001	4.12e-17	2.45e-15	LHT1	PREDICTED: lysine histidine transporter 2-like [Solanum lycopersicum]	-	-	-	-	GO:0031224//intrinsic component of membrane
Solyc04g015720.2	0	0	0	4	2	9	0	0	0	0.08	0.05	0.18	0.001	0.103333	6.69116	0.00229229	0.0146786	--	-	-	-	-	-	-
Solyc04g025005.1	0	0	0	4	6	9	0	0	0	0.09	0.15	0.19	0.001	0.143333	7.16323	0.000447484	0.00363128	--	PREDICTED: probable LRR receptor-like serine/threonine-protein kinase At1g34110 [Solanum pennellii]	-	-	-	-	-
Solyc04g026020.3	95	72	56	31	23	29	1.59	1.58	1.47	0.7	0.6	0.63	1.54667	0.643333	-1.26552	5.13e-06	6.99e-05	SEOB	PREDICTED: protein SIEVE ELEMENT OCCLUSION B-like [Solanum lycopersicum]	-	-	-	-	-
Solyc04g048905.1	14	10	1	23	24	32	0.25	0.22	0.03	0.55	0.65	0.73	0.166667	0.643333	1.9486	0.000314132	0.00267837	--	PREDICTED: uncharacterized protein LOC104234204 [Nicotiana sylvestris]	-	-	-	-	-
Solyc04g053030.1	8	2	3	0	0	0	0.81	0.27	0.48	0	0	0	0.52	0.001	-9.02237	0.0100582	0.0485647	SAUR67	PREDICTED: auxin-responsive protein SAUR68-like [Solanum lycopersicum]	-	-	-	-	-
Solyc04g054830.4	32	21	34	10	9	8	0.79	0.68	1.32	0.33	0.34	0.26	0.93	0.31	-1.58496	0.00105219	0.00763473	IP5P5	PREDICTED: type I inositol polyphosphate 5-phosphatase 5 isoform X1 [Solanum lycopersicum]	-	-	-	-	-
Solyc04g055030.2	1	2	1	17	7	12	0.05	0.13	0.08	1.14	0.54	0.77	0.0866667	0.816667	3.2362	0.000562021	0.00444352	SDH2-3	PREDICTED: succinate dehydrogenase [ubiquinone] iron-sulfur subunit 3, mitochondrial-like [Solanum lycopersicum]	Metabolism;Metabolism;Metabolism;Metabolism;Metabolism	Global and overview maps;Global and overview maps;Energy metabolism;Global and overview maps;Carbohydrate metabolism	ko01100//Metabolic pathways;ko01110//Biosynthesis of secondary metabolites;ko00190//Oxidative phosphorylation;ko01200//Carbon metabolism;ko00020//Citrate cycle (TCA cycle)	K00235;K00235;K00235;K00235;K00235	GO:0019866//organelle inner membrane
Solyc04g064440.1	10	17	6	0	0	0	0.38	0.81	0.35	0	0	0	0.513333	0.001	-9.00375	3.56e-05	0.000401123	At3g23880	PREDICTED: F-box/kelch-repeat protein At3g23880-like [Solanum lycopersicum]	-	-	-	-	-
Solyc04g071523.1	41	16	13	8	3	9	1.42	0.72	0.7	0.37	0.16	0.4	0.946667	0.31	-1.61059	0.00489888	0.0271916	At1g20180	PREDICTED: UPF0496 protein At1g20180-like [Solanum lycopersicum]	-	-	-	-	-
Solyc04g071690.4	132	97	80	20	13	31	6.84	6.55	6.5	1.4	1.04	2.08	6.63	1.50667	-2.13765	7.96e-14	3.63e-12	Rpp25l	PREDICTED: ribonuclease P protein subunit p25-like protein [Solanum lycopersicum]	-	-	-	-	-
Solyc04g071800.3	2277	1664	1464	790	693	840	51.17	48.77	51.61	23.98	24.01	24.43	50.5167	24.14	-1.06533	1.23e-67	4.37e-65	CYP75B2	PREDICTED: cytochrome P450 71A1-like [Solanum lycopersicum]	-	-	-	-	-
Solyc04g072280.3	0	0	0	5	5	4	0	0	0	0.16	0.19	0.13	0.001	0.16	7.32193	0.00226313	0.0145237	LAC14	PREDICTED: laccase-14-like [Solanum lycopersicum]	-	-	-	-	-
Solyc04g072580.1	29	13	14	68	40	55	0.87	0.51	0.66	2.74	1.84	2.13	0.68	2.23667	1.71774	6.67e-07	1.08e-05	PFK3	PREDICTED: ATP-dependent 6-phosphofructokinase 6-like [Solanum lycopersicum]	Metabolism;Metabolism;Metabolism;Metabolism;Metabolism;Genetic Information Processing;Metabolism;Metabolism;Metabolism	Global and overview maps;Global and overview maps;Global and overview maps;Global and overview maps;Carbohydrate metabolism;Folding, sorting and degradation;Carbohydrate metabolism;Carbohydrate metabolism;Carbohydrate metabolism	ko01100//Metabolic pathways;ko01110//Biosynthesis of secondary metabolites;ko01200//Carbon metabolism;ko01230//Biosynthesis of amino acids;ko00010//Glycolysis / Gluconeogenesis;ko03018//RNA degradation;ko00051//Fructose and mannose metabolism;ko00030//Pentose phosphate pathway;ko00052//Galactose metabolism	K00850;K00850;K00850;K00850;K00850;K00850;K00850;K00850;K00850	-
Solyc04g074000.3	583	434	372	1765	1705	2000	7.65	7.43	7.66	31.3	34.51	33.98	7.58	33.2633	2.13366	1.88e-201	2.92e-198	MIK2	PREDICTED: MDIS1-interacting receptor like kinase 2-like [Solanum lycopersicum]	-	-	-	-	-
Solyc04g074020.2	82	64	58	458	446	444	1.23	1.25	1.37	9.26	10.3	8.6	1.28333	9.38667	2.87072	9.59e-85	4.57e-82	MIK2	PREDICTED: LOW QUALITY PROTEIN: MDIS1-interacting receptor like kinase 2-like [Solanum lycopersicum]	-	-	-	-	-
Solyc04g074030.3	229	186	169	775	729	847	3.38	3.59	3.9	15.45	16.58	16.18	3.62333	16.07	2.14898	1.69e-105	1.16e-102	MIK2	PREDICTED: MDIS1-interacting receptor like kinase 2-like [Solanum lycopersicum]	-	-	-	-	-
Solyc04g074050.4	211	132	145	449	339	547	3.51	2.87	3.8	10.12	8.73	11.81	3.39333	10.22	1.59062	4.15e-32	5.81e-30	MIK2	PREDICTED: MDIS1-interacting receptor like kinase 2-like isoform X4 [Solanum lycopersicum]	-	-	-	-	-
Solyc04g074850.3	974	756	608	152	143	163	19.48	19.72	19.08	4.11	4.41	4.22	19.4267	4.24667	-2.19364	1.44e-97	8.62e-95	DTX27	ripening regulated protein DDTFR18 [Solanum lycopersicum]	-	-	-	-	GO:0031224//intrinsic component of membrane
Solyc04g074900.3	74	68	55	20	25	17	5.55	6.66	6.48	2.03	2.89	1.65	6.23	2.19	-1.5083	1.5e-06	2.27e-05	RPS21C	PREDICTED: 40S ribosomal protein S21-like [Solanum lycopersicum]	Genetic Information Processing	Translation	ko03010//Ribosome	K02971	-
Solyc04g074920.2	19	13	11	4	1	4	0.54	0.48	0.49	0.15	0.04	0.15	0.503333	0.113333	-2.15094	0.00431065	0.0245494	--	PREDICTED: uncharacterized protein LOC101245251 [Solanum lycopersicum]	-	-	-	-	-
Solyc04g077030.3	20	17	13	37	38	26	0.43	0.48	0.44	1.08	1.26	0.73	0.45	1.02333	1.18528	0.00249216	0.0157004	XK2	PREDICTED: xylulose kinase-like [Solanum lycopersicum]	Metabolism;Metabolism	Global and overview maps;Carbohydrate metabolism	ko01100//Metabolic pathways;ko00040//Pentose and glucuronate interconversions	K00854;K00854	-
Solyc04g077580.3	2	1	3	15	16	14	0.3	0.19	0.7	3	3.65	2.68	0.396667	3.11	2.97092	0.000134948	0.00129196	PSK3	PREDICTED: phytosulfokines 3-like [Solanum lycopersicum]	-	-	-	-	-
Solyc04g078095.1	63	72	41	204	223	267	4.91	7.32	5.01	21.48	26.79	26.93	5.74667	25.0667	2.12497	9.57e-30	1.24e-27	--	PREDICTED: glycine-rich protein DOT1-like [Solanum lycopersicum]	-	-	-	-	-
Solyc04g078210.3	463	357	283	168	125	175	12.48	12.55	11.97	6.12	5.2	6.11	12.3333	5.81	-1.08595	7.28e-18	4.66e-16	APUM12	PREDICTED: pumilio homolog 12-like [Solanum lycopersicum]	-	-	-	-	-
Solyc04g078325.1	42	24	32	13	9	11	1.08	0.81	1.29	0.45	0.36	0.37	1.06	0.393333	-1.43024	0.00105043	0.00762431	CYP81E8	PREDICTED: cytochrome P450 81E8-like [Solanum pennellii]	-	-	-	-	-
Solyc04g078800.3	42	30	15	12	4	12	1.23	1.15	0.69	0.48	0.18	0.46	1.02333	0.373333	-1.45474	0.00294161	0.0180504	--	PREDICTED: uncharacterized protein LOC101251879 isoform X1 [Solanum lycopersicum]	-	-	-	-	-
Solyc04g078880.3	90	76	62	32	31	28	3.52	3.87	3.8	1.69	1.87	1.42	3.73	1.66	-1.16799	1.51e-05	0.00018598	--	PREDICTED: uncharacterized protein LOC101253889 [Solanum lycopersicum]	-	-	-	-	-
Solyc04g079480.2	49	32	17	5	13	16	1.33	1.13	0.73	0.18	0.54	0.56	1.06333	0.426667	-1.31741	0.00456565	0.0256773	At1g47710	PREDICTED: serpin-ZX-like [Solanum lycopersicum]	-	-	-	-	-
Solyc04g079890.4	211	172	177	895	678	784	10.44	11.09	13.73	59.8	51.7	50.18	11.7533	53.8933	2.19704	5.53e-91	3.08e-88	-	-	-	-	-	-	-
Solyc04g081520.3	46	27	13	774	689	895	1.27	0.97	0.56	28.82	29.27	31.92	0.933333	30.0033	5.00659	1.72e-164	2.11e-161	SKS1	PREDICTED: monocopper oxidase-like protein SKS1 [Solanum lycopersicum]	-	-	-	-	-
Solyc04g081830.1	1	0	0	24	12	19	0.03	0	0	1.06	0.61	0.81	0.01	0.826667	6.36923	7.38e-06	9.77e-05	UGT94E5	PREDICTED: beta-D-glucosyl crocetin beta-1,6-glucosyltransferase-like [Solanum lycopersicum]	Metabolism	Global and overview maps	ko01110//Biosynthesis of secondary metabolites	K21354	-
Solyc04g082170.3	24	17	13	28	35	44	0.58	0.53	0.49	0.91	1.3	1.37	0.533333	1.19333	1.16189	0.0021782	0.0140752	At5g42250	alcohol dehydrogenase [Solanum lycopersicum]	Metabolism;Metabolism;Metabolism;Metabolism;Metabolism;Metabolism	Global and overview maps;Global and overview maps;Global and overview maps;Carbohydrate metabolism;Lipid metabolism;Amino acid metabolism	ko01100//Metabolic pathways;ko01110//Biosynthesis of secondary metabolites;ko01200//Carbon metabolism;ko00010//Glycolysis / Gluconeogenesis;ko00071//Fatty acid degradation;ko00350//Tyrosine metabolism	K00121;K00121;K00121;K00121;K00121;K00121	-
Solyc04g082180.4	6	2	2	23	14	21	0.09	0.04	0.05	0.45	0.31	0.39	0.06	0.383333	2.67557	4.74e-05	0.000514381	At5g42250	alcohol dehydrogenase [Solanum lycopersicum]	Metabolism;Metabolism;Metabolism;Metabolism;Metabolism;Metabolism	Global and overview maps;Global and overview maps;Global and overview maps;Carbohydrate metabolism;Lipid metabolism;Amino acid metabolism	ko01100//Metabolic pathways;ko01110//Biosynthesis of secondary metabolites;ko01200//Carbon metabolism;ko00010//Glycolysis / Gluconeogenesis;ko00071//Fatty acid degradation;ko00350//Tyrosine metabolism	K00121;K00121;K00121;K00121;K00121;K00121	-
Solyc04g150151.1	1	0	0	8	3	11	0.04	0	0	0.43	0.18	0.56	0.0133333	0.39	4.87036	0.00217211	0.0140436	--	PREDICTED: uncharacterized protein LOC109120110 [Solanum lycopersicum]	-	-	-	-	-
Solyc04g150168.1	13	9	11	3	1	0	0.7	0.62	0.96	0.21	0.07	0	0.76	0.0933333	-3.02554	0.00316835	0.01917	RE2	PREDICTED: uncharacterized mitochondrial protein AtMg00810-like [Solanum pennellii]	-	-	-	-	-
Solyc05g005720.4	50	25	37	16	7	20	0.76	0.49	0.88	0.33	0.16	0.39	0.71	0.293333	-1.27528	0.00273017	0.0169847	HAK23	PREDICTED: putative potassium transporter 12 [Solanum lycopersicum]	-	-	-	-	-
Solyc05g006180.3	10	8	9	18	33	35	0.2	0.21	0.29	0.5	1.04	0.92	0.233333	0.82	1.81323	0.000144913	0.00137497	HAC12	PREDICTED: probable histone acetyltransferase HAC-like 1 [Solanum lycopersicum]	-	-	-	-	-
Solyc05g006380.1	19	15	14	2	1	1	0.57	0.58	0.65	0.08	0.05	0.04	0.6	0.0566667	-3.40439	0.000146966	0.00139219	--	PREDICTED: uncharacterized protein LOC104645288 [Solanum lycopersicum]	-	-	-	-	-
Solyc05g007640.3	9	4	4	17	11	24	0.1	0.06	0.07	0.26	0.19	0.35	0.0766667	0.266667	1.79837	0.00321935	0.0194033	R1A	PREDICTED: late blight resistance protein R1-A-like [Nicotiana attenuata]	-	-	-	-	-
Solyc05g007940.3	58	40	25	74	61	99	2.44	2.2	1.65	4.21	3.96	5.4	2.09667	4.52333	1.10929	2.87e-05	0.000330802	RNALX	intracellular ribonuclease LX precursor [Solanum lycopersicum]	-	-	-	-	GO:0044424//intracellular part
Solyc05g008220.4	12	9	7	0	1	0	0.49	0.48	0.45	0	0.06	0	0.473333	0.02	-4.56478	0.00115006	0.00820235	At1g66480	PREDICTED: uncharacterized protein At1g66480-like [Solanum lycopersicum]	-	-	-	-	-
Solyc05g008320.1	4	2	5	32	19	19	0.17	0.11	0.33	1.81	1.23	1.03	0.203333	1.35667	2.73815	7.12e-06	9.44e-05	--	fasciclin-like arabinogalactan protein 20 [Dorcoceras hygrometricum]	-	-	-	-	-
Solyc05g008680.2	139	117	99	17	24	32	5.7	6.26	6.37	0.94	1.52	1.7	6.11	1.38667	-2.13955	5.62e-16	3.11e-14	SMT2	PREDICTED: 24-methylenesterol C-methyltransferase 2-like [Solanum lycopersicum]	Metabolism;Metabolism	Global and overview maps;Lipid metabolism	ko01110//Biosynthesis of secondary metabolites;ko00100//Steroid biosynthesis	K08242;K08242	-
Solyc05g008940.3	139	107	74	218	187	220	2.64	2.65	2.2	5.59	5.48	5.41	2.49667	5.49333	1.13768	4.57e-13	1.88e-11	LRK10L-1.1	PREDICTED: LEAF RUST 10 DISEASE-RESISTANCE LOCUS RECEPTOR-LIKE PROTEIN KINASE-like 1.1 isoform X1 [Solanum lycopersicum]	-	-	-	-	-
Solyc05g008950.4	60	34	31	93	78	116	1.02	0.75	0.82	2.12	2.03	2.54	0.863333	2.23	1.36905	1.88e-08	4.05e-07	LRK10L-1.1	PREDICTED: LEAF RUST 10 DISEASE-RESISTANCE LOCUS RECEPTOR-LIKE PROTEIN KINASE-like 1.1 isoform X2 [Solanum lycopersicum]	-	-	-	-	-
Solyc05g008960.3	113	90	70	244	173	204	2.28	2.36	2.21	6.63	5.38	5.33	2.28333	5.78	1.33993	7.18e-16	3.95e-14	LRK10L-1.1	PREDICTED: LEAF RUST 10 DISEASE-RESISTANCE LOCUS RECEPTOR-LIKE PROTEIN KINASE-like 1.1 [Solanum lycopersicum]	-	-	-	-	-
Solyc05g008980.2	93	77	71	169	151	184	2.15	2.32	2.58	5.28	5.39	5.51	2.35	5.39333	1.19852	3.42e-12	1.28e-10	LRK10L-1.1	PREDICTED: LEAF RUST 10 DISEASE-RESISTANCE LOCUS RECEPTOR-LIKE PROTEIN KINASE-like 1.1 [Solanum lycopersicum]	-	-	-	-	-
Solyc05g009040.3	13	15	19	59	45	55	0.3	0.45	0.69	1.85	1.63	1.66	0.48	1.71333	1.8357	1.25e-07	2.33e-06	LRK10	PREDICTED: rust resistance kinase Lr10-like [Solanum lycopersicum]	-	-	-	-	-
Solyc05g009200.3	89	68	39	0	0	0	6.18	6.16	4.25	0	0	0	5.53	0.001	-12.4331	1e-11	3.54e-10	--	PREDICTED: uncharacterized protein LOC101244288 [Solanum lycopersicum]	-	-	-	-	-
Solyc05g009550.3	61	55	47	105	83	118	1.47	1.73	1.78	3.42	3.09	3.68	1.66	3.39667	1.03294	1.67e-06	2.5e-05	DDB_G0289029	Ist1 domain-containing protein [Cephalotus follicularis]	Cellular Processes	Transport and catabolism	ko04144//Endocytosis	K19476	-
Solyc05g009900.3	27	19	22	7	11	6	1.14	1.05	1.46	0.4	0.72	0.33	1.21667	0.483333	-1.33184	0.00906622	0.0447549	TCP12	PREDICTED: transcription factor TCP12-like [Solanum lycopersicum]	-	-	-	-	-
Solyc05g012230.4	21	16	7	37	26	26	0.56	0.55	0.29	1.32	1.06	0.89	0.466667	1.09	1.22386	0.00446421	0.0252038	--	PREDICTED: uncharacterized protein LOC101267310 [Solanum lycopersicum]	-	-	-	-	-
Solyc05g012430.1	39	32	22	58	59	60	1.23	1.32	1.09	2.48	2.88	2.46	1.21333	2.60667	1.10323	0.000127479	0.00123002	RLP20	PREDICTED: LOW QUALITY PROTEIN: probable leucine-rich repeat receptor-like protein kinase At1g35710 [Solanum lycopersicum]	-	-	-	-	-
Solyc05g012580.1	43	43	19	14	10	14	9.05	11.8	6.27	3.98	3.24	3.81	9.04	3.67667	-1.29792	0.00212361	0.0137949	--	-	-	-	-	-	-
Solyc05g013920.4	33	29	28	14	11	14	1.13	1.3	1.51	0.65	0.58	0.62	1.31333	0.616667	-1.09067	0.0103016	0.049556	CYSEP	PREDICTED: vignain-like [Solanum lycopersicum]	-	-	-	-	-
Solyc05g013930.2	37	31	27	15	10	15	0.87	0.95	1	0.48	0.36	0.46	0.94	0.433333	-1.11718	0.00696525	0.0362351	TE1	PREDICTED: protein terminal ear1 homolog isoform X1 [Solanum lycopersicum]	-	-	-	-	-
Solyc05g014150.4	64	50	49	151	115	166	4.07	4.14	4.89	12.97	11.27	13.65	4.36667	12.63	1.53225	1.55e-14	7.62e-13	KCR1	PREDICTED: very-long-chain 3-oxoacyl-CoA reductase-like protein At1g24470 isoform X1 [Solanum lycopersicum]	Metabolism;Metabolism;Metabolism;Metabolism;Metabolism	Global and overview maps;Global and overview maps;Global and overview maps;Lipid metabolism;Lipid metabolism	ko01100//Metabolic pathways;ko01110//Biosynthesis of secondary metabolites;ko01212//Fatty acid metabolism;ko00062//Fatty acid elongation;ko01040//Biosynthesis of unsaturated fatty acids	K10251;K10251;K10251;K10251;K10251	-
Solyc05g014530.1	737	524	453	159	155	153	24.57	22.78	23.69	7.16	7.97	6.6	23.68	7.24333	-1.70894	8.53e-51	2.04e-48	At1g67640	PREDICTED: lysine histidine transporter 2-like [Solanum pennellii]	-	-	-	-	-
Solyc05g015495.1	64	51	31	5	16	11	2.1	2.18	1.57	0.22	0.81	0.47	1.95	0.5	-1.96347	1.76e-06	2.64e-05	At1g27930	PREDICTED: probable methyltransferase At1g27930 [Solanum pennellii]	-	-	-	-	-
Solyc05g015780.1	0	1	0	371	307	422	0	0.06	0	22.78	21.51	24.82	0.02	23.0367	10.1697	1.25e-17	7.73e-16	--	-	-	-	-	-	-
Solyc05g023725.1	31	16	20	7	6	5	2.06	1.37	2.06	0.62	0.61	0.42	1.83	0.55	-1.73434	0.00178	0.0118662	ycf72-1	orf137 (chloroplast) [Pharus latifolius]	-	-	-	-	-
Solyc05g024260.3	540	371	336	1061	880	1080	18.79	16.83	18.34	49.87	47.2	48.63	17.9867	48.5667	1.43304	4.6e-73	1.68e-70	N3	PREDICTED: bidirectional sugar transporter N3 [Solanum lycopersicum]	-	-	-	-	GO:0031224//intrinsic component of membrane
Solyc05g025780.4	128	90	81	186	175	271	2.74	2.51	2.72	5.38	5.78	7.51	2.65667	6.22333	1.22807	6.03e-13	2.45e-11	PRK3	receptor-like protein kinase 3 precursor [Solanum lycopersicum]	-	-	-	-	-
Solyc05g026245.1	8	1	1	38	35	38	0.46	0.07	0.09	2.95	3.1	2.82	0.206667	2.95667	3.83859	6.32e-10	1.75e-08	--	PREDICTED: uncharacterized mitochondrial protein AtMg00810-like [Solanum tuberosum]	-	-	-	-	-
Solyc05g046040.2	45	57	46	22	23	20	1.6	2.64	2.57	1.06	1.26	0.92	2.27	1.08	-1.07166	0.00182703	0.012114	COL12	PREDICTED: zinc finger protein CONSTANS-LIKE 12-like [Solanum lycopersicum]	-	-	-	-	-
Solyc05g046340.2	72	60	52	21	15	16	3.87	4.2	4.38	1.52	1.24	1.11	4.15	1.29	-1.68574	3.1e-07	5.36e-06	PMM	PREDICTED: phosphomannomutase-like [Solanum lycopersicum]	Metabolism;Metabolism;Metabolism;Metabolism	Global and overview maps;Global and overview maps;Carbohydrate metabolism;Carbohydrate metabolism	ko01100//Metabolic pathways;ko01110//Biosynthesis of secondary metabolites;ko00520//Amino sugar and nucleotide sugar metabolism;ko00051//Fructose and mannose metabolism	K17497;K17497;K17497;K17497	GO:0044424//intracellular part
Solyc05g047510.3	0	4	2	18	8	8	0	0.24	0.14	1.1	0.56	0.47	0.126667	0.71	2.48678	0.00353797	0.0209403	SOT12	PREDICTED: cytosolic sulfotransferase 12-like [Solanum pennellii]	-	-	-	-	-
Solyc05g047680.4	14	10	10	1	1	3	0.35	0.32	0.39	0.03	0.04	0.1	0.353333	0.0566667	-2.64046	0.00382803	0.0223014	CYP78A9	PREDICTED: cytochrome P450 78A9-like [Solanum lycopersicum]	-	-	-	-	-
Solyc05g050660.1	5	2	12	19	24	21	0.09	0.05	0.35	0.48	0.69	0.51	0.163333	0.56	1.77761	0.0016042	0.0108583	--	PREDICTED: B3 domain-containing protein At1g10455-like [Solanum pennellii]	-	-	-	-	-
Solyc05g050700.1	2188	1812	1406	5255	4703	5995	79.32	85.67	79.96	257.38	262.85	281.27	81.65	267.167	1.71022	2.55e-254	5.96e-251	--	PREDICTED: LRR receptor-like serine/threonine-protein kinase FLS2 [Solanum lycopersicum]	-	-	-	-	-
Solyc05g051310.1	10	15	16	1	6	3	0.83	1.62	2.08	0.11	0.77	0.32	1.51	0.4	-1.91648	0.0100607	0.0485667	ERF5	PREDICTED: ethylene-responsive transcription factor 5-like [Solanum pennellii]	-	-	-	-	-
Solyc05g052330.3	0	0	0	6	9	11	0	0	0	0.45	0.77	0.79	0.001	0.67	9.38802	5.41e-05	0.00057735	EXPB5	PREDICTED: expansin-B4-like [Solanum lycopersicum]	-	-	-	-	-
Solyc05g053020.3	24	11	14	0	2	5	1.05	0.63	0.96	0	0.14	0.28	0.88	0.14	-2.65208	0.00086865	0.00646963	Os11g0706600	PREDICTED: thaumatin-like protein [Solanum lycopersicum]	-	-	-	-	-
Solyc05g053600.3	67	42	49	173	170	222	0.68	0.55	0.78	2.36	2.65	2.91	0.67	2.64	1.9783	1.01e-24	1.04e-22	PDR1	PREDICTED: pleiotropic drug resistance protein 1-like [Solanum lycopersicum]	-	-	-	-	-
Solyc05g053620.3	202	150	127	739	667	895	9.43	9.13	9.3	46.6	48	54.06	9.28667	49.5533	2.41575	2.22e-111	1.62e-108	PP2B10	PREDICTED: F-box protein PP2-B10-like [Capsicum annuum]	-	-	-	-	-
Solyc05g054440.4	175	118	146	31	39	39	4.35	3.82	5.69	1.04	1.49	1.25	4.62	1.26	-1.87447	1.99e-15	1.04e-13	At4g34480	PREDICTED: glucan endo-1,3-beta-glucosidase [Solanum lycopersicum]	-	-	-	-	-
Solyc05g055410.3	32	21	21	6	3	15	0.91	0.78	0.93	0.23	0.13	0.55	0.873333	0.303333	-1.52563	0.00489215	0.0271695	CSLA9	PREDICTED: glucomannan 4-beta-mannosyltransferase 9-like [Solanum lycopersicum]	-	-	-	-	-
Solyc05g055750.3	469	355	277	93	102	115	11.62	11.47	10.77	3.11	3.9	3.69	11.2867	3.56667	-1.66197	1.22e-32	1.74e-30	WRKY34	PREDICTED: probable WRKY transcription factor 26 [Solanum lycopersicum]	Organismal Systems	Environmental adaptation	ko04626//Plant-pathogen interaction	K18835	-
Solyc06g007960.4	29	31	12	3	2	3	0.96	1.34	0.62	0.13	0.1	0.13	0.973333	0.12	-3.0199	1.57e-05	0.000192091	COMT1	PREDICTED: caffeic acid 3-O-methyltransferase [Solanum lycopersicum]	-	-	-	-	-
Solyc06g008050.4	2	3	0	34	25	38	0.05	0.09	0	1.09	0.92	1.17	0.0466667	1.06	4.50553	4.71e-09	1.12e-07	YUC8	probable indole-3-pyruvate monooxygenase YUCCA8 [Solanum lycopersicum]	Metabolism;Metabolism	Global and overview maps;Amino acid metabolism	ko01100//Metabolic pathways;ko00380//Tryptophan metabolism	K11816;K11816	-
Solyc06g008780.3	12	2	1	0	0	0	0.36	0.08	0.05	0	0	0	0.163333	0.001	-7.35168	0.00971263	0.0471984	TIR1	PREDICTED: protein TRANSPORT INHIBITOR RESPONSE 1-like isoform X2 [Solanum tuberosum]	Environmental Information Processing	Signal transduction	ko04075//Plant hormone signal transduction	K14485	-
Solyc06g009180.3	13	20	17	5	5	5	0.36	0.73	0.75	0.19	0.22	0.18	0.613333	0.196667	-1.64092	0.00890984	0.0441507	PME7	PREDICTED: probable pectinesterase/pectinesterase inhibitor 7 [Solanum pennellii]	Metabolism;Metabolism	Global and overview maps;Carbohydrate metabolism	ko01100//Metabolic pathways;ko00040//Pentose and glucuronate interconversions	K01051;K01051	-
Solyc06g011590.3	46	23	31	8	1	8	1.25	0.81	1.32	0.29	0.04	0.28	1.12667	0.203333	-2.47014	6.39e-06	8.57e-05	--	PREDICTED: protein NUCLEAR FUSION DEFECTIVE 4-like [Solanum lycopersicum]	-	-	-	-	-
Solyc06g035430.3	83	77	55	36	25	27	2.88	3.48	2.99	1.69	1.34	1.21	3.11667	1.41333	-1.1409	4.95e-05	0.00053391	AHL3	PREDICTED: AT-hook motif nuclear-localized protein 3-like [Solanum lycopersicum]	-	-	-	-	-
Solyc06g035790.3	33	26	33	126	89	119	0.66	0.68	1.04	3.43	2.76	3.1	0.793333	3.09667	1.96472	1.78e-15	9.46e-14	At4g00750	PREDICTED: probable methyltransferase PMT15 isoform X1 [Solanum lycopersicum]	-	-	-	-	-
Solyc06g035940.3	4561	3448	2972	243	212	243	81.88	80.72	83.7	5.89	5.87	5.65	82.1	5.80333	-3.82243	0	0	ROC5	PREDICTED: homeobox-leucine zipper protein HDG1 isoform X1 [Solanum lycopersicum]	-	-	-	-	-
Solyc06g036290.3	419	278	266	870	866	1059	7.46	6.45	7.43	20.92	23.77	24.4	7.11333	23.03	1.69492	1.39e-74	5.25e-72	HSP83A	heat shock protein 90 [Solanum lycopersicum]	Organismal Systems;Genetic Information Processing	Environmental adaptation;Folding, sorting and degradation	ko04626//Plant-pathogen interaction;ko04141//Protein processing in endoplasmic reticulum	K04079;K04079	-
Solyc06g048530.4	0	1	0	15	8	12	0	0.06	0	0.9	0.55	0.69	0.02	0.713333	5.1565	0.000134585	0.00128974	GLX2-2	PREDICTED: hydroxyacylglutathione hydrolase cytoplasmic [Solanum lycopersicum]	Metabolism	Carbohydrate metabolism	ko00620//Pyruvate metabolism	K01069	-
Solyc06g048735.1	3	4	2	13	12	18	0.13	0.23	0.14	0.76	0.8	1.01	0.166667	0.856667	2.36177	0.000886839	0.00657786	BAM1	PREDICTED: probable LRR receptor-like serine/threonine-protein kinase At3g47570 [Solanum lycopersicum]	Organismal Systems;Environmental Information Processing	Environmental adaptation;Signal transduction	ko04626//Plant-pathogen interaction;ko04016//MAPK signaling pathway - plant	K13420;K13420	-
Solyc06g048740.3	9	4	7	23	11	17	0.22	0.13	0.27	0.77	0.42	0.55	0.206667	0.58	1.48875	0.0102258	0.0492316	XA21	PREDICTED: probable LRR receptor-like serine/threonine-protein kinase At3g47570 [Solanum lycopersicum]	Organismal Systems;Environmental Information Processing	Environmental adaptation;Signal transduction	ko04626//Plant-pathogen interaction;ko04016//MAPK signaling pathway - plant	K13420;K13420	-
Solyc06g051000.2	0	0	1	7	6	3	0	0	0.03	0.2	0.2	0.08	0.01	0.16	4	0.00744742	0.0381686	At3g56080	PREDICTED: probable methyltransferase PMT22 [Solanum lycopersicum]	-	-	-	-	-
Solyc06g051860.3	34	35	19	72	50	59	0.7	0.94	0.61	2.01	1.59	1.57	0.75	1.72333	1.20024	5.28e-05	0.000565212	PHT1-11	PREDICTED: inorganic phosphate transporter 1-11 isoform X1 [Solanum lycopersicum]	-	-	-	-	-
Solyc06g053380.3	44	36	25	128	113	139	1.81	1.93	1.61	7.11	7.16	7.4	1.78333	7.22333	2.01809	8.38e-19	5.71e-17	EP3	PREDICTED: endochitinase PR4-like [Solanum lycopersicum]	Metabolism;Metabolism	Global and overview maps;Carbohydrate metabolism	ko01100//Metabolic pathways;ko00520//Amino sugar and nucleotide sugar metabolism	K01183;K01183	-
Solyc06g054030.2	0	0	0	3	5	14	0	0	0	0.25	0.47	1.11	0.001	0.61	9.25267	0.000263165	0.00229915	--	PREDICTED: non-specific lipid-transfer protein-like protein At2g13820 [Solanum lycopersicum]	-	-	-	-	-
Solyc06g059710.3	268	202	149	458	369	434	9.04	8.89	7.89	20.88	19.19	18.95	8.60667	19.6733	1.19271	2.48e-25	2.6e-23	S-ACP-DES6	PREDICTED: stearoyl-[acyl-carrier-protein] 9-desaturase 6, chloroplastic-like [Solanum lycopersicum]	Metabolism;Metabolism;Metabolism	Global and overview maps;Lipid metabolism;Lipid metabolism	ko01212//Fatty acid metabolism;ko00061//Fatty acid biosynthesis;ko01040//Biosynthesis of unsaturated fatty acids	K03921;K03921;K03921	-
Solyc06g059790.4	13	10	5	32	22	44	1.26	1.27	0.76	4.2	3.3	5.53	1.09667	4.34333	1.98568	1.73e-05	0.00021047	--	PREDICTED: non-specific lipid-transfer protein-like [Solanum lycopersicum]	-	-	-	-	-
Solyc06g060600.3	37	23	19	7	8	8	1.53	1.24	1.23	0.39	0.51	0.43	1.33333	0.443333	-1.58857	0.00126696	0.0088906	TPPF	PREDICTED: probable trehalose-phosphate phosphatase F [Solanum lycopersicum]	Metabolism;Metabolism	Global and overview maps;Carbohydrate metabolism	ko01100//Metabolic pathways;ko00500//Starch and sucrose metabolism	K01087;K01087	-
Solyc06g060760.3	390	282	219	102	81	100	17.42	16.43	15.35	6.16	5.58	5.78	16.4	5.84	-1.48966	1.53e-23	1.44e-21	DIP	TIP protein [Solanum lycopersicum]	-	-	-	-	GO:0031090//organelle membrane;GO:0031224//intrinsic component of membrane;GO:0043231//intracellular membrane-bounded organelle
Solyc06g062380.3	91	101	83	38	40	38	3.47	5.03	4.97	1.96	2.35	1.88	4.49	2.06333	-1.12174	1.19e-05	0.00015099	APS1	PREDICTED: acid phosphatase 1 [Solanum lycopersicum]	-	-	-	-	-
Solyc06g062420.4	4	5	3	18	9	11	0.29	0.48	0.35	1.79	1.02	1.05	0.373333	1.28667	1.7851	0.0100005	0.0483518	--	hypothetical protein CICLE_v10026890mg [Citrus clementina]	-	-	-	-	-
Solyc06g062960.3	80	78	67	13	34	33	7.29	9.26	9.57	1.6	4.77	3.89	8.70667	3.42	-1.34812	2.02e-05	0.000241931	--	PREDICTED: uncharacterized protein LOC101255007 [Solanum lycopersicum]	-	-	-	-	-
Solyc06g063190.3	130	84	66	175	163	165	1.8	1.52	1.43	3.28	3.48	2.96	1.58333	3.24	1.03303	4.66e-09	1.11e-07	GLR2.8	PREDICTED: glutamate receptor 2.8 [Solanum lycopersicum]	-	-	-	-	-
Solyc06g063210.3	230	142	156	295	295	364	3.38	2.72	3.6	5.86	6.69	6.93	3.23333	6.49333	1.00594	5.56e-14	2.6e-12	GLR2.8	PREDICTED: glutamate receptor 2.8 [Solanum lycopersicum]	-	-	-	-	-
Solyc06g064480.4	781	567	426	3516	3478	4400	65.41	61.93	55.97	397.85	449.09	476.93	61.1033	441.29	2.8524	1.84e-148	2.05e-145	-	-	-	-	-	-	-
Solyc06g064520.4	35	39	51	303	217	289	1.04	1.51	2.37	12.15	9.93	11.1	1.64	11.06	2.75358	2.03e-43	4.06e-41	MAN5	mannan endo-1,4-beta-mannosidase 2 precursor [Solanum lycopersicum]	Metabolism	Carbohydrate metabolism	ko00051//Fructose and mannose metabolism	K19355	-
Solyc06g064700.1	1	0	0	53	67	52	0.02	0	0	1.17	1.69	1.1	0.00666667	1.32	7.62936	8.69e-10	2.35e-08	--	PREDICTED: proline-rich extensin-like protein EPR1 [Solanum lycopersicum]	-	-	-	-	-
Solyc06g064730.1	0	0	1	59	66	65	0	0	0.03	1.27	1.63	1.35	0.01	1.41667	7.14636	3.51e-10	1.02e-08	--	PREDICTED: proline-rich extensin-like protein EPR1 [Solanum lycopersicum]	-	-	-	-	-
Solyc06g064850.2	289	241	194	109	101	96	10.38	11.28	10.93	5.29	5.59	4.46	10.8633	5.11333	-1.08713	1.59e-12	6.24e-11	IAN9	PREDICTED: immune-associated nucleotide-binding protein 8-like [Solanum lycopersicum]	-	-	-	-	-
Solyc06g065430.3	29	25	19	2	1	0	0.89	1	0.91	0.08	0.05	0	0.933333	0.0433333	-4.42884	2.97e-06	4.23e-05	CYP716A15	PREDICTED: beta-amyrin 28-oxidase-like [Solanum lycopersicum]	-	-	-	-	-
Solyc06g065930.4	68	36	33	11	8	10	3.36	2.32	2.55	0.73	0.61	0.64	2.74333	0.66	-2.05539	8.27e-07	1.32e-05	At4g32130	PREDICTED: ER membrane protein complex subunit 7 homolog [Solanum lycopersicum]	-	-	-	-	-
Solyc06g066160.3	41	36	38	127	61	97	1.64	1.88	2.39	6.88	3.77	5.04	1.97	5.23	1.40862	8.84e-08	1.69e-06	PLR1	PREDICTED: bifunctional pinoresinol-lariciresinol reductase [Solanum lycopersicum]	Metabolism	Global and overview maps	ko01110//Biosynthesis of secondary metabolites	K21568	-
Solyc06g066410.3	37	43	36	2	7	11	3.79	5.74	5.78	0.28	1.1	1.46	5.10333	0.946667	-2.43051	9.72e-07	1.52e-05	PRO1	PREDICTED: profilin-1-like [Solanum lycopersicum]	-	-	-	-	GO:0043232//intracellular non-membrane-bounded organelle
Solyc06g066475.1	10	5	6	14	18	32	0.83	0.54	0.78	1.56	2.29	3.42	0.716667	2.42333	1.75762	0.00135813	0.00944995	--	PREDICTED: F-box/FBD/LRR-repeat protein At3g51530-like [Nicotiana tomentosiformis]	-	-	-	-	-
Solyc06g066520.1	50	44	32	12	12	17	5.01	5.75	5.03	1.63	1.85	2.21	5.26333	1.89667	-1.47251	0.000122018	0.00118367	--	PREDICTED: uncharacterized protein LOC101252785 [Solanum lycopersicum]	-	-	-	-	-
Solyc06g067980.3	98	86	74	157	152	176	6.95	7.95	8.23	15.04	16.61	16.15	7.71	15.9333	1.04725	1.19e-09	3.16e-08	--	PREDICTED: uncharacterized protein LOC101265833 [Solanum lycopersicum]	-	-	-	-	-
Solyc06g068570.4	11	11	5	20	15	32	0.35	0.45	0.25	0.85	0.73	1.31	0.35	0.963333	1.46068	0.0041583	0.0238555	At1g16060	PREDICTED: AP2-like ethylene-responsive transcription factor At1g16060 isoform X3 [Solanum lycopersicum]	-	-	-	-	-
Solyc06g068620.3	1168	892	697	229	238	312	84.96	84.62	79.53	22.51	26.69	29.37	83.0367	26.19	-1.66473	7.47e-65	2.49e-62	--	PREDICTED: uncharacterized protein LOC101254501 [Solanum lycopersicum]	-	-	-	-	-
Solyc06g068890.1	13	6	3	0	0	0	2.37	1.43	0.86	0	0	0	1.55333	0.001	-10.6012	0.000732573	0.0055608	--	hypothetical protein A4A49_25717 [Nicotiana attenuata]	-	-	-	-	-
Solyc06g069130.4	40	31	27	13	14	16	0.54	0.55	0.57	0.24	0.29	0.28	0.553333	0.27	-1.03519	0.00949743	0.0464281	KIN14C	PREDICTED: kinesin-like protein KIN-14G isoform X3 [Solanum lycopersicum]	-	-	-	-	GO:0005875//microtubule associated complex
Solyc06g069250.2	7	7	9	19	27	23	0.67	0.87	1.34	2.44	3.96	2.83	0.96	3.07667	1.68026	0.000814001	0.00611128	--	PREDICTED: uncharacterized protein LOC104648041 [Solanum lycopersicum]	-	-	-	-	-
Solyc06g069260.1	20	13	14	39	42	34	1.94	1.64	2.13	5.11	6.28	4.27	1.90333	5.22	1.45552	0.000119256	0.0011617	--	PREDICTED: oleosin 1-like [Solanum lycopersicum]	-	-	-	-	-
Solyc06g069650.4	3	4	2	15	7	14	0.04	0.07	0.04	0.26	0.14	0.23	0.05	0.21	2.07039	0.00513909	0.0282499	At1g74360	PREDICTED: probable LRR receptor-like serine/threonine-protein kinase At1g74360 [Solanum lycopersicum]	-	-	-	-	-
Solyc06g069870.3	33	41	42	16	15	15	0.71	1.16	1.43	0.47	0.5	0.42	1.1	0.463333	-1.24738	0.00184609	0.0122197	At1g26850	PREDICTED: probable methyltransferase PMT2 [Solanum lycopersicum]	-	-	-	-	-
Solyc06g072330.3	39	19	17	43	45	50	2.52	1.6	1.72	3.76	4.49	4.18	1.94667	4.14333	1.08979	0.00122185	0.00863792	TIM14-3	PREDICTED: mitochondrial import inner membrane translocase subunit TIM14-3-like [Solanum lycopersicum]	-	-	-	-	-
Solyc06g072350.3	744	622	445	254	230	264	38.99	42.51	36.58	17.98	18.58	17.91	39.36	18.1567	-1.11623	1.38e-27	1.62e-25	Os11g0549625	PREDICTED: CASP-like protein 4D1 [Solanum lycopersicum]	-	-	-	-	-
Solyc06g072420.3	0	0	0	113	77	134	0	0	0	4.81	3.74	5.46	0.001	4.67	12.1892	8.56e-15	4.28e-13	PAP17	PREDICTED: purple acid phosphatase 17-like [Solanum lycopersicum]	Metabolism;Metabolism	Global and overview maps;Metabolism of cofactors and vitamins	ko01100//Metabolic pathways;ko00740//Riboflavin metabolism	K14379;K14379	-
Solyc06g072460.1	124	99	106	203	201	260	4.99	5.2	6.69	11.04	12.48	13.55	5.62667	12.3567	1.13494	8.33e-13	3.32e-11	--	PREDICTED: uncharacterized protein LOC101268692 [Solanum lycopersicum]	-	-	-	-	-
Solyc06g072780.2	351	295	242	741	698	908	22.4	24.56	24.23	63.9	68.69	75.01	23.73	69.2	1.54406	8.25e-60	2.47e-57	--	hypothetical protein ACMD2_18145 [Ananas comosus]	-	-	-	-	-
Solyc06g073030.3	25	21	14	31	36	43	0.94	1.03	0.82	1.57	2.08	2.08	0.93	1.91	1.03827	0.0040438	0.0233029	Stoml2	PREDICTED: stomatin-like protein 2, mitochondrial [Solanum tuberosum]	-	-	-	-	-
Solyc06g073480.3	110	76	86	28	28	29	2.52	2.27	3.1	0.87	0.99	0.86	2.63	0.906667	-1.53642	1.02e-08	2.28e-07	At5g17580	PREDICTED: BTB/POZ domain-containing protein At5g17580-like [Solanum lycopersicum]	-	-	-	-	-
Solyc06g074140.1	50	37	40	15	18	24	1.77	1.71	2.23	0.72	0.98	1.1	1.90333	0.933333	-1.02806	0.00435425	0.0247443	PUB24	PREDICTED: E3 ubiquitin-protein ligase PUB24-like [Solanum lycopersicum]	-	-	-	-	-
Solyc06g074150.3	71	44	47	26	24	12	2.11	1.7	2.19	1.04	1.1	0.46	2	0.866667	-1.20645	0.000438775	0.00356556	LRX3	PREDICTED: leucine-rich repeat extensin-like protein 4 [Solanum lycopersicum]	-	-	-	-	-
Solyc06g074585.1	331	209	171	102	25	42	10.92	8.97	8.85	4.53	1.26	1.8	9.58	2.53	-1.92089	0.000356755	0.0029916	AtMg01010	PREDICTED: uncharacterized mitochondrial protein AtMg01010 [Solanum tuberosum]	-	-	-	-	-
Solyc06g075320.3	5	3	3	20	14	19	0.14	0.11	0.13	0.76	0.61	0.69	0.126667	0.686667	2.43857	0.000195497	0.00177634	At2g28490	PREDICTED: vicilin-like seed storage protein At2g28490 [Solanum lycopersicum]	-	-	-	-	-
Solyc06g076000.1	14	13	7	1	1	1	0.87	1.05	0.68	0.08	0.1	0.08	0.866667	0.0866667	-3.32193	0.00166653	0.0112152	WOX2	PREDICTED: WUSCHEL-related homeobox 2 [Solanum lycopersicum]	-	-	-	-	-
Solyc06g076020.3	2472	1874	1505	3509	3078	3923	47.7	47.16	45.56	91.48	91.57	97.97	46.8067	93.6733	1.00092	7.29e-91	3.96e-88	HSC-I	heat shock cognate 70 kDa protein 1 [Solanum lycopersicum]	Genetic Information Processing;Cellular Processes;Genetic Information Processing	Folding, sorting and degradation;Transport and catabolism;Transcription	ko04141//Protein processing in endoplasmic reticulum;ko04144//Endocytosis;ko03040//Spliceosome	K03283;K03283;K03283	-
Solyc06g076170.4	23	25	20	47	46	57	0.65	0.92	0.89	1.8	2.01	2.09	0.82	1.96667	1.26206	7.05e-05	0.000734068	GLC1	PREDICTED: glucan endo-1,3-beta-glucosidase [Solanum lycopersicum]	-	-	-	-	-
Solyc06g076200.2	20	30	28	48	54	46	0.43	0.86	0.95	1.42	1.8	1.28	0.746667	1.5	1.00643	0.00181123	0.0120434	IDN2	PREDICTED: factor of DNA methylation 4-like [Solanum pennellii]	-	-	-	-	-
Solyc06g076370.4	5	1	3	75	35	50	0.15	0.04	0.14	3.06	1.63	1.95	0.11	2.21333	4.33065	2.09e-13	9.07e-12	--	PREDICTED: mucin-4 [Prunus mume]	-	-	-	-	-
Solyc06g076870.4	863	686	541	211	184	237	31.59	32.75	31.07	10.44	10.38	11.23	31.8033	10.6833	-1.57382	1.04e-55	2.78e-53	RPP0A	PREDICTED: 60S acidic ribosomal protein P0-like [Solanum lycopersicum]	Genetic Information Processing	Translation	ko03010//Ribosome	K02941	GO:0030529//intracellular ribonucleoprotein complex
Solyc06g076920.3	33	15	30	64	48	49	1.28	0.76	1.83	3.36	2.88	2.47	1.29	2.90333	1.17034	0.000282755	0.00245016	At5g58770	dehydrodolichyl diphosphate synthase 2 [Solanum lycopersicum]	Metabolism;Metabolism	Global and overview maps;Metabolism of terpenoids and polyketides	ko01110//Biosynthesis of secondary metabolites;ko00900//Terpenoid backbone biosynthesis	K11778;K11778	-
Solyc06g076980.4	38	19	30	8	3	7	1.22	0.79	1.51	0.35	0.15	0.29	1.17333	0.263333	-2.15565	6.13e-05	0.00064537	--	PREDICTED: O-glucosyltransferase rumi [Solanum lycopersicum]	-	-	-	-	-
Solyc06g082350.4	77	71	48	135	110	126	3.25	3.91	3.18	7.7	7.16	6.88	3.44667	7.24667	1.07212	7.11e-08	1.39e-06	--	PREDICTED: uncharacterized protein LOC101249655 isoform X1 [Solanum lycopersicum]	-	-	-	-	-
Solyc06g082740.3	17	8	14	4	1	2	0.9	0.55	1.16	0.29	0.08	0.14	0.87	0.17	-2.35548	0.00403295	0.0232576	RTNLB2	PREDICTED: reticulon-like protein B2 [Nicotiana sylvestris]	-	-	-	-	-
Solyc06g083130.4	20	10	11	4	2	2	1.35	0.88	1.16	0.36	0.21	0.17	1.13	0.246667	-2.19569	0.00453171	0.0255048	Dctpp1	PREDICTED: dCTP pyrophosphatase 1-like [Solanum lycopersicum]	Metabolism;Metabolism	Global and overview maps;Nucleotide metabolism	ko01100//Metabolic pathways;ko00240//Pyrimidine metabolism	K16904;K16904	-
Solyc06g083500.4	27	25	30	60	52	67	0.73	0.88	1.27	2.19	2.17	2.34	0.96	2.23333	1.21809	2.88e-05	0.000331419	PBL26	PREDICTED: serine/threonine-protein kinase At3g07070 isoform X1 [Solanum lycopersicum]	-	-	-	-	-
Solyc06g084180.3	0	0	0	23	22	30	0	0	0	2.98	3.25	3.73	0.001	3.32	11.697	1.07e-08	2.39e-07	OLE6	PREDICTED: major pollen allergen Ole e 6-like [Nicotiana tomentosiformis]	-	-	-	-	-
Solyc07g005033.1	0	0	3	134	125	167	0	0	0.06	2.53	2.7	3.02	0.02	2.75	7.10329	1.27e-17	7.83e-16	AHA8	PREDICTED: ATPase 8, plasma membrane-type-like [Solanum lycopersicum]	Metabolism	Energy metabolism	ko00190//Oxidative phosphorylation	K01535	-
Solyc07g005037.1	3	3	3	27	18	48	0.07	0.09	0.12	0.8	0.59	1.34	0.0933333	0.91	3.2854	4.62e-08	9.3e-07	AHA8	PREDICTED: ATPase 8, plasma membrane-type-like [Solanum lycopersicum]	Metabolism	Energy metabolism	ko00190//Oxidative phosphorylation	K01535	-
Solyc07g005100.4	628	427	416	974	770	962	20.97	18.59	21.79	43.94	39.64	41.57	20.45	41.7167	1.02852	2.44e-36	3.83e-34	ChiC	PREDICTED: chitotriosidase-1 [Solanum lycopersicum]	Metabolism;Metabolism	Global and overview maps;Carbohydrate metabolism	ko01100//Metabolic pathways;ko00520//Amino sugar and nucleotide sugar metabolism	K01183;K01183	-
Solyc07g006020.3	38	30	23	81	49	70	0.83	0.85	0.79	2.38	1.64	1.97	0.823333	1.99667	1.27804	5.9e-06	7.93e-05	HHP2	PREDICTED: heptahelical transmembrane protein 2-like [Solanum lycopersicum]	-	-	-	-	-
Solyc07g006500.3	71	50	43	118	104	147	1.03	0.95	0.98	2.31	2.33	2.76	0.986667	2.46667	1.32193	2.33e-10	6.93e-09	TPS11	trehalose-6-phosphate synthase [Solanum lycopersicum]	Metabolism;Metabolism	Global and overview maps;Carbohydrate metabolism	ko01100//Metabolic pathways;ko00500//Starch and sucrose metabolism	K16055;K16055	-
Solyc07g006620.4	54	29	36	16	19	17	1.03	0.72	1.07	0.41	0.56	0.42	0.94	0.463333	-1.02061	0.00583198	0.0313033	At5g57670	PREDICTED: probable receptor-like serine/threonine-protein kinase At5g57670 isoform X1 [Solanum lycopersicum]	-	-	-	-	-
Solyc07g006740.3	18	4	8	57	66	93	0.45	0.13	0.31	1.93	2.54	3.01	0.296667	2.49333	3.07116	5.48e-15	2.8e-13	DTX16	PREDICTED: protein DETOXIFICATION 16-like isoform X2 [Solanum lycopersicum]	-	-	-	-	-
Solyc07g006840.1	105	72	71	19	27	46	3.24	2.9	3.44	0.79	1.28	1.84	3.19333	1.30333	-1.29286	8.72e-06	0.000113731	NAC056	PREDICTED: protein CUP-SHAPED COTYLEDON 3-like [Solanum lycopersicum]	-	-	-	-	-
Solyc07g007420.3	22	27	17	7	5	7	0.45	0.72	0.54	0.19	0.16	0.18	0.57	0.176667	-1.68993	0.00231576	0.0147803	--	PREDICTED: F-box/LRR-repeat protein 14-like isoform X3 [Solanum lycopersicum]	-	-	-	-	-
Solyc07g008070.1	18	21	19	3	10	2	0.72	1.1	1.2	0.16	0.62	0.1	1.00667	0.293333	-1.77897	0.00443931	0.0250813	--	PREDICTED: serine/threonine-protein kinase DDB_G0283821-like [Capsicum annuum]	-	-	-	-	-
Solyc07g008240.3	98	99	81	45	37	39	5.21	6.86	6.75	3.23	3.03	2.68	6.27333	2.98	-1.07392	1.42e-05	0.000175907	HB1	non-symbiotic hemoglobin class 1 [Solanum lycopersicum]	-	-	-	-	GO:0005911//cell-cell junction;GO:0016020//membrane;GO:0030312//external encapsulating structure;GO:0044444//cytoplasmic part
Solyc07g008360.2	47	41	40	132	169	199	0.99	1.13	1.32	3.76	5.49	5.42	1.14667	4.89	2.09239	9.62e-22	8.03e-20	4CL2	PREDICTED: 4-coumarate--CoA ligase 2 [Solanum lycopersicum]	Metabolism;Metabolism;Metabolism;Metabolism;Metabolism	Global and overview maps;Global and overview maps;Biosynthesis of other secondary metabolites;Amino acid metabolism;Metabolism of cofactors and vitamins	ko01100//Metabolic pathways;ko01110//Biosynthesis of secondary metabolites;ko00940//Phenylpropanoid biosynthesis;ko00360//Phenylalanine metabolism;ko00130//Ubiquinone and other terpenoid-quinone biosynthesis	K01904;K01904;K01904;K01904;K01904	-
Solyc07g008600.1	92	76	54	188	144	206	1.38	1.49	1.27	3.81	3.33	4	1.38	3.71333	1.42805	9.9e-16	5.36e-14	EIX2	PREDICTED: probable leucine-rich repeat receptor-like protein kinase At2g33170 [Solanum lycopersicum]	-	-	-	-	-
Solyc07g008630.1	34	22	21	57	42	39	0.5	0.42	0.48	1.13	0.95	0.74	0.466667	0.94	1.01027	0.00200432	0.0131515	EIX2	PREDICTED: LRR receptor-like serine/threonine-protein kinase FLS2 [Solanum lycopersicum]	Organismal Systems	Environmental adaptation	ko04626//Plant-pathogen interaction	K13466	-
Solyc07g009280.3	12	3	2	0	0	0	1.04	0.34	0.27	0	0	0	0.55	0.001	-9.10329	0.00393038	0.0227955	-	-	-	-	-	-	-
Solyc07g016095.1	22	26	7	146	96	133	1.37	2.11	0.68	12.26	9.2	10.7	1.38667	10.72	2.95061	4.54e-24	4.46e-22	FST	PREDICTED: defensin-like protein [Solanum lycopersicum]	-	-	-	-	-
Solyc07g017880.4	22	22	10	3	1	7	0.82	1.07	0.58	0.15	0.06	0.34	0.823333	0.183333	-2.16701	0.00181415	0.0120526	PER45	PREDICTED: peroxidase 16 [Solanum lycopersicum]	Metabolism;Metabolism;Metabolism	Global and overview maps;Global and overview maps;Biosynthesis of other secondary metabolites	ko01100//Metabolic pathways;ko01110//Biosynthesis of secondary metabolites;ko00940//Phenylpropanoid biosynthesis	K00430;K00430;K00430	-
Solyc07g032788.1	1	1	0	2	14	5	0.07	0.09	0	0.18	1.43	0.43	0.0533333	0.68	3.67243	0.00753569	0.0385592	KAS1	PREDICTED: 3-oxoacyl-[acyl-carrier-protein] synthase I, chloroplastic-like [Solanum tuberosum]	Metabolism;Metabolism;Metabolism;Metabolism	Global and overview maps;Global and overview maps;Lipid metabolism;Metabolism of cofactors and vitamins	ko01100//Metabolic pathways;ko01212//Fatty acid metabolism;ko00061//Fatty acid biosynthesis;ko00780//Biotin metabolism	K09458;K09458;K09458;K09458	-
Solyc07g039410.3	39	18	12	7	10	4	1.66	1	0.8	0.4	0.65	0.22	1.15333	0.423333	-1.44594	0.00857854	0.0427902	RPP13	PREDICTED: disease resistance protein RPP13-like [Solanum lycopersicum]	-	-	-	-	-
Solyc07g041720.1	3169	2511	2212	1079	847	969	223.27	230.71	244.47	102.7	92	88.35	232.817	94.35	-1.3031	2.74e-101	1.68e-98	ABP19A	PREDICTED: auxin-binding protein ABP19a-like [Solanum lycopersicum]	-	-	-	-	GO:0005576//extracellular region;GO:0005618//cell wall;GO:0043231//intracellular membrane-bounded organelle
Solyc07g042220.2	1626	1171	1032	554	521	535	29.65	27.85	29.52	13.65	14.65	12.63	29.0067	13.6433	-1.08819	1.7e-48	3.83e-46	BGAL15	PREDICTED: beta-galactosidase 15-like [Solanum lycopersicum]	-	-	-	-	-
Solyc07g042460.2	124	106	85	218	222	264	1.63	1.82	1.76	3.88	4.51	4.5	1.73667	4.29667	1.3069	1.15e-17	7.17e-16	RBOHE	PREDICTED: respiratory burst oxidase homolog protein E [Solanum lycopersicum]	Organismal Systems;Environmental Information Processing	Environmental adaptation;Signal transduction	ko04626//Plant-pathogen interaction;ko04016//MAPK signaling pathway - plant	K13447;K13447	-
Solyc07g043200.2	89	71	62	39	17	35	3.88	4.03	4.24	2.29	1.14	1.97	4.05	1.8	-1.16993	5.54e-05	0.000589551	ZIP3	PREDICTED: zinc transporter 5-like [Solanum lycopersicum]	-	-	-	-	GO:0031224//intrinsic component of membrane
Solyc07g043240.4	62	45	39	120	95	112	2.16	2.04	2.13	5.65	5.1	5.05	2.11	5.26667	1.31965	1.43e-09	3.7e-08	PME8	PREDICTED: probable pectinesterase 8 [Solanum lycopersicum]	-	-	-	-	-
Solyc07g043550.3	223	167	154	437	339	423	6.29	6.14	6.81	16.65	14.74	15.44	6.41333	15.61	1.28332	5.73e-28	6.9e-26	MUR4	PREDICTED: UDP-arabinose 4-epimerase 1 [Solanum lycopersicum]	Metabolism;Metabolism	Global and overview maps;Carbohydrate metabolism	ko01100//Metabolic pathways;ko00520//Amino sugar and nucleotide sugar metabolism	K12448;K12448	-
Solyc07g044870.4	0	1	0	5	4	8	0	0.04	0	0.21	0.19	0.32	0.0133333	0.24	4.16993	0.0061331	0.0326322	PG1	PREDICTED: polygalacturonase-like [Solanum lycopersicum]	Metabolism;Metabolism	Global and overview maps;Carbohydrate metabolism	ko01100//Metabolic pathways;ko00040//Pentose and glucuronate interconversions	K01213;K01213	-
Solyc07g045550.3	6	9	2	0	0	0	0.24	0.47	0.12	0	0	0	0.276667	0.001	-8.11201	0.00244625	0.0154737	SAP	PREDICTED: transcriptional regulator STERILE APETALA [Solanum lycopersicum]	-	-	-	-	-
Solyc07g047910.2	25	15	14	4	6	3	0.8	0.62	0.7	0.17	0.3	0.12	0.706667	0.196667	-1.84528	0.00314587	0.0190834	MAP3K4	PREDICTED: mitogen-activated protein kinase kinase kinase 2-like [Solanum lycopersicum]	-	-	-	-	-
Solyc07g047940.4	204	155	160	60	58	76	5.05	5	6.21	2.01	2.21	2.43	5.42	2.21667	-1.2899	1.2e-11	4.2e-10	At2g05160	PREDICTED: zinc finger CCCH domain-containing protein 18 [Solanum lycopersicum]	-	-	-	-	-
Solyc07g049520.2	8	11	5	24	30	30	0.61	1.09	0.6	2.47	3.52	2.96	0.766667	2.98333	1.96025	5.02e-05	0.000541126	--	PREDICTED: MATH domain and coiled-coil domain-containing protein At2g05420-like [Solanum lycopersicum]	-	-	-	-	-
Solyc07g049600.4	50	44	24	7	15	24	0.98	1.12	0.74	0.18	0.45	0.61	0.946667	0.413333	-1.19555	0.00413813	0.0237587	FIM5	PREDICTED: fimbrin-5 [Solanum lycopersicum]	-	-	-	-	-
Solyc07g052190.1	29	20	17	45	31	56	1.28	1.15	1.18	2.69	2.11	3.2	1.20333	2.66667	1.148	0.000739621	0.00560687	Prpf18	PREDICTED: pre-mRNA-splicing factor 18-like [Solanum tuberosum]	Genetic Information Processing	Transcription	ko03040//Spliceosome	K12817	-
Solyc07g052200.1	11	17	8	35	23	30	0.83	1.68	0.95	3.59	2.69	2.94	1.15333	3.07333	1.41399	0.00118251	0.0083979	Syf2	PREDICTED: pre-mRNA-splicing factor SYF2-like [Solanum lycopersicum]	Genetic Information Processing	Transcription	ko03040//Spliceosome	K12868	-
Solyc07g052770.2	16	9	17	46	37	43	0.24	0.18	0.4	0.92	0.84	0.83	0.273333	0.863333	1.65926	7.51e-06	9.93e-05	N	PREDICTED: TMV resistance protein N-like [Solanum pennellii]	-	-	-	-	-
Solyc07g053000.1	0	0	0	4	5	7	0	0	0	0.23	0.33	0.39	0.001	0.316667	8.30682	0.00116632	0.00831324	FLA21	PREDICTED: fasciclin-like arabinogalactan protein 21 [Solanum lycopersicum]	-	-	-	-	-
Solyc07g053070.3	41	38	18	9	15	10	1.38	1.66	0.95	0.41	0.78	0.43	1.33	0.54	-1.30039	0.00308558	0.0188251	PAP2	PREDICTED: LOW QUALITY PROTEIN: purple acid phosphatase 5-like [Solanum lycopersicum]	-	-	-	-	-
Solyc07g054280.1	39	33	22	65	64	65	1.15	1.27	1.02	2.6	2.92	2.49	1.14667	2.67	1.21939	1.38e-05	0.000171293	TDC1	PREDICTED: aromatic-L-amino-acid decarboxylase-like [Solanum lycopersicum]	Metabolism;Metabolism;Metabolism;Metabolism;Metabolism;Metabolism;Metabolism;Metabolism	Global and overview maps;Global and overview maps;Amino acid metabolism;Amino acid metabolism;Amino acid metabolism;Biosynthesis of other secondary metabolites;Biosynthesis of other secondary metabolites;Biosynthesis of other secondary metabolites	ko01100//Metabolic pathways;ko01110//Biosynthesis of secondary metabolites;ko00360//Phenylalanine metabolism;ko00350//Tyrosine metabolism;ko00380//Tryptophan metabolism;ko00950//Isoquinoline alkaloid biosynthesis;ko00901//Indole alkaloid biosynthesis;ko00965//Betalain biosynthesis	K01593;K01593;K01593;K01593;K01593;K01593;K01593;K01593	-
Solyc07g054410.1	11	13	6	50	25	43	0.26	0.4	0.22	1.59	0.91	1.31	0.293333	1.27	2.11422	9.83e-07	1.54e-05	--	PREDICTED: myosin-9-like [Solanum lycopersicum]	-	-	-	-	-
Solyc07g054900.2	6	5	2	15	14	15	0.15	0.16	0.08	0.51	0.54	0.49	0.13	0.513333	1.98138	0.00310741	0.0189188	SABP2	methylketone synthase Id [Solanum lycopersicum]	-	-	-	-	-
Solyc07g055440.2	15	10	7	0	0	0	0.43	0.37	0.31	0	0	0	0.37	0.001	-8.53138	4.33e-05	0.000475675	CYP72A15	PREDICTED: cytochrome P450 CYP72A219-like [Solanum lycopersicum]	-	-	-	-	-
Solyc07g055670.1	18	11	12	47	32	41	1.13	0.9	1.18	3.98	3.1	3.33	1.07	3.47	1.69732	9.6e-06	0.000123998	SD25	PREDICTED: G-type lectin S-receptor-like serine/threonine-protein kinase SD2-5 [Solanum lycopersicum]	-	-	-	-	-
Solyc07g055710.3	22	19	19	67	35	46	0.64	0.72	0.87	2.65	1.58	1.74	0.743333	1.99	1.42069	3.45e-05	0.000391194	HSFA4C	PREDICTED: heat stress transcription factor A-4c-like [Solanum lycopersicum]	-	-	-	-	-
Solyc07g055720.4	66	47	37	11	8	12	2.67	2.48	2.35	0.6	0.5	0.63	2.5	0.576667	-2.11612	8.39e-08	1.61e-06	--	PREDICTED: 17.8 kDa class II heat shock protein [Theobroma cacao]	-	-	-	-	-
Solyc07g055730.4	13	7	3	35	42	23	0.7	0.49	0.25	2.56	3.51	1.61	0.48	2.56	2.41504	2.43e-06	3.53e-05	TBL43	PREDICTED: protein trichome birefringence-like 43 [Solanum lycopersicum]	-	-	-	-	-
Solyc07g055790.3	26	35	36	186	139	153	1.18	2.07	2.56	11.41	9.73	8.99	1.93667	10.0433	2.37459	2.66e-24	2.63e-22	TBL43	PREDICTED: protein trichome birefringence-like 43 [Solanum lycopersicum]	-	-	-	-	-
Solyc07g056290.2	86	66	66	27	27	25	3.2	3.2	3.85	1.36	1.55	1.2	3.41667	1.37	-1.31841	3.62e-06	5.08e-05	plaa2	PREDICTED: exopolygalacturonase-like [Solanum lycopersicum]	Metabolism;Metabolism	Global and overview maps;Carbohydrate metabolism	ko01100//Metabolic pathways;ko00040//Pentose and glucuronate interconversions	K01213;K01213	-
Solyc07g056300.1	19	9	10	32	51	75	1.13	0.7	0.93	2.56	4.66	5.75	0.92	4.32333	2.23244	2.89e-08	6.03e-07	AHL16	PREDICTED: AT-hook motif nuclear-localized protein 16 [Solanum pennellii]	-	-	-	-	-
Solyc07g056320.4	66	31	45	260	224	234	1.59	0.97	1.7	8.46	8.32	7.3	1.42	8.02667	2.49891	6.55e-39	1.11e-36	GPAT1	PREDICTED: glycerol-3-phosphate acyltransferase 1 [Solanum lycopersicum]	Metabolism;Metabolism;Metabolism;Metabolism	Global and overview maps;Global and overview maps;Lipid metabolism;Lipid metabolism	ko01100//Metabolic pathways;ko01110//Biosynthesis of secondary metabolites;ko00564//Glycerophospholipid metabolism;ko00561//Glycerolipid metabolism	K13508;K13508;K13508;K13508	-
Solyc07g062480.2	3	5	2	6	21	27	0.15	0.33	0.16	0.41	1.62	1.75	0.213333	1.26	2.56224	0.000350739	0.00294962	EP1	PREDICTED: epidermis-specific secreted glycoprotein EP1-like [Solanum lycopersicum]	-	-	-	-	-
Solyc07g062490.1	991	752	628	1526	1238	1571	49.67	49.15	49.38	103.33	95.66	101.9	49.4	100.297	1.02169	1.21e-57	3.45e-55	EP1	PREDICTED: epidermis-specific secreted glycoprotein EP1-like [Solanum lycopersicum]	-	-	-	-	-
Solyc07g063670.2	18	20	11	36	24	32	0.72	1.04	0.69	1.94	1.47	1.65	0.816667	1.68667	1.04636	0.00802961	0.0405627	--	SPOROCYTELESS/NOOZLE-like protein [Solanum lycopersicum]	-	-	-	-	-
Solyc07g063750.3	47	26	25	70	47	58	0.81	0.58	0.66	1.62	1.23	1.28	0.683333	1.37667	1.01052	0.000547202	0.00433953	At4g27290	PREDICTED: G-type lectin S-receptor-like serine/threonine-protein kinase At4g27290 [Solanum lycopersicum]	-	-	-	-	-
Solyc07g064160.3	12813	9731	8051	4000	3682	4441	356.17	352.75	351.07	150.22	157.79	159.76	353.33	155.923	-1.18018	1.13e-204	2.03e-201	THI1	PREDICTED: thiamine thiazole synthase, chloroplastic [Solanum lycopersicum]	Metabolism;Metabolism	Global and overview maps;Metabolism of cofactors and vitamins	ko01100//Metabolic pathways;ko00730//Thiamine metabolism	K03146;K03146	GO:0009532//plastid stroma
Solyc07g064190.3	25	11	8	316	351	394	0.47	0.27	0.24	8.05	10.21	9.62	0.326667	9.29333	4.83031	6.8e-77	2.74e-74	PME3	PREDICTED: pectinesterase 3 [Solanum lycopersicum]	Metabolism;Metabolism	Global and overview maps;Carbohydrate metabolism	ko01100//Metabolic pathways;ko00040//Pentose and glucuronate interconversions	K01051;K01051	GO:0030312//external encapsulating structure
Solyc07g064370.1	11	20	15	3	1	5	0.31	0.74	0.67	0.12	0.04	0.18	0.573333	0.113333	-2.3388	0.00219711	0.014162	--	PREDICTED: serine/threonine-protein phosphatase 7 long form homolog [Nicotiana tabacum]	-	-	-	-	-
Solyc07g064380.4	44	43	35	2	0	3	0.7	0.9	0.88	0.04	0	0.06	0.826667	0.0333333	-4.63227	1.5e-09	3.86e-08	--	PREDICTED: serine/threonine-protein phosphatase 7 long form homolog [Solanum pennellii]	-	-	-	-	-
Solyc07g064410.1	11	2	6	23	12	20	0.49	0.12	0.42	1.39	0.83	1.16	0.343333	1.12667	1.71438	0.00410416	0.0235926	FAD4	PREDICTED: fatty acid desaturase 4, chloroplastic [Solanum lycopersicum]	-	-	-	-	-
Solyc07g064450.4	21	25	9	119	100	114	0.57	0.89	0.38	4.37	4.19	4.01	0.613333	4.19	2.77221	4.71e-22	4.02e-20	CYP716B1	PREDICTED: taxadiene 5-alpha hydroxylase-like [Solanum lycopersicum]	-	-	-	-	-
Solyc07g064650.3	33	39	12	3	4	4	2.75	4.24	1.57	0.34	0.51	0.43	2.85333	0.426667	-2.74147	1.16e-05	0.000146789	--	PREDICTED: transcription repressor OFP14-like [Solanum pennellii]	-	-	-	-	-
Solyc07g065290.3	226	202	148	60	55	73	3.9	4.55	4.01	1.4	1.46	1.63	4.15333	1.49667	-1.47252	1.15e-15	6.19e-14	At2g05160	PREDICTED: zinc finger CCCH domain-containing protein 18 isoform X1 [Solanum lycopersicum]	-	-	-	-	-
Solyc07g065320.4	581	434	394	883	839	1016	5.76	5.61	6.12	11.82	12.81	13.03	5.83	12.5533	1.1065	2.35e-43	4.65e-41	ABCC3	PREDICTED: ABC transporter C family member 3 [Solanum lycopersicum]	Environmental Information Processing	Membrane transport	ko02010//ABC transporters	K05666	-
Solyc07g065360.2	49	43	33	86	64	84	2.05	2.35	2.17	4.86	4.13	4.55	2.19	4.51333	1.04326	2.1e-05	0.000251478	QRT1	PREDICTED: pectinesterase QRT1 [Solanum lycopersicum]	Metabolism;Metabolism	Global and overview maps;Carbohydrate metabolism	ko01100//Metabolic pathways;ko00040//Pentose and glucuronate interconversions	K01051;K01051	-
Solyc07g065410.1	5	4	3	13	17	18	0.73	0.76	0.69	2.57	3.84	3.41	0.726667	3.27333	2.17139	0.000895262	0.00663823	--	PREDICTED: uncharacterized protein LOC107025426 [Solanum pennellii]	-	-	-	-	-
Solyc07g065770.3	162	108	136	489	398	484	9.92	8.62	13.06	40.44	37.56	38.34	10.5333	38.78	1.88035	2.45e-48	5.44e-46	ABCG26	PREDICTED: ABC transporter G family member 26 [Solanum lycopersicum]	-	-	-	-	-
Solyc07g065780.2	550	395	366	1232	1072	1381	18.42	17.25	19.23	55.74	55.35	59.85	18.3	56.98	1.63861	1.24e-102	8.06e-100	ABCG26	PREDICTED: ABC transporter G family member 26 [Solanum lycopersicum]	-	-	-	-	GO:0031224//intrinsic component of membrane
Solyc07g150108.1	56	43	26	423	402	446	3.97	3.98	2.89	40.52	43.94	40.92	3.61333	41.7933	3.53187	1.12e-94	6.55e-92	FST	PREDICTED: defensin-like protein [Solanum lycopersicum]	-	-	-	-	-
Solyc08g005120.3	7	9	4	26	16	16	0.37	0.62	0.33	1.85	1.3	1.09	0.44	1.41333	1.68353	0.00257885	0.0161594	TKPR1	PREDICTED: cinnamoyl-CoA reductase-like SNL6 [Solanum lycopersicum]	-	-	-	-	-
Solyc08g005610.3	259	234	207	463	458	522	5.81	6.84	7.28	14.03	15.84	15.15	6.64333	15.0067	1.17562	2.21e-26	2.42e-24	CYP707A1	PREDICTED: abscisic acid 8'-hydroxylase 1 [Solanum lycopersicum]	Metabolism	Metabolism of terpenoids and polyketides	ko00906//Carotenoid biosynthesis	K09843	-
Solyc08g005680.4	4	13	6	27	22	20	0.19	0.82	0.42	1.68	1.61	1.21	0.476667	1.5	1.65391	0.0014314	0.00988037	NDPS1	dimethylallylcistransferase, chloroplastic [Solanum lycopersicum]	-	-	-	-	GO:0009536//plastid
Solyc08g005710.3	49	20	24	61	52	50	0.99	0.53	0.76	1.66	1.61	1.3	0.76	1.52333	1.00316	0.00127501	0.00893809	CPS2	PREDICTED: copal-8-ol diphosphate hydratase, chloroplastic [Solanum lycopersicum]	Metabolism;Metabolism;Metabolism	Global and overview maps;Global and overview maps;Metabolism of terpenoids and polyketides	ko01100//Metabolic pathways;ko01110//Biosynthesis of secondary metabolites;ko00904//Diterpenoid biosynthesis	K04120;K04120;K04120	-
Solyc08g005830.1	13	6	4	131	95	115	0.43	0.26	0.21	5.91	4.89	4.97	0.3	5.25667	4.13111	4.65e-28	5.63e-26	CDR1	PREDICTED: aspartic proteinase CDR1 [Solanum lycopersicum]	-	-	-	-	-
Solyc08g006190.3	35	27	28	11	11	10	0.96	0.96	1.2	0.41	0.46	0.35	1.04	0.406667	-1.35466	0.00218916	0.0141382	REM17	PREDICTED: B3 domain-containing protein REM10-like [Solanum lycopersicum]	-	-	-	-	-
Solyc08g006470.4	94	71	61	213	196	203	3.46	3.41	3.53	10.6	11.13	9.68	3.46667	10.47	1.59464	3.12e-21	2.55e-19	REIL2	PREDICTED: cytoplasmic 60S subunit biogenesis factor REI1 homolog 1 [Solanum lycopersicum]	-	-	-	-	-
Solyc08g006770.3	1041	791	676	362	300	298	34.02	33.71	34.66	15.98	15.12	12.6	34.13	14.5667	-1.22837	3.93e-40	7.12e-38	DLO2	PREDICTED: protein DMR6-LIKE OXYGENASE 2 [Solanum lycopersicum]	-	-	-	-	-
Solyc08g006810.1	6	2	3	213	187	304	0.25	0.11	0.19	11.84	11.86	16.19	0.183333	13.2967	6.18045	1.55e-39	2.73e-37	FLA10	PREDICTED: fasciclin-like arabinogalactan protein 14 [Solanum lycopersicum]	-	-	-	-	-
Solyc08g007350.2	30	15	20	43	51	57	1.9	1.24	1.99	3.68	4.98	4.67	1.71	4.44333	1.37765	3.26e-05	0.000371351	--	PREDICTED: Werner Syndrome-like exonuclease [Solanum lycopersicum]	-	-	-	-	-
Solyc08g007460.3	9	5	3	25	20	15	0.56	0.41	0.29	2.11	1.93	1.21	0.42	1.75	2.05889	0.000518142	0.0041259	--	PREDICTED: protein YLS3-like [Solanum lycopersicum]	-	-	-	-	-
Solyc08g007500.3	26	24	35	17	7	10	1.1	1.33	2.33	0.97	0.46	0.55	1.58667	0.66	-1.26546	0.00894371	0.0442998	At4g22758	PREDICTED: uncharacterized protein At4g22758-like [Solanum lycopersicum]	-	-	-	-	-
Solyc08g007570.4	71	26	47	20	5	10	4.99	2.38	5.18	1.9	0.54	0.91	4.18333	1.11667	-1.90545	1.99e-05	0.000239341	-	-	-	-	-	-	-
Solyc08g008200.3	142	114	91	207	193	243	2.74	2.87	2.75	5.39	5.74	6.07	2.78667	5.73333	1.04083	4.8e-12	1.77e-10	CHX17	PREDICTED: cation/H(+) antiporter 18-like [Solanum pennellii]	-	-	-	-	-
Solyc08g008310.3	438	333	278	136	130	183	8.86	8.78	8.82	3.72	4.05	4.79	8.82	4.18667	-1.07498	3.56e-16	2e-14	LACS4	PREDICTED: long chain acyl-CoA synthetase 4-like [Solanum lycopersicum]	Metabolism;Cellular Processes;Metabolism;Metabolism;Metabolism	Global and overview maps;Transport and catabolism;Global and overview maps;Lipid metabolism;Lipid metabolism	ko01100//Metabolic pathways;ko04146//Peroxisome;ko01212//Fatty acid metabolism;ko00071//Fatty acid degradation;ko00061//Fatty acid biosynthesis	K01897;K01897;K01897;K01897;K01897	-
Solyc08g013740.4	156	67	68	14	14	19	3.25	1.82	2.22	0.39	0.45	0.51	2.43	0.45	-2.43296	1.7e-13	7.47e-12	At1g33170	PREDICTED: probable methyltransferase PMT18 [Solanum lycopersicum]	-	-	-	-	-
Solyc08g013800.4	51	35	38	14	14	15	2.57	2.3	3.01	0.95	1.09	0.98	2.62667	1.00667	-1.38365	0.000268441	0.00234262	SKIP19	PREDICTED: putative F-box/LRR-repeat protein 23 [Solanum lycopersicum]	-	-	-	-	-
Solyc08g013830.1	63	50	68	236	185	182	2.1	2.17	3.55	10.61	9.49	7.84	2.60667	9.31333	1.83709	1.09e-20	8.64e-19	HHT1	PREDICTED: omega-hydroxypalmitate O-feruloyl transferase [Solanum lycopersicum]	Metabolism	Lipid metabolism	ko00073//Cutin, suberine and wax biosynthesis	K15400	-
Solyc08g013950.1	0	0	2	20	13	24	0	0	0.18	1.57	1.17	1.81	0.06	1.51667	4.6598	1.39e-05	0.000171951	--	-	-	-	-	-	-
Solyc08g014190.4	18	9	13	31	34	17	0.43	0.28	0.49	1.01	1.26	0.53	0.4	0.933333	1.22239	0.00762421	0.0389525	CYP76B6	PREDICTED: LOW QUALITY PROTEIN: geraniol 8-hydroxylase [Solanum lycopersicum]	-	-	-	-	-
Solyc08g036640.3	89	45	38	25	18	16	6.69	4.41	4.48	2.54	2.09	1.56	5.19333	2.06333	-1.33168	8.72e-05	0.000882014	TIFY5A	PREDICTED: protein TIFY 5A-like [Solanum lycopersicum]	-	-	-	-	-
Solyc08g043147.1	88	80	79	0	0	0	5.55	6.58	7.81	0	0	0	6.64667	0.001	-12.6984	6.77e-13	2.73e-11	--	-	-	-	-	-	-
Solyc08g044390.1	4	2	2	13	14	14	0.11	0.07	0.09	0.49	0.61	0.51	0.09	0.536667	2.57603	0.000754308	0.00570157	--	PREDICTED: protein PRRC2C-like [Erythranthe guttata]	-	-	-	-	-
Solyc08g061920.3	4	1	8	60	44	25	0.1	0.03	0.32	2.04	1.7	0.81	0.15	1.51667	3.33787	9.17e-10	2.48e-08	-	-	-	-	-	-	-
Solyc08g062220.3	42	23	36	71	70	73	1.15	0.82	1.55	2.64	2.97	2.6	1.17333	2.73667	1.22181	8.41e-06	0.000110049	UGT74F2	PREDICTED: UDP-glycosyltransferase 74F2-like [Solanum lycopersicum]	-	-	-	-	-
Solyc08g062340.3	30	13	13	37	36	44	1.74	0.98	1.18	2.9	3.22	3.3	1.3	3.14	1.27225	0.000705222	0.00539508	HSP17.9-D	cytosolic class II small heat shock protein HCT2 [Solanum lycopersicum]	Genetic Information Processing	Folding, sorting and degradation	ko04141//Protein processing in endoplasmic reticulum	K13993	-
Solyc08g062930.3	6	4	2	21	13	9	0.22	0.19	0.11	1.02	0.72	0.42	0.173333	0.72	2.05445	0.00344351	0.0205006	IQM4	PREDICTED: IQ domain-containing protein IQM1-like [Solanum tuberosum]	-	-	-	-	-
Solyc08g065780.2	52	47	42	239	144	193	1.61	1.9	2.04	10.01	6.88	7.75	1.85	8.21333	2.15044	7.12e-26	7.6e-24	At4g32940	PREDICTED: vacuolar-processing enzyme-like [Solanum lycopersicum]	-	-	-	-	-
Solyc08g066350.2	1	1	2	30	21	18	0.08	0.11	0.26	3.33	2.66	1.92	0.15	2.63667	4.13568	6.78e-07	1.1e-05	PHP2	PREDICTED: histidine-containing phosphotransfer protein 4-like [Solanum lycopersicum]	Environmental Information Processing	Signal transduction	ko04075//Plant hormone signal transduction	K14490	-
Solyc08g066400.3	288	209	176	441	396	558	13.08	12.37	12.53	27.05	27.72	32.78	12.66	29.1833	1.20487	6.58e-26	7.09e-24	HD16	PREDICTED: casein kinase 1-like protein HD16 [Solanum lycopersicum]	-	-	-	-	-
Solyc08g066500.4	1212	884	730	3704	3826	4707	19.94	18.97	18.84	82.35	97.06	100.24	19.25	93.2167	2.27573	1.59e-242	3.38e-239	ATHB-15	PREDICTED: homeobox-leucine zipper protein ATHB-15 isoform X2 [Solanum lycopersicum]	-	-	-	-	GO:0043231//intracellular membrane-bounded organelle
Solyc08g067340.4	55	49	43	103	67	111	2.06	2.39	2.52	5.2	3.86	5.37	2.32333	4.81	1.04984	5.83e-06	7.85e-05	WRKY40	PREDICTED: probable WRKY transcription factor 40 [Solanum lycopersicum]	-	-	-	-	-
Solyc08g068410.3	79	59	54	27	30	24	1.92	1.87	2.05	0.88	1.12	0.75	1.94667	0.916667	-1.08654	0.000209581	0.00189109	--	PREDICTED: protein EMBRYONIC FLOWER 1-like isoform X1 [Nicotiana attenuata]	-	-	-	-	-
Solyc08g068860.3	19	13	20	57	30	35	0.54	0.48	0.89	2.18	1.31	1.28	0.636667	1.59	1.32042	0.000427101	0.00348402	nep2	PREDICTED: aspartyl protease AED1-like [Solanum lycopersicum]	-	-	-	-	-
Solyc08g069110.3	36	31	21	2	5	10	0.71	0.79	0.65	0.05	0.15	0.25	0.716667	0.15	-2.25634	4.18e-05	0.000460493	RHM1	PREDICTED: trifunctional UDP-glucose 4,6-dehydratase/UDP-4-keto-6-deoxy-D-glucose 3,5-epimerase/UDP-4-keto-L-rhamnose-reductase RHM1 isoform X2 [Solanum lycopersicum]	Metabolism	Carbohydrate metabolism	ko00520//Amino sugar and nucleotide sugar metabolism	K12450	-
Solyc08g075540.5.1	428	356	280	964	914	978	10.12	10.98	10.39	30.8	33.32	29.93	10.4967	31.35	1.57853	2.67e-78	1.15e-75	-	-	-	-	-	-	-
Solyc08g076050.4	4	2	6	11	10	23	0.07	0.05	0.17	0.27	0.28	0.54	0.0966667	0.363333	1.9102	0.00442653	0.0250152	CES101	PREDICTED: G-type lectin S-receptor-like serine/threonine-protein kinase At1g67520 [Solanum lycopersicum]	-	-	-	-	-
Solyc08g076980.4	48	39	30	12	11	10	1.55	1.64	1.52	0.52	0.55	0.42	1.57	0.496667	-1.66041	4.64e-05	0.000505186	At4g17830	PREDICTED: acetylornithine deacetylase-like [Solanum lycopersicum]	Metabolism;Metabolism;Metabolism;Metabolism;Metabolism	Global and overview maps;Global and overview maps;Global and overview maps;Global and overview maps;Amino acid metabolism	ko01100//Metabolic pathways;ko01110//Biosynthesis of secondary metabolites;ko01230//Biosynthesis of amino acids;ko01210//2-Oxocarboxylic acid metabolism;ko00220//Arginine biosynthesis	K01438;K01438;K01438;K01438;K01438	-
Solyc08g077610.3	7	5	6	86	79	97	0.13	0.12	0.18	2.23	2.33	2.4	0.143333	2.32	4.01668	1.85e-22	1.6e-20	CLSY3	PREDICTED: SNF2 domain-containing protein CLASSY 3-like [Solanum lycopersicum]	Genetic Information Processing	Replication and repair	ko03440//Homologous recombination	K10875	-
Solyc08g079420.3	23	26	21	76	56	87	0.53	0.76	0.75	2.31	1.93	2.51	0.68	2.25	1.72632	1.8e-09	4.59e-08	CYP93A3	PREDICTED: ferruginol synthase-like [Solanum lycopersicum]	-	-	-	-	-
Solyc08g079890.2	74	56	37	93	83	122	1.48	1.46	1.16	2.51	2.56	3.16	1.36667	2.74333	1.00527	9.12e-06	0.00011846	SBT1.7	PREDICTED: subtilisin-like protease SBT1.7 [Solanum lycopersicum]	-	-	-	-	-
Solyc08g079910.2	694	597	580	1864	1669	1627	13.9	15.59	18.22	50.42	51.52	42.16	15.9033	48.0333	1.59471	1.98e-32	2.8e-30	SBT1.8	PREDICTED: subtilisin-like protease SBT1.8 [Solanum lycopersicum]	-	-	-	-	-
Solyc08g080100.4	5	7	5	22	11	19	0.2	0.37	0.32	1.2	0.68	0.99	0.296667	0.956667	1.68917	0.00357145	0.0211171	-	-	-	-	-	-	-
Solyc08g080300.1	305	213	197	79	82	56	8.61	7.84	8.73	3.01	3.57	2.05	8.39333	2.87667	-1.54485	6.39e-18	4.11e-16	STP1	PREDICTED: sugar transport protein 1-like [Solanum pennellii]	-	-	-	-	GO:0005911//cell-cell junction;GO:0031224//intrinsic component of membrane;GO:0043231//intracellular membrane-bounded organelle
Solyc08g080480.3	171	158	115	411	316	424	9.07	10.93	9.57	29.45	25.83	29.1	9.85667	28.1267	1.51277	8.27e-33	1.19e-30	--	PREDICTED: 2S sulfur-rich seed storage protein 2-like [Solanum lycopersicum]	-	-	-	-	-
Solyc08g081620.4	427	238	241	663	505	583	10.68	7.76	9.45	22.4	19.47	18.87	9.29667	20.2467	1.1229	4.59e-23	4.16e-21	-	-	-	-	-	-	-
Solyc08g081720.4	10	6	8	107	75	91	0.28	0.22	0.35	4.03	3.22	3.28	0.283333	3.51	3.6309	1.6e-22	1.39e-20	--	PREDICTED: endoglucanase/exoglucanase B-like [Solanum tuberosum]	Metabolism;Metabolism	Global and overview maps;Carbohydrate metabolism	ko01100//Metabolic pathways;ko00500//Starch and sucrose metabolism	K01179;K01179	-
Solyc08g083500.2	0	3	1	24	18	19	0	0.1	0.04	0.85	0.72	0.64	0.0466667	0.736667	3.98055	3e-06	4.27e-05	CYP75B2	PREDICTED: flavonoid 3'-monooxygenase-like [Solanum lycopersicum]	-	-	-	-	-
Solyc08g150100.1	29	18	25	12	5	9	1.53	1.24	2.07	0.86	0.41	0.62	1.61333	0.63	-1.35662	0.00767802	0.0391845	--	PREDICTED: uncharacterized protein LOC109120956 [Solanum lycopersicum]	-	-	-	-	-
Solyc09g005180.4	14	22	16	38	37	46	0.32	0.66	0.58	1.18	1.31	1.37	0.52	1.28667	1.30705	0.000299081	0.00256972	GULLO6	PREDICTED: probable L-gulonolactone oxidase 6 [Solanum lycopersicum]	-	-	-	-	-
Solyc09g005770.1	43	43	25	19	12	19	1.5	1.95	1.37	0.89	0.64	0.86	1.60667	0.796667	-1.01202	0.00874756	0.0434848	At3g23880	PREDICTED: F-box/kelch-repeat protein At3g23880-like isoform X1 [Solanum pennellii]	-	-	-	-	-
Solyc09g005840.2	16	11	10	81	51	70	0.38	0.34	0.37	2.58	1.85	2.13	0.363333	2.18667	2.58937	1.37e-13	6.07e-12	EXO70H1	PREDICTED: exocyst complex component EXO70A1-like [Solanum lycopersicum]	-	-	-	-	-
Solyc09g007520.3	13	6	7	24	15	25	0.37	0.22	0.31	0.93	0.66	0.92	0.3	0.836667	1.47969	0.00416764	0.0238871	PER21	PREDICTED: peroxidase 21 [Solanum lycopersicum]	Metabolism;Metabolism;Metabolism	Global and overview maps;Global and overview maps;Biosynthesis of other secondary metabolites	ko01100//Metabolic pathways;ko01110//Biosynthesis of secondary metabolites;ko00940//Phenylpropanoid biosynthesis	K00430;K00430;K00430	GO:0044444//cytoplasmic part
Solyc09g007820.2	222	149	150	36	28	40	5.49	4.81	5.82	1.2	1.07	1.28	5.37333	1.18333	-2.18296	1.48e-23	1.4e-21	At5g03250	PREDICTED: BTB/POZ domain-containing protein At5g03250-like [Solanum pennellii]	-	-	-	-	-
Solyc09g008420.3	33	19	20	0	1	1	1.65	1.24	1.57	0	0.08	0.06	1.48667	0.0466667	-4.99354	8.55e-06	0.000111806	ACA7	PREDICTED: alpha carbonic anhydrase 7-like [Solanum pennellii]	Metabolism	Energy metabolism	ko00910//Nitrogen metabolism	K01674	-
Solyc09g008620.3	60	50	41	220	188	215	1.48	1.61	1.59	7.33	7.14	6.86	1.56	7.11	2.1883	6.11e-33	8.87e-31	PAB7	PREDICTED: polyadenylate-binding protein 7 [Solanum lycopersicum]	Genetic Information Processing;Genetic Information Processing;Genetic Information Processing	Translation;Folding, sorting and degradation;Translation	ko03013//RNA transport;ko03018//RNA degradation;ko03015//mRNA surveillance pathway	K13126;K13126;K13126	-
Solyc09g008690.3	0	0	0	7	4	4	0	0	0	0.6	0.39	0.33	0.001	0.44	8.78136	0.00170154	0.0114213	At3g53100	PREDICTED: GDSL esterase/lipase At5g03820-like [Solanum lycopersicum]	-	-	-	-	-
Solyc09g009240.1	1	0	0	14	3	9	0.07	0	0	1.39	0.34	0.86	0.0233333	0.863333	5.20945	0.000996234	0.00727842	ERF024	PREDICTED: ethylene-responsive transcription factor ERF024-like [Solanum lycopersicum]	-	-	-	-	-
Solyc09g009707.1	37	41	27	16	10	16	1.23	1.75	1.41	0.71	0.53	0.69	1.46333	0.643333	-1.18562	0.00317111	0.0191817	CYP94C1	PREDICTED: cytochrome P450 94C1-like [Solanum pennellii]	-	-	-	-	-
Solyc09g010020.2	145	99	92	268	188	249	4.48	3.99	4.46	11.18	8.95	9.95	4.31	10.0267	1.21808	1.59e-15	8.47e-14	At1g06620	PREDICTED: 1-aminocyclopropane-1-carboxylate oxidase homolog 1-like [Solanum lycopersicum]	-	-	-	-	-
Solyc09g011160.4	25	23	17	48	44	66	0.69	0.82	0.73	1.78	1.86	2.35	0.746667	1.99667	1.41906	1e-05	0.000128709	UVR8	PREDICTED: ultraviolet-B receptor UVR8 isoform X1 [Solanum lycopersicum]	-	-	-	-	-
Solyc09g011270.4	116	89	92	184	180	233	7.25	7.25	9.02	15.54	17.34	18.84	7.84	17.24	1.13683	3.22e-12	1.21e-10	--	PREDICTED: diacylglycerol kinase theta-like [Nicotiana sylvestris]	-	-	-	-	-
Solyc09g011280.1	3	1	2	15	9	13	0.25	0.11	0.26	1.69	1.16	1.4	0.206667	1.41667	2.77712	0.000912715	0.00675479	--	PREDICTED: pectinesterase inhibitor 2-like [Nicotiana tomentosiformis]	-	-	-	-	-
Solyc09g014230.2	25	12	20	36	34	45	0.57	0.35	0.71	1.1	1.19	1.32	0.543333	1.20333	1.14713	0.00157588	0.0107038	NPF8.1	PREDICTED: protein NRT1/ PTR FAMILY 8.1-like [Solanum lycopersicum]	-	-	-	-	GO:0031224//intrinsic component of membrane
Solyc09g015070.3	37	25	21	16	8	8	1.35	1.19	1.2	0.79	0.45	0.38	1.24667	0.54	-1.20704	0.0086321	0.0429932	AKR4C9	PREDICTED: aldose reductase [Solanum lycopersicum]	Metabolism;Metabolism;Metabolism;Metabolism;Metabolism	Global and overview maps;Global and overview maps;Carbohydrate metabolism;Carbohydrate metabolism;Lipid metabolism	ko01100//Metabolic pathways;ko01110//Biosynthesis of secondary metabolites;ko00010//Glycolysis / Gluconeogenesis;ko00040//Pentose and glucuronate interconversions;ko00561//Glycerolipid metabolism	K00002;K00002;K00002;K00002;K00002	-
Solyc09g031528.1	11	13	7	32	32	25	0.66	1.02	0.66	2.6	2.97	1.95	0.78	2.50667	1.68422	0.000177099	0.00163008	KAS1	D-alanine--D-alanine ligase [Morus notabilis]	-	-	-	-	GO:0009536//plastid
Solyc09g055425.2	0	1	0	11	11	6	0	0.06	0	0.7	0.8	0.37	0.02	0.623333	4.96193	0.000462657	0.00373754	--	PREDICTED: probable LRR receptor-like serine/threonine-protein kinase At1g34110 [Solanum pennellii]	-	-	-	-	-
Solyc09g055540.2	9	12	9	45	54	58	0.65	1.13	1.02	4.34	6.01	5.42	0.933333	5.25667	2.49368	1.23e-10	3.79e-09	--	-	-	-	-	-	-
Solyc09g064560.1	0	0	0	29	23	34	0	0	0	2.2	1.99	2.47	0.001	2.22	11.1163	3.22e-09	7.86e-08	--	PREDICTED: proline-rich extensin-like protein EPR1 [Solanum lycopersicum]	Metabolism;Metabolism;Metabolism;Genetic Information Processing	Global and overview maps;Nucleotide metabolism;Nucleotide metabolism;Transcription	ko01100//Metabolic pathways;ko00230//Purine metabolism;ko00240//Pyrimidine metabolism;ko03020//RNA polymerase	K03006;K03006;K03006;K03006	-
Solyc09g064570.1	0	0	0	10	10	9	0	0	0	0.82	0.93	0.7	0.001	0.816667	9.6736	2.27e-05	0.000268735	--	PREDICTED: proline-rich extensin-like protein EPR1 [Solanum lycopersicum]	Metabolism;Metabolism;Metabolism;Genetic Information Processing	Global and overview maps;Nucleotide metabolism;Nucleotide metabolism;Transcription	ko01100//Metabolic pathways;ko00230//Purine metabolism;ko00240//Pyrimidine metabolism;ko03020//RNA polymerase	K03006;K03006;K03006;K03006	-
Solyc09g064730.3	3	2	0	8	5	16	0.16	0.14	0	0.59	0.42	1.13	0.1	0.713333	2.83458	0.00522071	0.0286369	--	PREDICTED: heavy metal-associated isoprenylated plant protein 33-like [Nicotiana attenuata]	-	-	-	-	-
Solyc09g064820.1	69	70	65	11	25	29	3.78	4.99	5.58	0.81	2.11	2.05	4.78333	1.65667	-1.52973	4.77e-06	6.55e-05	EDL3	PREDICTED: EID1-like F-box protein 3 [Solanum lycopersicum]	-	-	-	-	-
Solyc09g064900.1	85	62	55	576	547	684	8.14	7.74	8.26	74.51	80.74	84.75	8.04667	80	3.31354	7.31e-126	6.33e-123	--	PREDICTED: zinc finger protein 827-like [Nicotiana attenuata]	-	-	-	-	-
Solyc09g065080.2	0	0	1	273	232	282	0	0	0.08	19.19	18.61	18.99	0.0266667	18.93	9.47142	4.25e-16	2.38e-14	CSTF64	PREDICTED: cleavage stimulating factor 64-like [Solanum lycopersicum]	Genetic Information Processing	Translation	ko03015//mRNA surveillance pathway	K14407	-
Solyc09g065090.2	0	0	0	161	172	181	0	0	0	15.04	18.34	16.2	0.001	16.5267	14.0125	4.7e-17	2.78e-15	--	PREDICTED: cleavage stimulating factor 64-like [Solanum lycopersicum]	Genetic Information Processing	Translation	ko03015//mRNA surveillance pathway	K14407	-
Solyc09g065250.2	30	28	16	45	53	58	2.32	2.83	1.94	4.71	6.32	5.81	2.36333	5.61333	1.24803	9.11e-05	0.000916935	--	PREDICTED: mavicyanin-like [Solanum lycopersicum]	-	-	-	-	-
Solyc09g065320.3	3	2	0	8	9	21	0.24	0.21	0	0.86	1.11	2.17	0.15	1.38	3.20163	0.000686521	0.00527445	--	PREDICTED: fasciclin-like arabinogalactan protein 21 [Solanum lycopersicum]	-	-	-	-	-
Solyc09g066050.2	0	0	2	11	5	7	0	0	0.08	0.38	0.2	0.23	0.0266667	0.27	3.33985	0.00512923	0.0282207	HDG11	PREDICTED: homeobox-leucine zipper protein HDG11-like [Solanum lycopersicum]	-	-	-	-	-
Solyc09g066150.2	38	30	31	13	11	18	1.13	1.16	1.44	0.52	0.5	0.69	1.24333	0.57	-1.12518	0.00635403	0.0336164	CYP94A1	PREDICTED: cytochrome P450 94A1-like [Solanum lycopersicum]	Metabolism	Lipid metabolism	ko00073//Cutin, suberine and wax biosynthesis	K13407	-
Solyc09g072690.1	27	25	29	8	9	9	0.71	0.86	1.19	0.28	0.36	0.31	0.92	0.316667	-1.53867	0.00159311	0.0107989	CCX1	PREDICTED: cation/calcium exchanger 1 [Solanum lycopersicum]	-	-	-	-	-
Solyc09g072840.3	2	1	1	4	17	7	0.14	0.09	0.11	0.38	1.82	0.63	0.113333	0.943333	3.0572	0.00350476	0.0207895	--	PREDICTED: uncharacterized protein LOC107878776 [Capsicum annuum]	-	-	-	-	-
Solyc09g074130.3	1	0	1	12	12	12	0.02	0	0.03	0.35	0.4	0.33	0.0166667	0.36	4.43296	0.000295746	0.00254387	MIP1	PREDICTED: putative E3 ubiquitin-protein ligase RF298 [Solanum pennellii]	-	-	-	-	-
Solyc09g074140.3	8	4	5	102	119	161	0.22	0.14	0.21	3.77	5.02	5.7	0.19	4.83	4.66795	1.43e-29	1.81e-27	MIP1	PREDICTED: putative E3 ubiquitin-protein ligase RF298 [Solanum lycopersicum]	-	-	-	-	-
Solyc09g074280.1	13	13	6	14	29	34	0.42	0.55	0.3	0.61	1.45	1.43	0.423333	1.16333	1.4584	0.00326791	0.0196554	--	PREDICTED: ankyrin repeat, PH and SEC7 domain containing protein secG-like [Solanum pennellii]	-	-	-	-	-
Solyc09g074380.4	312	217	150	442	426	473	5.26	4.77	3.96	10.06	11.06	10.31	4.66333	10.4767	1.16775	6.78e-23	6.07e-21	--	PREDICTED: uncharacterized protein LOC101262857 [Solanum lycopersicum]	-	-	-	-	-
Solyc09g075920.1	42	52	50	121	109	105	0.8	1.29	1.49	3.1	3.19	2.58	1.19333	2.95667	1.30897	1.39e-08	3.05e-07	LECRK1	PREDICTED: G-type lectin S-receptor-like serine/threonine-protein kinase RLK1 [Solanum tuberosum]	Metabolism;Metabolism;Metabolism;Metabolism;Metabolism;Metabolism;Metabolism;Metabolism	Global and overview maps;Global and overview maps;Amino acid metabolism;Amino acid metabolism;Metabolism of other amino acids;Amino acid metabolism;Biosynthesis of other secondary metabolites;Biosynthesis of other secondary metabolites	ko01100//Metabolic pathways;ko01110//Biosynthesis of secondary metabolites;ko00360//Phenylalanine metabolism;ko00260//Glycine, serine and threonine metabolism;ko00410//beta-Alanine metabolism;ko00350//Tyrosine metabolism;ko00960//Tropane, piperidine and pyridine alkaloid biosynthesis;ko00950//Isoquinoline alkaloid biosynthesis	K00276;K00276;K00276;K00276;K00276;K00276;K00276;K00276	-
Solyc09g075930.2	16	15	15	54	37	49	0.37	0.46	0.55	1.7	1.33	1.48	0.46	1.50333	1.70846	1.35e-06	2.07e-05	AO1	PREDICTED: primary amine oxidase-like [Solanum pennellii]	Metabolism;Metabolism;Metabolism;Metabolism;Metabolism;Metabolism;Metabolism;Metabolism	Global and overview maps;Global and overview maps;Amino acid metabolism;Amino acid metabolism;Metabolism of other amino acids;Amino acid metabolism;Biosynthesis of other secondary metabolites;Biosynthesis of other secondary metabolites	ko01100//Metabolic pathways;ko01110//Biosynthesis of secondary metabolites;ko00360//Phenylalanine metabolism;ko00260//Glycine, serine and threonine metabolism;ko00410//beta-Alanine metabolism;ko00350//Tyrosine metabolism;ko00960//Tropane, piperidine and pyridine alkaloid biosynthesis;ko00950//Isoquinoline alkaloid biosynthesis	K00276;K00276;K00276;K00276;K00276;K00276;K00276;K00276	-
Solyc09g082270.4	251	215	215	470	406	376	15.16	16.93	20.37	38.35	37.8	29.39	17.4867	35.18	1.0085	3.26e-15	1.69e-13	-	-	-	-	-	-	-
Solyc09g082300.3	1	1	0	4	13	11	0.05	0.07	0	0.29	1.08	0.77	0.04	0.713333	4.1565	0.00158872	0.0107785	--	PREDICTED: non-specific lipid transfer protein GPI-anchored 2-like [Solanum lycopersicum]	-	-	-	-	-
Solyc09g082310.2	43	24	23	100	93	113	2.71	1.97	2.27	8.51	9.04	9.22	2.31667	8.92333	1.94553	1.8e-14	8.81e-13	--	PREDICTED: non-specific lipid transfer protein GPI-anchored 2 isoform X2 [Solanum lycopersicum]	-	-	-	-	-
Solyc09g082460.3	54	58	28	87	76	96	1.78	2.49	1.45	3.87	3.86	4.09	1.90667	3.94	1.04714	2.18e-05	0.000259267	HMT3	PREDICTED: homocysteine S-methyltransferase 2 [Solanum lycopersicum]	Metabolism;Metabolism;Metabolism	Global and overview maps;Global and overview maps;Amino acid metabolism	ko01100//Metabolic pathways;ko01110//Biosynthesis of secondary metabolites;ko00270//Cysteine and methionine metabolism	K00547;K00547;K00547	-
Solyc09g082690.3	321	224	167	463	393	441	8.25	7.53	6.75	16.1	15.61	14.7	7.51	15.47	1.04259	4.28e-20	3.24e-18	ELIP1	early light inducible protein [Solanum lycopersicum]	-	-	-	-	-
Solyc09g082700.2	26	15	11	45	22	42	1.72	1.29	1.14	4.02	2.24	3.59	1.38333	3.28333	1.24701	0.00163245	0.011024	ELIP1	PREDICTED: early light-induced protein, chloroplastic-like [Solanum pennellii]	-	-	-	-	-
Solyc09g082870.3	131	135	89	225	224	250	1.81	2.44	1.93	4.21	4.78	4.48	2.06	4.49	1.12407	2.86e-13	1.22e-11	ACA12	PREDICTED: calcium-transporting ATPase 12, plasma membrane-type-like [Solanum tuberosum]	-	-	-	-	-
Solyc09g084460.3	538	408	311	199	164	186	37.2	36.79	33.74	18.59	17.48	16.65	35.91	17.5733	-1.031	1.71e-18	1.15e-16	PIIF	PREDICTED: wound-induced proteinase inhibitor 1-like [Solanum lycopersicum]	-	-	-	-	-
Solyc09g089530.3	3267	2818	2056	1154	897	1097	283.16	318.52	279.54	135.13	119.86	123.05	293.74	126.013	-1.22096	2.1e-80	9.65e-78	PIIF	PREDICTED: proteinase inhibitor 1-like [Solanum lycopersicum]	-	-	-	-	-
Solyc09g089780.3	0	0	1	23	17	31	0	0	0.06	1.1	0.93	1.42	0.02	1.15	5.84549	1.15e-06	1.78e-05	D4H	PREDICTED: deacetoxyvindoline 4-hydroxylase [Solanum lycopersicum]	-	-	-	-	-
Solyc09g089790.3	5	6	3	19	20	28	0.16	0.25	0.15	0.83	0.99	1.17	0.186667	0.996667	2.41665	3.51e-05	0.000396126	At1g06620	PREDICTED: 1-aminocyclopropane-1-carboxylate oxidase homolog 1-like [Solanum lycopersicum]	-	-	-	-	-
Solyc09g090280.3	15	8	12	5	0	1	0.72	0.5	0.91	0.33	0	0.06	0.71	0.13	-2.44931	0.0069175	0.0360744	PPC3-1.2	PREDICTED: putative protein phosphatase 2C-like protein 44 [Solanum lycopersicum]	-	-	-	-	-
Solyc09g090590.4	1	0	0	31	12	14	0.05	0	0	1.99	0.88	0.86	0.0166667	1.24333	6.2211	7e-06	9.29e-05	SOP1	PREDICTED: peroxygenase [Solanum pennellii]	Metabolism	Lipid metabolism	ko00073//Cutin, suberine and wax biosynthesis	K17991	-
Solyc09g090630.3	149	109	80	45	44	41	2.69	2.57	2.27	1.1	1.23	0.96	2.51	1.09667	-1.19456	1.3e-07	2.4e-06	SUVR4	PREDICTED: probable inactive histone-lysine N-methyltransferase SUVR2 isoform X1 [Solanum lycopersicum]	-	-	-	-	-
Solyc09g091040.3	0	1	0	15	16	12	0	0.1	0	1.49	1.82	1.14	0.0333333	1.48333	5.47573	3.26e-05	0.000371737	--	PREDICTED: late embryogenesis abundant protein 1 [Solanum lycopersicum]	-	-	-	-	-
Solyc09g091080.4	54	31	54	17	19	21	0.48	0.36	0.75	0.2	0.26	0.24	0.53	0.233333	-1.1836	0.00157891	0.0107151	XI-B	PREDICTED: myosin-7-like [Solanum lycopersicum]	-	-	-	-	-
Solyc09g092480.1	53	19	23	90	74	82	1.69	0.79	1.15	3.87	3.63	3.38	1.21	3.62667	1.58364	2.96e-08	6.15e-07	UGT75L6	PREDICTED: crocetin glucosyltransferase, chloroplastic-like [Solanum lycopersicum]	Metabolism	Global and overview maps	ko01110//Biosynthesis of secondary metabolites	K21371	-
Solyc09g092520.3	128	117	112	267	188	261	5.21	6.22	7.16	14.69	11.81	13.76	6.19667	13.42	1.11482	3.53e-13	1.49e-11	XTH16	brassinosteroid-regulated protein BRU1 precursor [Solanum lycopersicum]	-	-	-	-	-
Solyc09g092725.1	139	103	64	198	164	177	6.94	6.7	5.01	13.35	12.62	11.43	6.21667	12.4667	1.00386	7.5e-09	1.71e-07	--	PREDICTED: FAM10 family protein At4g22670-like [Solanum lycopersicum]	-	-	-	-	-
Solyc09g098120.3	27	24	21	60	60	88	1.23	1.42	1.5	3.68	4.2	5.17	1.38333	4.35	1.65287	1.79e-08	3.84e-07	OBAP1A	PREDICTED: oil body-associated protein 1A [Solanum lycopersicum]	-	-	-	-	-
Solyc09g098470.3	2	1	0	9	9	13	0.08	0.05	0	0.46	0.53	0.64	0.0433333	0.543333	3.64829	0.000967924	0.00709376	--	PREDICTED: uncharacterized protein LOC101246568 [Solanum lycopersicum]	-	-	-	-	-
Solyc10g005220.3	81	71	59	16	15	17	1.1	1.25	1.25	0.29	0.31	0.3	1.2	0.3	-2	6.77e-10	1.87e-08	neur	PREDICTED: uncharacterized protein LOC101246285 [Solanum lycopersicum]	-	-	-	-	-
Solyc10g005250.3	77	33	38	9	17	19	2.17	1.21	1.68	0.34	0.74	0.69	1.68667	0.59	-1.51539	9.1e-05	0.00091622	--	PREDICTED: uncharacterized protein LOC101258199 [Solanum lycopersicum]	-	-	-	-	-
Solyc10g005300.3	3	2	1	25	10	15	0.08	0.07	0.04	0.94	0.43	0.54	0.0633333	0.636667	3.3295	6.35e-05	0.000666444	PBL23	PREDICTED: serine/threonine-protein kinase CDL1-like [Solanum lycopersicum]	-	-	-	-	-
Solyc10g005760.3	16	8	11	76	87	93	0.71	0.46	0.76	4.53	5.92	5.31	0.643333	5.25333	3.02959	4.03e-19	2.83e-17	MYB80	PREDICTED: transcription factor MYB80 [Solanum lycopersicum]	Organismal Systems	Environmental adaptation	ko04626//Plant-pathogen interaction	K09422	-
Solyc10g005940.1	58	31	39	2	4	1	4.29	2.99	4.52	0.2	0.46	0.1	3.93333	0.253333	-3.95664	7.06e-10	1.94e-08	At4g27520	PREDICTED: mavicyanin-like [Solanum lycopersicum]	-	-	-	-	-
Solyc10g005980.1	28	21	6	46	24	38	0.73	0.71	0.25	1.62	0.96	1.28	0.563333	1.28667	1.19158	0.00437228	0.0247865	--	PREDICTED: cleavage and polyadenylation specificity factor subunit 6-like isoform X1 [Nicotiana attenuata]	Genetic Information Processing	Translation	ko03015//mRNA surveillance pathway	K14398	-
Solyc10g006080.3	6	2	1	66	54	95	0.17	0.07	0.04	2.53	2.36	3.49	0.0933333	2.79333	4.90345	2.38e-17	1.44e-15	NHX4	PREDICTED: sodium/hydrogen exchanger 4 [Solanum lycopersicum]	-	-	-	-	-
Solyc10g006420.4	95	69	63	15	15	16	2.53	2.4	2.63	0.54	0.62	0.55	2.52	0.57	-2.14439	2.17e-11	7.36e-10	PDF2	PREDICTED: homeobox-leucine zipper protein PROTODERMAL FACTOR 2-like [Solanum lycopersicum]	-	-	-	-	-
Solyc10g006640.3	89	57	50	41	21	25	3.17	2.64	2.79	1.97	1.15	1.15	2.86667	1.42333	-1.0101	0.000753562	0.00569778	BHLH123	PREDICTED: transcription factor bHLH123-like [Solanum lycopersicum]	-	-	-	-	-
Solyc10g007070.4	31	17	11	38	42	34	1.13	0.81	0.63	1.88	2.37	1.61	0.856667	1.95333	1.18913	0.00195998	0.0128968	ENODL1	PREDICTED: early nodulin-like protein 2 [Solanum lycopersicum]	-	-	-	-	-
Solyc10g007230.2	86	100	71	154	180	157	2.15	3.26	2.79	5.21	6.94	5.08	2.73333	5.74333	1.07123	2.59e-08	5.45e-07	TTL1	PREDICTED: inactive TPR repeat-containing thioredoxin TTL3-like [Solanum lycopersicum]	-	-	-	-	-
Solyc10g007240.3	0	0	2	9	3	15	0	0	0.08	0.31	0.12	0.49	0.0266667	0.306667	3.52356	0.00298039	0.0182596	TTL1	PREDICTED: TPR repeat-containing thioredoxin TTL4-like [Solanum lycopersicum]	-	-	-	-	-
Solyc10g007270.4	574	450	355	167	173	251	33.02	33.76	32.03	12.98	15.34	18.68	32.9367	15.6667	-1.072	1.25e-17	7.74e-16	LAT52	anther-specific protein LAT52 precursor [Solanum lycopersicum]	-	-	-	-	-
Solyc10g007370.2	292	246	180	57	67	55	7.96	8.76	7.7	2.09	2.8	1.95	8.14	2.28	-1.83599	1.55e-24	1.58e-22	DTX18	PREDICTED: protein DETOXIFICATION 18-like [Solanum lycopersicum]	-	-	-	-	-
Solyc10g007870.3	117	80	55	177	154	185	7.96	7.09	5.87	16.26	16.14	16.28	6.97333	16.2267	1.21845	7.42e-12	2.66e-10	--	PREDICTED: protein TAP1-like [Capsicum annuum]	-	-	-	-	-
Solyc10g008030.4	16	13	6	59	56	48	0.65	0.69	0.38	3.24	3.51	2.53	0.573333	3.09333	2.43172	2.15e-10	6.42e-09	TBL39	PREDICTED: protein trichome birefringence-like 39 [Solanum lycopersicum]	-	-	-	-	-
Solyc10g008205.2	13	8	12	2	1	2	1.19	0.96	1.72	0.25	0.14	0.24	1.29	0.21	-2.61891	0.00437199	0.0247865	--	PREDICTED: non-specific lipid-transfer protein 13-like [Solanum lycopersicum]	-	-	-	-	-
Solyc10g008710.3	59	29	33	9	5	11	2.26	1.45	1.99	0.47	0.3	0.55	1.9	0.44	-2.11042	2.95e-06	4.21e-05	At1g28610	PREDICTED: GDSL esterase/lipase At1g28610-like isoform X1 [Solanum lycopersicum]	Metabolism;Metabolism	Global and overview maps;Biosynthesis of other secondary metabolites	ko01110//Biosynthesis of secondary metabolites;ko00901//Indole alkaloid biosynthesis	K21026;K21026	-
Solyc10g009390.3	3055	2479	2140	5639	4918	6603	68.28	72.25	75.02	170.26	169.45	190.98	71.85	176.897	1.29985	2.57e-136	2.5e-133	CYP703A2	PREDICTED: cytochrome P450 703A2 [Solanum lycopersicum]	-	-	-	-	-
Solyc10g009595.1	20	11	11	137	137	186	0.49	0.35	0.4	4.42	5.06	5.76	0.413333	5.08	3.61945	1e-35	1.53e-33	--	PREDICTED: retrovirus-related Pol polyprotein from transposon TNT 1-94 isoform X1 [Vigna angularis]	-	-	-	-	-
Solyc10g011925.1	153	137	109	273	210	303	3.9	4.56	4.36	9.41	8.26	10.01	4.27333	9.22667	1.11045	6.39e-15	3.26e-13	TPA1	PREDICTED: phenylalanine ammonia-lyase-like, partial [Solanum lycopersicum]	Metabolism;Metabolism;Metabolism;Metabolism	Global and overview maps;Global and overview maps;Biosynthesis of other secondary metabolites;Amino acid metabolism	ko01100//Metabolic pathways;ko01110//Biosynthesis of secondary metabolites;ko00940//Phenylpropanoid biosynthesis;ko00360//Phenylalanine metabolism	K10775;K10775;K10775;K10775	-
Solyc10g017620.3	0	0	0	20	20	19	0	0	0	1.01	1.15	0.92	0.001	1.02667	10.0038	8.09e-08	1.56e-06	At5g51830	PREDICTED: probable fructokinase-7 [Solanum pennellii]	Metabolism;Metabolism;Metabolism;Metabolism	Global and overview maps;Carbohydrate metabolism;Carbohydrate metabolism;Carbohydrate metabolism	ko01100//Metabolic pathways;ko00520//Amino sugar and nucleotide sugar metabolism;ko00500//Starch and sucrose metabolism;ko00051//Fructose and mannose metabolism	K00847;K00847;K00847;K00847	GO:0044444//cytoplasmic part
Solyc10g017650.3	0	0	0	6	4	6	0	0	0	0.11	0.08	0.1	0.001	0.0966667	6.59495	0.00117407	0.00835065	PLDBETA1	PREDICTED: phospholipase D gamma 1-like [Solanum lycopersicum]	Metabolism;Metabolism;Cellular Processes;Metabolism;Metabolism	Global and overview maps;Global and overview maps;Transport and catabolism;Lipid metabolism;Lipid metabolism	ko01100//Metabolic pathways;ko01110//Biosynthesis of secondary metabolites;ko04144//Endocytosis;ko00564//Glycerophospholipid metabolism;ko00565//Ether lipid metabolism	K01115;K01115;K01115;K01115;K01115	-
Solyc10g017830.1	56	56	34	135	111	120	2.02	2.63	1.92	6.58	6.17	5.6	2.19	6.11667	1.48181	9.3e-12	3.3e-10	--	PREDICTED: serine/threonine-protein kinase BLUS1-like [Solanum lycopersicum]	-	-	-	-	-
Solyc10g018640.2	16	10	6	165	134	181	1.21	0.99	0.71	16.9	15.66	17.76	0.97	16.7733	4.11204	4.09e-39	7.09e-37	--	PREDICTED: uncharacterized protein LOC101267747 [Solanum lycopersicum]	-	-	-	-	-
Solyc10g019260.3	48	41	38	10	2	10	2.35	2.62	2.92	0.66	0.15	0.63	2.63	0.48	-2.45396	1.92e-07	3.43e-06	DUO1	PREDICTED: transcription repressor MYB6-like [Solanum lycopersicum]	Organismal Systems	Environmental adaptation	ko04626//Plant-pathogen interaction	K09422	-
Solyc10g039297.1	2	1	0	5	8	8	0.03	0.02	0	0.09	0.17	0.14	0.0166667	0.133333	3	0.00953198	0.0465236	--	PREDICTED: uncharacterized protein LOC109214591 [Nicotiana attenuata]	-	-	-	-	-
Solyc10g047590.3	1	1	1	6	17	13	0.04	0.05	0.06	0.31	1.01	0.65	0.05	0.656667	3.71516	0.000366434	0.00306178	plaa2	PREDICTED: exopolygalacturonase-like [Solanum lycopersicum]	Metabolism;Metabolism	Global and overview maps;Carbohydrate metabolism	ko01100//Metabolic pathways;ko00040//Pentose and glucuronate interconversions	K01213;K01213	-
Solyc10g048010.2	8	10	8	3	0	0	0.28	0.45	0.44	0.14	0	0	0.39	0.0466667	-3.06301	0.00827935	0.0416354	CBSDUF3	PREDICTED: DUF21 domain-containing protein At2g14520-like [Solanum lycopersicum]	-	-	-	-	-
Solyc10g049270.2	20	13	11	68	39	74	0.55	0.47	0.48	2.55	1.67	2.66	0.5	2.29333	2.19745	5.56e-10	1.56e-08	SCPL18	PREDICTED: serine carboxypeptidase-like 18 [Solanum lycopersicum]	-	-	-	-	-
Solyc10g049585.1	2	0	1	7	9	8	0.06	0	0.05	0.27	0.4	0.3	0.0366667	0.323333	3.14048	0.00459146	0.0258029	RE1	PREDICTED: LOW QUALITY PROTEIN: retrovirus-related Pol polyprotein from transposon TNT 1-94 [Solanum pennellii]	-	-	-	-	-
Solyc10g050750.3	11	13	14	116	97	101	0.4	0.62	0.81	5.75	5.49	4.8	0.61	5.34667	3.13176	9.16e-24	8.81e-22	PAE8	PREDICTED: pectin acetylesterase 8-like [Solanum lycopersicum]	-	-	-	-	-
Solyc10g050880.2	12	7	13	24	17	34	0.57	0.44	0.97	1.55	1.25	2.1	0.66	1.63333	1.30728	0.00473139	0.0264312	CXE12	PREDICTED: 2-hydroxyisoflavanone dehydratase-like [Solanum lycopersicum]	-	-	-	-	-
Solyc10g051020.2	191	164	116	408	350	394	4.71	5.27	4.48	13.58	13.29	12.56	4.82	13.1433	1.44723	5.41e-32	7.52e-30	CYP72A1	PREDICTED: cytochrome P450 CYP72A219 [Solanum lycopersicum]	-	-	-	-	-
Solyc10g051090.3	12	5	5	61	39	61	0.21	0.12	0.14	1.46	1.07	1.4	0.156667	1.31	3.0638	1.78e-12	6.91e-11	MAIL3	PREDICTED: serine/threonine-protein phosphatase 7 long form homolog [Solanum lycopersicum]	-	-	-	-	-
Solyc10g051120.3	2	3	4	15	10	10	0.2	0.39	0.63	2.05	1.56	1.31	0.406667	1.64	2.01178	0.0064263	0.033945	MPC1	mitochondrial pyruvate carrier 1-like [Solanum lycopersicum]	-	-	-	-	-
Solyc10g055780.1	63	38	37	24	13	13	5.4	4.25	4.97	2.78	1.72	1.44	4.87333	1.98	-1.29941	0.000416414	0.00341112	CHN50	PREDICTED: endochitinase 4 [Solanum lycopersicum]	Metabolism;Environmental Information Processing;Metabolism	Global and overview maps;Signal transduction;Carbohydrate metabolism	ko01100//Metabolic pathways;ko04016//MAPK signaling pathway - plant;ko00520//Amino sugar and nucleotide sugar metabolism	K20547;K20547;K20547	GO:0030312//external encapsulating structure;GO:0043231//intracellular membrane-bounded organelle
Solyc10g074920.2	1985	1468	1192	4243	3488	4585	53.97	52.05	50.84	155.86	146.21	161.34	52.2867	154.47	1.56281	7.02e-201	1.03e-197	MAN6	PREDICTED: mannan endo-1,4-beta-mannosidase 6 isoform X1 [Solanum lycopersicum]	Metabolism	Carbohydrate metabolism	ko00051//Fructose and mannose metabolism	K19355	-
Solyc10g076370.3	19	19	15	64	70	68	0.7	0.91	0.87	3.18	3.97	3.24	0.826667	3.46333	2.06678	5.28e-11	1.69e-09	DREB2A	PREDICTED: dehydration-responsive element-binding protein 2A-like [Solanum lycopersicum]	-	-	-	-	-
Solyc10g076500.3	36	25	17	72	55	60	0.64	0.58	0.47	1.72	1.5	1.38	0.563333	1.53333	1.44461	1.43e-06	2.17e-05	RLP54	PREDICTED: receptor-like protein 12 [Solanum lycopersicum]	-	-	-	-	-
Solyc10g076550.1	133	112	99	268	247	266	4.83	5.31	5.64	13.16	13.84	12.51	5.26	13.17	1.32412	2.65e-20	2.04e-18	WAK5	PREDICTED: LOW QUALITY PROTEIN: wall-associated receptor kinase 2-like [Solanum lycopersicum]	-	-	-	-	-
Solyc10g078230.3	487	361	265	145	140	144	14.01	13.54	11.96	5.63	6.21	5.36	13.17	5.73333	-1.19981	4.58e-20	3.46e-18	CYP98A2	PREDICTED: cytochrome P450 98A2-like [Solanum lycopersicum]	Metabolism;Metabolism;Metabolism;Metabolism;Metabolism	Global and overview maps;Global and overview maps;Biosynthesis of other secondary metabolites;Biosynthesis of other secondary metabolites;Biosynthesis of other secondary metabolites	ko01100//Metabolic pathways;ko01110//Biosynthesis of secondary metabolites;ko00940//Phenylpropanoid biosynthesis;ko00941//Flavonoid biosynthesis;ko00945//Stilbenoid, diarylheptanoid and gingerol biosynthesis	K09754;K09754;K09754;K09754;K09754	-
Solyc10g078800.3	148	106	108	275	241	288	1.68	1.57	1.93	4.23	4.23	4.24	1.72667	4.23333	1.2938	3.8e-20	2.88e-18	Os02g0685600	PREDICTED: probable protein phosphatase 2C 25 [Solanum lycopersicum]	-	-	-	-	-
Solyc10g078810.1	14	6	3	51	27	42	0.48	0.27	0.16	2.34	1.42	1.85	0.303333	1.87	2.62406	4.21e-08	8.54e-07	Os04g0584300	PREDICTED: probable protein phosphatase 2C 43 [Solanum lycopersicum]	-	-	-	-	-
Solyc10g078820.2	62	56	41	166	117	155	2.01	2.37	2.08	7.27	5.84	6.5	2.15333	6.53667	1.60198	1.94e-15	1.02e-13	Os04g0584300	PREDICTED: probable protein phosphatase 2C 43 [Solanum lycopersicum]	-	-	-	-	-
Solyc10g078940.2	65	50	36	12	7	13	2.12	2.13	1.85	0.53	0.35	0.55	2.03333	0.476667	-2.09279	1.19e-07	2.23e-06	At2g41970	PREDICTED: probable protein kinase At2g41970 [Solanum lycopersicum]	-	-	-	-	-
Solyc10g079180.2	8	9	5	25	23	30	0.37	0.55	0.37	1.58	1.66	1.82	0.43	1.68667	1.97177	6.93e-05	0.000723262	At4g16580	PREDICTED: probable protein phosphatase 2C 55 [Solanum lycopersicum]	-	-	-	-	-
Solyc10g079270.3	10	10	10	0	1	1	0.39	0.5	0.61	0	0.06	0.05	0.5	0.0366667	-3.76939	0.00221334	0.0142472	ACA4	PREDICTED: alpha carbonic anhydrase 4 [Solanum lycopersicum]	Metabolism	Energy metabolism	ko00910//Nitrogen metabolism	K01674	-
Solyc10g081300.1	36	25	20	77	36	66	1.56	1.41	1.36	4.5	2.4	3.69	1.44333	3.53	1.29026	3.98e-05	0.000441751	AMC9	PREDICTED: metacaspase-9 [Solanum lycopersicum]	-	-	-	-	-
Solyc10g081760.3	73	63	61	122	137	129	1.29	1.45	1.69	2.91	3.72	2.94	1.47667	3.19	1.11121	2.87e-08	5.99e-07	MORC7	PREDICTED: protein MICRORCHIDIA 7-like [Solanum lycopersicum]	-	-	-	-	-
Solyc10g081810.3	1	2	2	57	35	60	0.08	0.2	0.24	6	4.2	6.05	0.173333	5.41667	4.96578	2.08e-12	8.04e-11	--	PREDICTED: putative phosphatidylglycerol/phosphatidylinositol transfer protein DDB_G0278295 [Solanum lycopersicum]	-	-	-	-	-
Solyc10g083580.2	57	40	48	16	8	24	4.24	3.88	5.6	1.61	0.92	2.31	4.57333	1.61333	-1.5032	8.62e-05	0.000874668	--	phytosulfokine precursor protein precursor [Solanum lycopersicum]	-	-	-	-	-
Solyc10g084550.3	16	12	11	5	0	3	0.41	0.4	0.44	0.17	0	0.1	0.416667	0.09	-2.2109	0.00668827	0.0350673	ITN1	PREDICTED: ankyrin repeat-containing protein ITN1-like [Solanum lycopersicum]	-	-	-	-	-
Solyc10g084710.2	5	6	4	13	17	14	0.22	0.35	0.28	0.79	1.18	0.81	0.283333	0.926667	1.70955	0.00669878	0.0351066	--	PREDICTED: uncharacterized protein LOC104644437 [Solanum lycopersicum]	-	-	-	-	-
Solyc10g085380.2	32	29	18	10	7	11	1.49	1.77	1.32	0.63	0.5	0.66	1.52667	0.596667	-1.35539	0.00458747	0.0257876	SDR2a	PREDICTED: short-chain dehydrogenase reductase 2a isoform X2 [Solanum lycopersicum]	-	-	-	-	-
Solyc10g085640.1	1139	901	721	344	311	388	30.49	31.45	30.27	12.44	12.83	13.44	30.7367	12.9033	-1.25222	2.1e-50	4.9e-48	INV1	PREDICTED: beta-fructofuranosidase, insoluble isoenzyme 1-like [Solanum lycopersicum]	Metabolism;Metabolism;Metabolism	Global and overview maps;Carbohydrate metabolism;Carbohydrate metabolism	ko01100//Metabolic pathways;ko00500//Starch and sucrose metabolism;ko00052//Galactose metabolism	K01193;K01193;K01193	-
Solyc10g085650.2	1289	938	826	390	301	349	33.43	31.72	33.6	13.66	12.03	11.71	32.9167	12.4667	-1.40074	1.12e-61	3.45e-59	INV1	PREDICTED: beta-fructofuranosidase, insoluble isoenzyme 1-like [Solanum lycopersicum]	Metabolism;Metabolism;Metabolism	Global and overview maps;Carbohydrate metabolism;Carbohydrate metabolism	ko01100//Metabolic pathways;ko00500//Starch and sucrose metabolism;ko00052//Galactose metabolism	K01193;K01193;K01193	-
Solyc10g085730.3	28	18	15	4	7	7	0.59	0.5	0.5	0.11	0.23	0.19	0.53	0.176667	-1.58496	0.00511203	0.0281475	At5g03795	PREDICTED: probable glycosyltransferase At5g03795 [Solanum lycopersicum]	-	-	-	-	-
Solyc10g086130.3	139	89	83	41	16	24	3.29	2.74	3.08	1.31	0.58	0.73	3.03667	0.873333	-1.79788	1.66e-10	5.05e-09	ARF22	PREDICTED: auxin response factor 18-like [Solanum pennellii]	-	-	-	-	GO:0043231//intracellular membrane-bounded organelle
Solyc10g086137.2	16	10	6	0	0	3	0.73	0.6	0.43	0	0	0.18	0.586667	0.06	-3.28951	0.00351906	0.0208442	At5g03250	PREDICTED: BTB/POZ domain-containing protein At5g03250-like isoform X1 [Solanum lycopersicum]	-	-	-	-	-
Solyc10g086450.1	6	2	3	16	17	14	0.54	0.23	0.42	1.94	2.36	1.63	0.396667	1.97667	2.31707	0.000743152	0.00562999	--	PREDICTED: cyclin-dependent protein kinase inhibitor SMR3-like [Solanum lycopersicum]	-	-	-	-	-
Solyc10g086460.2	669	525	461	142	117	165	23.85	24.41	25.78	6.84	6.43	7.61	24.68	6.96	-1.82618	1.05e-54	2.66e-52	ACT1	PREDICTED: actin-75 [Solanum lycopersicum]	-	-	-	-	-
Solyc10g087030.1	41	45	42	84	74	84	1.08	1.55	1.74	2.99	3.01	2.86	1.45667	2.95333	1.01967	2.83e-05	0.000327158	CYP71D55	PREDICTED: premnaspirodiene oxygenase-like [Solanum lycopersicum]	-	-	-	-	-
Solyc11g005120.3	67	55	39	13	16	35	3.5	3.75	3.2	0.92	1.29	2.37	3.48333	1.52667	-1.19008	0.000762145	0.00575337	FBP24	PREDICTED: MADS-box protein FBP24-like [Solanum lycopersicum]	-	-	-	-	-
Solyc11g005490.1	17	10	6	37	40	52	0.91	0.7	0.51	2.69	3.31	3.62	0.706667	3.20667	2.18197	1.23e-07	2.3e-06	--	PREDICTED: cell wall protein DAN4-like [Nicotiana sylvestris]	-	-	-	-	-
Solyc11g005750.2	51	20	19	69	87	77	1.4	0.71	0.82	2.55	3.68	2.73	0.976667	2.98667	1.6126	1.06e-07	2.01e-06	PME51	PREDICTED: probable pectinesterase/pectinesterase inhibitor 51 [Solanum lycopersicum]	-	-	-	-	-
Solyc11g006030.1	37	26	19	49	57	69	1.28	1.18	1.03	2.29	3.05	3.09	1.16333	2.81	1.27231	2.69e-05	0.000312639	PUB21	PREDICTED: U-box domain-containing protein 21-like [Solanum lycopersicum]	-	-	-	-	-
Solyc11g006630.1	12	3	11	18	25	41	0.17	0.06	0.25	0.35	0.55	0.75	0.16	0.55	1.78136	0.000357623	0.0029978	R1A	PREDICTED: putative late blight resistance protein homolog R1B-12 [Solanum pennellii]	-	-	-	-	-
Solyc11g006740.3	353	272	236	27	18	17	17.42	17.52	18.29	1.8	1.37	1.09	17.7433	1.42	-3.64331	3.32e-57	9.23e-55	At2g02240	PREDICTED: F-box protein At2g02240 isoform X2 [Solanum lycopersicum]	-	-	-	-	-
Solyc11g007290.1	260	219	164	63	63	41	2.65	2.91	2.62	0.87	0.99	0.54	2.72667	0.8	-1.76907	7.92e-20	5.9e-18	PDR2	PREDICTED: pleiotropic drug resistance protein 2-like [Solanum pennellii]	-	-	-	-	-
Solyc11g007410.3	684	525	476	1134	1065	1213	15.84	15.86	17.31	35.48	38.04	36.36	16.3367	36.6267	1.16478	3.45e-58	9.96e-56	LRK10	PREDICTED: rust resistance kinase Lr10-like [Solanum lycopersicum]	-	-	-	-	-
Solyc11g007430.3	297	162	144	520	395	534	7.05	5	5.34	16.67	14.44	16.4	5.79667	15.8367	1.44997	5.92e-30	7.73e-28	LRK10	PREDICTED: rust resistance kinase Lr10-like [Solanum lycopersicum]	-	-	-	-	-
Solyc11g007820.1	27	12	16	46	29	32	0.88	0.51	0.82	2.04	1.46	1.36	0.736667	1.62	1.13691	0.00328028	0.0197196	--	PREDICTED: methyltransferase-like protein 13 [Solanum lycopersicum]	-	-	-	-	-
Solyc11g008530.3	287	197	187	554	511	630	2.92	2.61	2.99	7.61	8.01	8.3	2.84	7.97333	1.48929	1.53e-46	3.24e-44	At3g03300	endoribonuclease Dicer 2d [Solanum lycopersicum]	-	-	-	-	-
Solyc11g008860.3	22	4	6	273	341	342	0.57	0.14	0.24	9.6	13.68	11.52	0.316667	11.6	5.19502	8.2e-25	8.52e-23	Bp10	PREDICTED: L-ascorbate oxidase homolog [Solanum lycopersicum]	Metabolism;Metabolism	Global and overview maps;Carbohydrate metabolism	ko01100//Metabolic pathways;ko00053//Ascorbate and aldarate metabolism	K00423;K00423	-
Solyc11g010160.1	60	34	37	20	17	18	0.99	0.73	0.95	0.44	0.43	0.38	0.89	0.416667	-1.09491	0.00219199	0.0141409	RPM1	PREDICTED: disease resistance protein RPM1-like [Solanum lycopersicum]	Organismal Systems	Environmental adaptation	ko04626//Plant-pathogen interaction	K13457	-
Solyc11g010290.2	101	57	75	162	179	198	2.96	2.18	3.45	6.42	8.1	7.52	2.86333	7.34667	1.35939	2.79e-13	1.19e-11	DIT2	PREDICTED: dicarboxylate transporter 2.1, chloroplastic-like [Solanum lycopersicum]	-	-	-	-	GO:0009528//plastid inner membrane;GO:0031224//intrinsic component of membrane;GO:0031976//plastid thylakoid
Solyc11g010790.1	21	12	28	42	34	42	0.66	0.48	1.41	1.78	1.66	1.74	0.85	1.72667	1.02245	0.00483893	0.0269054	UGT91A1	PREDICTED: UDP-glycosyltransferase 91A1-like isoform X1 [Solanum lycopersicum]	-	-	-	-	-
Solyc11g010980.2	184	159	110	93	49	57	7.31	8.23	6.82	4.96	3	2.95	7.45333	3.63667	-1.03527	1.05e-06	1.63e-05	10HGO	PREDICTED: 8-hydroxygeraniol dehydrogenase-like [Solanum lycopersicum]	Metabolism;Metabolism;Metabolism	Global and overview maps;Global and overview maps;Biosynthesis of other secondary metabolites	ko01100//Metabolic pathways;ko01110//Biosynthesis of secondary metabolites;ko00940//Phenylpropanoid biosynthesis	K00083;K00083;K00083	-
Solyc11g011180.3	29	21	28	67	56	73	0.42	0.4	0.64	1.31	1.25	1.37	0.486667	1.31	1.42856	6.14e-07	1.01e-05	RLP14	PREDICTED: probable LRR receptor-like serine/threonine-protein kinase At4g36180 isoform X1 [Solanum lycopersicum]	-	-	-	-	-
Solyc11g011300.2	61	29	43	448	394	415	1.25	0.77	1.38	12.37	12.41	10.97	1.13333	11.9167	3.39434	1.55e-87	7.89e-85	--	PREDICTED: probable rhamnogalacturonate lyase B isoform X1 [Solanum lycopersicum]	-	-	-	-	-
Solyc11g011560.3	25	22	20	64	45	48	0.54	0.62	0.68	1.88	1.51	1.35	0.613333	1.58	1.36518	1.98e-05	0.000237845	MMD1	PREDICTED: PHD finger protein MALE MEIOCYTE DEATH 1 [Solanum lycopersicum]	-	-	-	-	-
Solyc11g011900.1	27	28	17	9	6	6	1.42	1.91	1.4	0.64	0.48	0.41	1.57667	0.51	-1.62831	0.00182573	0.0121123	7SL1	PREDICTED: polyubiquitin 9-like [Solanum lycopersicum]	-	-	-	-	-
Solyc11g011940.3	11	7	3	57	50	62	0.22	0.18	0.09	1.51	1.51	1.57	0.163333	1.53	3.22764	8.97e-14	4.07e-12	HDG8	PREDICTED: homeobox-leucine zipper protein ROC8-like [Solanum lycopersicum]	-	-	-	-	-
Solyc11g013320.2	5	6	3	15	27	31	0.19	0.3	0.18	0.78	1.61	1.55	0.223333	1.31333	2.55596	1.44e-05	0.000177554	KOM	PREDICTED: RHOMBOID-like protein 8 [Solanum lycopersicum]	-	-	-	-	-
Solyc11g013560.1	7	2	3	38	26	27	0.51	0.19	0.34	3.7	2.89	2.52	0.346667	3.03667	3.13087	7.5e-08	1.45e-06	SRM1	PREDICTED: transcription factor MYB1R1-like [Solanum lycopersicum]	-	-	-	-	-
Solyc11g016970.2	212	208	119	61	66	91	6.69	8.57	5.89	2.6	3.21	3.72	7.05	3.17667	-1.15011	6.58e-09	1.52e-07	DTX54	PREDICTED: protein DETOXIFICATION 54 [Solanum lycopersicum]	-	-	-	-	GO:0031224//intrinsic component of membrane
Solyc11g018570.1	2514	1877	1588	11766	9891	12538	146.49	142.63	145.15	926.25	888.52	945.49	144.757	920.087	2.66814	0	0	--	PREDICTED: protein TAP1-like [Nicotiana attenuata]	-	-	-	-	-
Solyc11g018600.1	102	99	90	804	723	877	5.93	7.5	8.21	63.13	64.78	65.96	7.21333	64.6233	3.16332	5.58e-158	6.52e-155	TA1	PREDICTED: short-chain dehydrogenase reductase ATA1 [Solanum lycopersicum]	-	-	-	-	-
Solyc11g021020.1	106	96	74	34	38	27	12.57	14.84	13.76	5.45	6.94	4.14	13.7233	5.51	-1.31651	3.81e-07	6.48e-06	ARPI	PREDICTED: proteinase inhibitor type-2 TR8-like [Solanum pennellii]	-	-	-	-	-
Solyc11g021363.1	0	0	0	17	22	25	0	0	0	0.76	1.13	1.07	0.001	0.986667	9.94642	4.31e-08	8.73e-07	--	PREDICTED: uncharacterized protein LOC107030030 [Solanum pennellii]	-	-	-	-	-
Solyc11g028040.2	184	144	71	2168	1751	2187	14.12	14.41	8.55	224.74	207.12	217.15	12.36	216.337	4.12953	9.13e-86	4.45e-83	FST	PREDICTED: defensin-like protein [Solanum lycopersicum]	-	-	-	-	-
Solyc11g028070.2	78	48	22	404	357	473	5.62	4.51	2.49	39.32	39.65	44.11	4.20667	41.0267	3.28581	1.18e-30	1.58e-28	FST	PREDICTED: defensin-like protein [Solanum lycopersicum]	-	-	-	-	-
Solyc11g042810.2	79	59	41	179	200	266	2.83	2.75	2.3	8.65	11.03	12.31	2.62667	10.6633	2.02135	6.61e-26	7.09e-24	B3GALT8	PREDICTED: probable beta-1,3-galactosyltransferase 8 isoform X1 [Solanum lycopersicum]	-	-	-	-	GO:0031224//intrinsic component of membrane
Solyc11g045520.2	33	28	23	11	5	11	1.33	1.47	1.46	0.6	0.31	0.57	1.42	0.493333	-1.52526	0.00148724	0.0102175	F6'H2	PREDICTED: feruloyl CoA ortho-hydroxylase 1 [Solanum lycopersicum]	Metabolism;Metabolism	Global and overview maps;Biosynthesis of other secondary metabolites	ko01110//Biosynthesis of secondary metabolites;ko00940//Phenylpropanoid biosynthesis	K06892;K06892	-
Solyc11g065400.2	0	0	0	12	4	8	0	0	0	0.5	0.19	0.32	0.001	0.336667	8.39518	0.000117361	0.00114468	--	PREDICTED: uncharacterized protein LOC101258725 [Solanum lycopersicum]	-	-	-	-	-
Solyc11g065540.1	233	169	119	73	48	71	11.23	10.62	8.99	4.75	3.57	4.43	10.28	4.25	-1.27431	3.64e-11	1.19e-09	NAM-B2	PREDICTED: NAC domain-containing protein 2-like [Solanum lycopersicum]	-	-	-	-	-
Solyc11g066100.2	220	141	122	397	351	508	4.45	3.72	3.87	10.84	10.94	13.29	4.01333	11.69	1.5424	2.33e-32	3.29e-30	HSP70	PREDICTED: heat shock cognate 70 kDa protein [Solanum lycopersicum]	Genetic Information Processing;Cellular Processes;Genetic Information Processing	Folding, sorting and degradation;Transport and catabolism;Transcription	ko04141//Protein processing in endoplasmic reticulum;ko04144//Endocytosis;ko03040//Spliceosome	K03283;K03283;K03283	-
Solyc11g066400.1	16	11	7	23	24	25	0.81	0.73	0.56	1.57	1.87	1.64	0.7	1.69333	1.27444	0.00590268	0.0316293	ZAT5	PREDICTED: zinc finger protein ZAT5 [Solanum lycopersicum]	-	-	-	-	-
Solyc11g066970.3	104	86	66	54	27	34	8.15	8.79	8.11	5.72	3.26	3.45	8.35	4.14333	-1.01098	0.000132176	0.00127114	--	PREDICTED: syncoilin [Vitis vinifera]	-	-	-	-	-
Solyc11g067270.1	7	0	3	9	14	21	0.24	0	0.16	0.42	0.75	0.94	0.133333	0.703333	2.39917	0.00191326	0.0126239	ASAT3	acylsugar acyltransferase 3 [Solanum lycopersicum]	Metabolism;Metabolism;Metabolism;Metabolism;Metabolism	Global and overview maps;Global and overview maps;Biosynthesis of other secondary metabolites;Biosynthesis of other secondary metabolites;Biosynthesis of other secondary metabolites	ko01100//Metabolic pathways;ko01110//Biosynthesis of secondary metabolites;ko00940//Phenylpropanoid biosynthesis;ko00941//Flavonoid biosynthesis;ko00945//Stilbenoid, diarylheptanoid and gingerol biosynthesis	K13065;K13065;K13065;K13065;K13065	-
Solyc11g069700.2	632	440	420	1505	1393	1630	15.46	14.03	16.11	49.73	52.53	51.6	15.2	51.2867	1.75451	3.37e-134	3.03e-131	REFA1	PREDICTED: elongation factor 1-alpha-like [Solanum lycopersicum]	Genetic Information Processing	Translation	ko03013//RNA transport	K03231	-
Solyc11g070080.1	1	1	1	41	34	27	0.04	0.05	0.06	2.19	2.07	1.38	0.05	1.88	5.23266	1.12e-08	2.5e-07	--	PREDICTED: uncharacterized protein LOC102580671 [Solanum tuberosum]	-	-	-	-	-
Solyc11g070090.1	12	11	8	300	227	309	0.37	0.44	0.39	12.46	10.76	12.29	0.4	11.8367	4.88712	1.59e-62	5.02e-60	--	PREDICTED: uncharacterized protein LOC101254164 [Solanum lycopersicum]	-	-	-	-	-
Solyc11g071780.1	9	7	1	16	10	23	0.8	0.81	0.14	1.91	1.36	2.63	0.583333	1.96667	1.75336	0.00708432	0.0366912	--	PREDICTED: uncharacterized protein LOC101260996 [Solanum lycopersicum]	-	-	-	-	-
Solyc11g072210.1	21	12	14	1	3	3	0.65	0.49	0.68	0.04	0.14	0.12	0.606667	0.1	-2.6009	0.000818691	0.00614254	ZAT9	PREDICTED: zinc finger protein ZAT9-like [Solanum lycopersicum]	-	-	-	-	-
Solyc11g072670.1	41	36	51	119	80	121	2.55	2.92	4.97	9.99	7.66	9.73	3.48	9.12667	1.391	1.15e-08	2.54e-07	--	PREDICTED: uncharacterized protein LOC102602586 [Solanum tuberosum]	-	-	-	-	-
Solyc11g072680.1	35	31	26	158	107	145	1.43	1.66	1.67	8.75	6.76	7.69	1.58667	7.73333	2.28509	1.69e-22	1.46e-20	--	PREDICTED: COPII coat assembly protein sec16-like [Capsicum annuum]	-	-	-	-	-
Solyc11g072930.3	12	8	11	29	24	16	0.31	0.27	0.44	1.01	0.95	0.53	0.34	0.83	1.28758	0.00727577	0.037467	At1g05700	PREDICTED: probable LRR receptor-like serine/threonine-protein kinase At1g05700 [Solanum pennellii]	-	-	-	-	-
Solyc12g005360.3	22	37	18	63	58	54	1.09	2.39	1.4	4.21	4.42	3.46	1.62667	4.03	1.30886	3.8e-05	0.000425339	MEKK1	PREDICTED: mitogen-activated protein kinase kinase kinase ANP1-like [Solanum lycopersicum]	-	-	-	-	-
Solyc12g005500.3	75	55	61	20	20	29	4.04	3.87	5.16	1.46	1.66	2.02	4.35667	1.71333	-1.34642	1.52e-05	0.00018711	PHB1	PREDICTED: prohibitin-1, mitochondrial-like [Solanum lycopersicum]	-	-	-	-	-
Solyc12g005560.1	64	58	30	635	626	723	1.34	1.59	0.99	18.02	20.27	19.66	1.30667	19.3167	3.88588	2.53e-144	2.69e-141	--	PREDICTED: protein MLP1-like [Solanum lycopersicum]	-	-	-	-	-
Solyc12g005580.2	11	13	5	1	1	0	0.53	0.81	0.38	0.06	0.07	0	0.573333	0.0433333	-3.72583	0.00336217	0.0201033	SYP124	PREDICTED: syntaxin-124 [Solanum lycopersicum]	Genetic Information Processing	Folding, sorting and degradation	ko04130//SNARE interactions in vesicular transport	K08486	-
Solyc12g006090.1	58	50	46	17	13	25	4.01	4.51	4.99	1.59	1.39	2.24	4.50333	1.74	-1.37191	7.88e-05	0.000811221	At3g07680	PREDICTED: transmembrane emp24 domain-containing protein p24beta2-like [Solanum lycopersicum]	-	-	-	-	-
Solyc12g006313.1	24	11	11	38	34	25	0.69	0.41	0.5	1.48	1.51	0.93	0.533333	1.30667	1.29278	0.00202676	0.013269	PG1	PREDICTED: polygalacturonase-like [Solanum lycopersicum]	Metabolism;Metabolism	Global and overview maps;Carbohydrate metabolism	ko01100//Metabolic pathways;ko00040//Pentose and glucuronate interconversions	K01213;K01213	-
Solyc12g006380.2	160	150	82	374	346	434	5.43	6.64	4.37	17.15	18.11	19.07	5.48	18.11	1.72454	2.42e-35	3.66e-33	ACO3	2-oxoglutarate-dependent dioxygenase [Solanum lycopersicum]	-	-	-	-	-
Solyc12g006840.2	24	11	7	42	23	42	0.44	0.26	0.2	1.05	0.65	1	0.3	0.9	1.58496	0.000254186	0.0022282	CES101	PREDICTED: G-type lectin S-receptor-like serine/threonine-protein kinase CES101 [Solanum lycopersicum]	-	-	-	-	-
Solyc12g006950.2	1	0	0	23	41	46	0.02	0	0	0.72	1.47	1.39	0.00666667	1.19333	7.48382	4.25e-08	8.62e-07	SULTR3;5	PREDICTED: probable sulfate transporter 3.5 [Solanum lycopersicum]	-	-	-	-	-
Solyc12g006960.2	51	40	34	10	5	4	1.09	1.11	1.14	0.29	0.16	0.11	1.11333	0.186667	-2.57635	6.28e-08	1.24e-06	SULTR3;5	PREDICTED: probable sulfate transporter 3.5 [Solanum lycopersicum]	-	-	-	-	-
Solyc12g008440.1	0	5	1	10	11	12	0	0.94	0.23	1.94	2.44	2.23	0.39	2.20333	2.49814	0.0036909	0.0216753	RDUF1	PREDICTED: E3 ubiquitin-protein ligase RING1-like [Solanum pennellii]	-	-	-	-	-
Solyc12g008650.2	148	96	116	266	176	221	5.3	4.48	6.51	12.86	9.71	10.24	5.43	10.9367	1.01015	6.66e-10	1.85e-08	MIOX4	myo-inositol oxygenase [Solanum lycopersicum]	Metabolism;Metabolism	Carbohydrate metabolism;Carbohydrate metabolism	ko00562//Inositol phosphate metabolism;ko00053//Ascorbate and aldarate metabolism	K00469;K00469	GO:0044424//intracellular part
Solyc12g009520.2	80	36	25	134	106	129	1.24	0.73	0.61	2.81	2.53	2.59	0.86	2.64333	1.61995	4.66e-11	1.51e-09	RLP6	PREDICTED: receptor like protein 30-like [Solanum lycopersicum]	-	-	-	-	-
Solyc12g009770.2	47	42	30	99	93	113	0.67	0.78	0.67	1.92	2.05	2.09	0.706667	2.02	1.51525	9.49e-11	2.96e-09	--	-	-	-	-	-	-
Solyc12g009780.1	42	21	24	78	90	83	0.49	0.32	0.44	1.22	1.61	1.25	0.416667	1.36	1.70664	5.71e-10	1.6e-08	RLP6	PREDICTED: receptor like protein 30-like [Solanum lycopersicum]	-	-	-	-	-
Solyc12g010000.3	171	136	117	29	17	27	14.35	14.88	15.4	3.29	2.2	2.93	14.8767	2.80667	-2.40612	6.14e-22	5.2e-20	At2g25060	PREDICTED: early nodulin-like protein 1 [Solanum lycopersicum]	-	-	-	-	-
Solyc12g010360.2	1882	1471	1137	499	544	663	27.41	27.94	25.97	9.82	12.21	12.5	27.1067	11.51	-1.23576	1.98e-51	4.76e-49	AHA9	PREDICTED: ATPase 9, plasma membrane-type-like [Solanum lycopersicum]	Metabolism	Energy metabolism	ko00190//Oxidative phosphorylation	K01535	-
Solyc12g010530.3	0	2	0	20	4	33	0	0.06	0	0.67	0.15	1.05	0.02	0.623333	4.96193	3.98e-05	0.000441751	At4g32285	ANTH domain-containing protein, partial [Cephalotus follicularis]	-	-	-	-	-
Solyc12g010610.3	2	3	1	30	29	51	0.15	0.29	0.12	3	3.31	4.88	0.186667	3.73	4.32064	5.78e-10	1.62e-08	--	PREDICTED: uncharacterized protein LOC107842306 [Capsicum annuum]	-	-	-	-	-
Solyc12g010800.2	35	30	24	78	57	69	1.7	1.9	1.83	5.13	4.28	4.34	1.81	4.58333	1.34041	1.27e-06	1.95e-05	BZIP34	PREDICTED: basic leucine zipper 34-like [Solanum lycopersicum]	-	-	-	-	-
Solyc12g011120.3	142	98	107	29	44	54	4.9	4.41	5.79	1.35	2.34	2.41	5.03333	2.03333	-1.30767	8.57e-08	1.64e-06	AGPS1	PREDICTED: glucose-1-phosphate adenylyltransferase small subunit, chloroplastic/amyloplastic-like [Solanum lycopersicum]	Metabolism;Metabolism;Metabolism;Metabolism	Global and overview maps;Global and overview maps;Carbohydrate metabolism;Carbohydrate metabolism	ko01100//Metabolic pathways;ko01110//Biosynthesis of secondary metabolites;ko00520//Amino sugar and nucleotide sugar metabolism;ko00500//Starch and sucrose metabolism	K00975;K00975;K00975;K00975	GO:0009536//plastid
Solyc12g013680.3	6	1	6	19	22	39	0.09	0.02	0.15	0.4	0.52	0.78	0.0866667	0.566667	2.70895	3.86e-06	5.4e-05	RLP6	PREDICTED: receptor like protein 30-like [Solanum lycopersicum]	-	-	-	-	-
Solyc12g017390.3	0	0	0	6	4	3	0	0	0	0.26	0.2	0.12	0.001	0.193333	7.59495	0.00353605	0.0209342	AGC1-7	serine/threonine-protein kinase [Solanum lycopersicum]	-	-	-	-	-
Solyc12g027730.2	13	16	10	2	4	1	0.37	0.6	0.45	0.08	0.18	0.04	0.473333	0.1	-2.24286	0.00400763	0.0231431	MYOB5	PREDICTED: probable myosin-binding protein 5 isoform X1 [Solanum lycopersicum]	-	-	-	-	-
Solyc12g036267.1	61	48	58	1	0	0	2.46	2.53	3.67	0.05	0	0	2.88667	0.0166667	-7.4363	4.76e-09	1.13e-07	--	PREDICTED: zinc finger CCCH domain-containing protein 39-like [Solanum tuberosum]	-	-	-	-	-
Solyc12g036330.1	224	140	137	283	270	364	5.13	4.18	4.92	8.76	9.54	10.79	4.74333	9.69667	1.03159	4.11e-14	1.94e-12	LRK10L-1.2	PREDICTED: LEAF RUST 10 DISEASE-RESISTANCE LOCUS RECEPTOR-LIKE PROTEIN KINASE-like 1.2 isoform X1 [Solanum lycopersicum]	-	-	-	-	-
Solyc12g042370.3	33	29	20	9	10	14	1.56	1.79	1.48	0.57	0.73	0.86	1.61	0.72	-1.16099	0.0100067	0.0483659	CBR1	PREDICTED: carbonyl reductase [NADPH] 1 [Solanum lycopersicum]	Metabolism;Metabolism;Metabolism	Global and overview maps;Metabolism of cofactors and vitamins;Lipid metabolism	ko01100//Metabolic pathways;ko00790//Folate biosynthesis;ko00590//Arachidonic acid metabolism	K00079;K00079;K00079	-
Solyc12g044440.2	0	0	0	43	39	59	0	0	0	3.57	3.7	4.69	0.001	3.98667	11.961	3.3e-11	1.09e-09	--	PREDICTED: uncharacterized protein LOC101247991 isoform X3 [Solanum lycopersicum]	-	-	-	-	-
Solyc12g049030.1	11	7	9	24	26	25	0.43	0.35	0.55	1.26	1.56	1.26	0.443333	1.36	1.61714	0.000631856	0.00490444	FAD2	PREDICTED: delta(12)-fatty-acid desaturase FAD2-like [Solanum lycopersicum]	Metabolism;Metabolism	Global and overview maps;Lipid metabolism	ko01212//Fatty acid metabolism;ko01040//Biosynthesis of unsaturated fatty acids	K10256;K10256	-
Solyc12g049430.1	20	23	23	69	31	54	0.78	1.17	1.41	3.64	1.86	2.73	1.12	2.74333	1.29243	0.00014173	0.0013496	CYP59	PREDICTED: peptidyl-prolyl cis-trans isomerase CYP59-like [Solanum lycopersicum]	-	-	-	-	GO:0043231//intracellular membrane-bounded organelle;GO:0044444//cytoplasmic part
Solyc12g055730.3	6	2	7	35	31	32	0.15	0.07	0.28	1.19	1.2	1.04	0.166667	1.14333	2.77821	6.55e-08	1.29e-06	--	Lipase, class 3 [Corchorus capsularis]	-	-	-	-	-
Solyc12g056200.2	234	160	199	76	55	76	5.34	4.76	7.13	2.34	1.94	2.25	5.74333	2.17667	-1.39977	4.06e-13	1.68e-11	--	PREDICTED: uncharacterized protein LOC101263884 [Solanum lycopersicum]	-	-	-	-	-
Solyc12g056360.1	19	10	15	39	37	38	1.23	0.85	1.53	3.42	3.7	3.19	1.20333	3.43667	1.51397	7.01e-05	0.000731179	tlp	PREDICTED: thaumatin-like protein [Solanum lycopersicum]	-	-	-	-	-
Solyc12g057060.2	43	30	39	8	12	15	1.15	1.05	1.64	0.29	0.5	0.52	1.28	0.436667	-1.55154	0.000237514	0.00210175	UGT85A24	PREDICTED: 7-deoxyloganetin glucosyltransferase-like [Solanum lycopersicum]	Metabolism;Metabolism	Global and overview maps;Global and overview maps	ko01100//Metabolic pathways;ko01110//Biosynthesis of secondary metabolites	K21374;K21374	-
Solyc12g057130.3	48	32	40	9	20	15	0.73	0.63	0.95	0.18	0.47	0.29	0.77	0.313333	-1.29716	0.00123906	0.00873321	Fam91a1	PREDICTED: protein FAM91A1-like [Solanum pennellii]	-	-	-	-	-
Solyc12g062200.1	80	48	40	11	11	18	11.49	8.99	9.01	2.13	2.44	3.35	9.83	2.64	-1.89665	2.43e-07	4.26e-06	--	-	-	-	-	-	-
Solyc12g070090.1	34	18	14	46	52	60	1.89	1.3	1.22	3.45	4.45	4.31	1.47	4.07	1.46921	1.12e-05	0.000142356	FAAH	PREDICTED: fatty acid amide hydrolase-like [Solanum lycopersicum]	-	-	-	-	-
Solyc12g087840.1	22	10	4	39	31	27	1.04	0.62	0.3	2.49	2.26	1.65	0.653333	2.13333	1.70722	0.000260082	0.00227392	ATL54	PREDICTED: RING-H2 finger protein ATL54-like [Solanum lycopersicum]	-	-	-	-	-
Solyc12g088000.2	4	1	2	64	48	58	0.14	0.05	0.11	3.03	2.59	2.63	0.1	2.75	4.78136	1.8e-14	8.82e-13	At5g53970	PREDICTED: probable aminotransferase TAT2 [Solanum lycopersicum]	Metabolism;Metabolism;Metabolism;Metabolism;Metabolism;Metabolism;Metabolism;Metabolism;Metabolism;Metabolism	Global and overview maps;Global and overview maps;Global and overview maps;Amino acid metabolism;Amino acid metabolism;Amino acid metabolism;Amino acid metabolism;Metabolism of cofactors and vitamins;Biosynthesis of other secondary metabolites;Biosynthesis of other secondary metabolites	ko01100//Metabolic pathways;ko01110//Biosynthesis of secondary metabolites;ko01230//Biosynthesis of amino acids;ko00270//Cysteine and methionine metabolism;ko00360//Phenylalanine metabolism;ko00350//Tyrosine metabolism;ko00400//Phenylalanine, tyrosine and tryptophan biosynthesis;ko00130//Ubiquinone and other terpenoid-quinone biosynthesis;ko00960//Tropane, piperidine and pyridine alkaloid biosynt…	K00815;K00815;K00815;K00815;K00815;K00815;K00815;K00815;K00815;K00815	-
Solyc12g088160.3	104	84	63	435	401	498	2.38	2.51	2.26	13.46	14.16	14.76	2.38333	14.1267	2.56737	9.19e-78	3.77e-75	PCKA	PREDICTED: phosphoenolpyruvate carboxykinase [ATP]-like [Solanum lycopersicum]	Metabolism;Metabolism;Metabolism;Metabolism;Metabolism;Metabolism;Metabolism	Global and overview maps;Global and overview maps;Global and overview maps;Carbohydrate metabolism;Carbohydrate metabolism;Energy metabolism;Carbohydrate metabolism	ko01100//Metabolic pathways;ko01110//Biosynthesis of secondary metabolites;ko01200//Carbon metabolism;ko00010//Glycolysis / Gluconeogenesis;ko00620//Pyruvate metabolism;ko00710//Carbon fixation in photosynthetic organisms;ko00020//Citrate cycle (TCA cycle)	K01610;K01610;K01610;K01610;K01610;K01610;K01610	-
Solyc12g088170.2	11	10	3	19	16	31	0.3	0.36	0.13	0.71	0.68	1.11	0.263333	0.833333	1.662	0.00219198	0.0141409	BEAT	anthocyanin acyltransferase [Solanum lycopersicum]	Metabolism;Metabolism;Metabolism;Metabolism;Metabolism	Global and overview maps;Global and overview maps;Biosynthesis of other secondary metabolites;Biosynthesis of other secondary metabolites;Biosynthesis of other secondary metabolites	ko01100//Metabolic pathways;ko01110//Biosynthesis of secondary metabolites;ko00940//Phenylpropanoid biosynthesis;ko00941//Flavonoid biosynthesis;ko00945//Stilbenoid, diarylheptanoid and gingerol biosynthesis	K13065;K13065;K13065;K13065;K13065	-
Solyc12g088460.3	91	82	58	144	127	159	2.67	3.13	2.66	5.7	5.73	6.03	2.82	5.82	1.04532	1.17e-08	2.59e-07	CYP81E7	PREDICTED: isoflavone 2'-hydroxylase [Solanum lycopersicum]	-	-	-	-	-
Solyc12g088630.2	9	4	6	26	33	45	0.27	0.16	0.29	1.06	1.54	1.76	0.24	1.45333	2.59826	1.26e-07	2.34e-06	HOS15	PREDICTED: F-box-like/WD repeat-containing protein TBL1X [Solanum lycopersicum]	-	-	-	-	-
Solyc12g088640.2	32	38	31	67	98	112	1.87	2.9	2.84	5.3	8.84	8.48	2.53667	7.54	1.57163	7.94e-09	1.81e-07	At4g34215	PREDICTED: probable carbohydrate esterase At4g34215 isoform X2 [Solanum lycopersicum]	-	-	-	-	-
Solyc12g094400.2	10	8	0	17	20	32	0.32	0.34	0	0.74	1	1.34	0.22	1.02667	2.22239	0.000294336	0.00253361	MFSD14A	PREDICTED: tetracycline resistance protein, class E-like [Solanum pennellii]	-	-	-	-	-
Solyc12g094460.2	91	63	77	357	331	376	2.07	1.86	2.74	10.95	11.58	11.05	2.22333	11.1933	2.33184	9.03e-55	2.32e-52	Bp10	PREDICTED: L-ascorbate oxidase homolog [Solanum lycopersicum]	-	-	-	-	-
Solyc12g094470.3	776	563	481	106	109	139	21.35	20.2	20.76	3.94	4.62	4.95	20.77	4.50333	-2.20544	2.36e-74	8.77e-72	Bp10	PREDICTED: L-ascorbate oxidase homolog [Solanum lycopersicum]	-	-	-	-	-
Solyc12g096430.1	44	44	29	60	64	99	1.02	1.33	1.05	1.87	2.28	2.96	1.13333	2.37	1.06431	7.15e-05	0.000743547	UBP18	PREDICTED: ubiquitin carboxyl-terminal hydrolase 18 [Solanum lycopersicum]	-	-	-	-	-
Solyc12g096730.3	37	35	31	3	7	9	0.92	1.13	1.21	0.1	0.27	0.29	1.08667	0.22	-2.30433	3.62e-06	5.08e-05	At2g43860	polygalacturonase [Solanum lycopersicum]	Metabolism;Metabolism	Global and overview maps;Carbohydrate metabolism	ko01100//Metabolic pathways;ko00040//Pentose and glucuronate interconversions	K01184;K01184	-
Solyc12g098200.2	23	25	12	48	46	35	1.29	1.82	1.05	3.63	3.97	2.53	1.38667	3.37667	1.28398	0.000378995	0.00315352	PP2B10	PREDICTED: F-box protein PP2-B10-like [Solanum lycopersicum]	-	-	-	-	-
Solyc12g098560.2	51	45	37	364	295	304	1.64	1.89	1.87	15.83	14.64	12.66	1.8	14.3767	2.99766	1.51e-63	4.96e-61	A6	PREDICTED: probable glucan endo-1,3-beta-glucosidase A6 [Solanum lycopersicum]	-	-	-	-	-
Solyc12g098780.2	159	128	84	33	56	50	4.29	4.51	3.56	1.2	2.33	1.75	4.12	1.76	-1.22707	1.99e-07	3.53e-06	--	PREDICTED: extensin-2-like [Capsicum annuum]	-	-	-	-	-
Solyc12g099070.1	827	579	518	142	150	200	21.26	19.41	20.89	4.93	5.94	6.65	20.52	5.84	-1.81299	2.46e-55	6.4e-53	INT4	PREDICTED: inositol transporter 4-like [Solanum lycopersicum]	-	-	-	-	GO:0031224//intrinsic component of membrane
Solyc12g100030.2	72	65	51	19	24	21	1.15	1.36	1.28	0.41	0.59	0.43	1.26333	0.476667	-1.40618	6.98e-06	9.26e-05	CF-9	PREDICTED: receptor like protein 30-like [Solanum lycopersicum]	-	-	-	-	-
Solyc12g100300.2	1	0	0	12	7	3	0.04	0	0	0.61	0.41	0.15	0.0133333	0.39	4.87036	0.00201028	0.0131832	MTP4	PREDICTED: metal tolerance protein 4-like [Solanum lycopersicum]	-	-	-	-	-

## Sheet: 355 DW DEGs
id	Wt-4mm-1_count	Wt-4mm-2_count	Wt-4mm-3_count	HB8-4mm-1_count	HB8-4mm-2_count	HB8-4mm-3_count	Wt-4mm-1_fpkm	Wt-4mm-2_fpkm	Wt-4mm-3_fpkm	HB8-4mm-1_fpkm	HB8-4mm-2_fpkm	HB8-4mm-3_fpkm	Wt-4mm_mean	HB8-4mm_mean	log2(fc)	PValue	FDR	Symbol	Description	KEGG_A_class	KEGG_B_class	Pathway	K_ID	GO Component
MSTRG.1012	21	26	15	0	0	0	1.79	2.89	2	0	0	0	2.22667	0.001	-11.1207	2.34481e-07	4.12175e-06	--	-	-	-	-	-	-	-
MSTRG.10898	56	48	39	20	21	19	4.16	4.65	4.55	2.01	2.41	1.83	4.45333	2.08333	-1.09599	0.00105613	0.00765146	--	-	-	-	-	-	-	-
MSTRG.11407	56	66	49	0	1	2	3.43	5.28	4.71	0	0.09	0.16	4.47333	0.0833333	-5.74631	1.56842e-10	4.78071e-09	--	-	-	-	-	-	-	-	-
MSTRG.11478	21	25	14	0	2	0	1.31	2.02	1.34	0	0.18	0	1.55667	0.06	-4.69735	3.30387e-05	0.000375686	--	PREDICTED: uncharacterized protein LOC104219305 isoform X1 [Nicotiana sylvestris]	-	-	-	-	-	-
MSTRG.11792	29	23	10	4	4	5	2.67	2.77	1.45	0.5	0.57	0.6	2.29667	0.556667	-2.04466	0.000950554	0.00698617	--	hypothetical protein CICLE_v10013263mg [Citrus clementina]	-	-	-	-	-	-	-
MSTRG.12619	22	23	22	0	0	0	2.34	3.18	3.66	0	0	0	3.06	0.001	-11.5793	1.05187e-07	1.9848e-06	--	-	-	-	-	-	-	-	-
MSTRG.12707	9	13	3	0	0	0	0.79	1.48	0.41	0	0	0	0.893333	0.001	-9.80305	0.000277877	0.00241505	--	PREDICTED: uncharacterized protein LOC107816115 [Nicotiana tabacum]	-	-	-	-	-	-	-
MSTRG.12948	25	29	17	7	11	4	1.31	1.98	1.39	0.49	0.89	0.27	1.56	0.55	-1.50404	0.00432024	0.0245689	--	PREDICTED: transcriptional corepressor SEUSS-like [Solanum lycopersicum]	-	-	-	-	-	-	-
MSTRG.14343	42	26	25	15	10	14	4.84	3.91	4.52	2.33	1.78	2.09	4.42333	2.06667	-1.09783	0.00888546	0.0440532	--	PREDICTED: defensin-like protein 182 [Sesamum indicum]	-	-	-	-	-	-	-
MSTRG.14775	186	152	135	60	64	84	18.4	19.61	20.95	8.02	9.76	10.75	19.6533	9.51	-1.04726	3.6741e-08	7.54515e-07	--	-	-	-	-	-	-	-
MSTRG.14866	26	18	9	0	2	2	2.29	2.07	1.24	0	0.27	0.23	1.86667	0.166667	-3.48543	0.000112243	0.00110072	--	-	-	-	-	-	-	-	-
MSTRG.15655	10	5	3	0	0	0	1.12	0.73	0.53	0	0	0	0.793333	0.001	-9.63178	0.00194907	0.0128322	--	-	-	-	-	-	-	-	-
MSTRG.16546	43	28	27	12	13	14	4.33	3.68	4.26	1.63	2.02	1.82	4.09	1.82333	-1.16552	0.00447887	0.0252638	--	-	-	-	-	-	-	-	-
MSTRG.17070	41	36	32	4	6	9	3.01	3.41	3.6	0.43	0.67	0.9	3.34	0.666667	-2.32481	9.48221e-07	1.49182e-05	--	PREDICTED: uncharacterized protein LOC107009981 [Solanum pennellii]	-	-	-	-	-	-	-
MSTRG.18568	54	49	44	0	0	0	2.66	3.14	3.39	0	0	0	3.06333	0.001	-11.5809	1.01738e-10	3.15038e-09	--	-	-	-	-	-	-	-
MSTRG.18608	6	11	2	0	0	1	1.26	3.02	0.66	0	0	0.27	1.64667	0.09	-4.19348	0.00887882	0.0440343	--	orf56 (chloroplast) [Saussurea involucrata]	-	-	-	-	GO:0043231//intracellular membrane-bounded organelle	-	-
MSTRG.18970	21	22	17	6	4	10	1.18	1.62	1.5	0.46	0.35	0.73	1.43333	0.513333	-1.48141	0.00847935	0.0424312	--	PREDICTED: uncharacterized protein LOC107061396 [Solanum tuberosum]	-	-	-	-	-	-
MSTRG.20233	26	26	26	9	10	12	0.8	1.05	1.26	0.38	0.48	0.48	1.03667	0.446667	-1.21468	0.00907623	0.0447948	--	PREDICTED: DNA-directed RNA polymerase II subunit 1-like [Solanum pennellii]	-	-	-	-	-	-
MSTRG.20327	53	24	41	17	9	17	2.72	1.61	3.3	1.18	0.71	1.13	2.54333	1.00667	-1.33713	0.00126815	0.00889265	--	hypothetical protein MTR_0030s0420 [Medicago truncatula]	-	-	-	-	-	-
MSTRG.21683	290	173	150	63	49	77	6.59	5.13	5.35	1.93	1.72	2.26	5.69	1.97	-1.53023	7.84567e-16	4.29564e-14	--	-	-	-	-	-	-	-
MSTRG.22065	17	28	15	7	5	7	1.58	3.39	2.18	0.88	0.72	0.84	2.38333	0.813333	-1.55106	0.00697519	0.0362707	--	-	-	-	-	-	-	-
MSTRG.22233	32	20	12	7	0	6	3.05	2.47	1.74	0.9	0	0.8	2.42	0.566667	-2.09443	0.00106646	0.00770955	petB	PREDICTED: cytochrome b6 [Nicotiana tabacum]	Metabolism;Metabolism	Global and overview maps;Energy metabolism	ko01100//Metabolic pathways;ko00195//Photosynthesis	K02635;K02635	GO:0031224//intrinsic component of membrane;GO:0044434//chloroplast part	GO:0003824//catalytic activity;GO:0009055//electron carrier activity;GO:0043169//cation binding;GO:0046906//tetrapyrrole binding
MSTRG.22561	45	22	27	10	6	8	3.83	2.44	3.6	1.15	0.79	0.88	3.29	0.94	-1.80735	0.000166532	0.0015456	--	PREDICTED: uncharacterized protein LOC101251150 isoform X2 [Solanum lycopersicum]	-	-	-	-	-	-
MSTRG.22750	220	111	151	21	28	60	6.63	4.36	7.14	0.87	1.32	2.36	6.04333	1.51667	-1.99444	9.68112e-06	0.000124909	--	PREDICTED: F-box protein At3g07870-like [Capsicum annuum]	-	-	-	-	-	-
MSTRG.23612	16	14	8	3	3	2	1.33	1.52	1.04	0.34	0.38	0.22	1.29667	0.313333	-2.04904	0.00760403	0.0388663	--	-	-	-	-	-	-	-
MSTRG.23647	24	27	16	0	0	0	1.58	2.3	1.64	0	0	0	1.84	0.001	-10.8455	1.23862e-07	2.30555e-06	--	PREDICTED: uncharacterized protein LOC101261775 [Solanum lycopersicum]	-	-	-	-	-	-
MSTRG.23793	283	230	209	0	0	0	5.19	5.5	6.01	0	0	0	5.56667	0.001	-12.4426	8.67014e-18	5.52314e-16	--	PREDICTED: uncharacterized protein LOC101265850 [Solanum lycopersicum]	-	-	-	-	-	-
MSTRG.3426	61	60	64	4	2	8	7.16	8.86	11.32	0.58	0.29	1.28	9.11333	0.716667	-3.6686	1.94128e-13	8.4832e-12	--	-	-	-	-	-	-	-	-
MSTRG.3594	58	25	19	4	1	5	3.25	1.83	1.67	0.3	0.09	0.36	2.25	0.25	-3.16993	4.81344e-07	8.04384e-06	--	-	-	-	-	-	-	-	-
MSTRG.5620	1	10	5	0	0	0	0.11	1.41	0.85	0	0	0	0.79	0.001	-9.62571	0.00290521	0.0178692	--	-	-	-	-	-	-	-
MSTRG.7068	9	12	5	2	0	1	0.9	1.57	0.79	0.27	0	0.13	1.08667	0.133333	-3.0268	0.00847864	0.0424312	--	PREDICTED: receptor-like protein 12 [Solanum pennellii]	-	-	-	-	-	-	-
MSTRG.7185	232	163	170	93	78	75	9.34	8.8	10.67	4.87	4.86	4.09	9.60333	4.60667	-1.05981	2.80228e-09	6.91811e-08	EER5	PREDICTED: NADP-dependent malic enzyme [Solanum lycopersicum]	-	-	-	-	-	-	-
MSTRG.735	58	27	13	1	0	2	2.13	1.29	0.75	0.05	0	0.09	1.39	0.0466667	-4.89655	5.7136e-07	9.38708e-06	--	PREDICTED: glutamic acid-rich protein-like [Solanum tuberosum]	-	-	-	-	-	-
MSTRG.737	126	92	49	38	28	40	7.31	6.84	4.21	2.86	2.45	2.93	6.12	2.74667	-1.15585	2.21354e-05	0.000262426	--	PREDICTED: uncharacterized protein LOC104645154 [Solanum lycopersicum]	-	-	-	-	-	-
MSTRG.785	20	14	10	0	2	3	1.22	1.11	0.96	0	0.19	0.24	1.09667	0.143333	-2.93568	0.000691061	0.00530237	--	PREDICTED: transcription factor bHLH95-like [Solanum tuberosum]	-	-	-	-	-	-
MSTRG.9200	23	17	10	1	0	0	1.79	1.77	1.23	0.1	0	0	1.59667	0.0333333	-5.58195	4.5209e-05	0.000493897	--	-	-	-	-	-	-	-
MSTRG.9202	38	41	39	0	0	0	1.17	1.65	1.88	0	0	0	1.56667	0.001	-10.6135	7.57009e-10	2.08213e-08	--	PREDICTED: uncharacterized protein LOC107016710 [Solanum pennellii]	-	-	-	-	-	-	-
MSTRG.9268	11	11	6	0	0	0	0.7	0.91	0.6	0	0	0	0.736667	0.001	-9.52487	9.85371e-05	0.000984066	--	-	-	-	-	-	-	-
MSTRG.9374	25	18	15	0	0	0	1.03	0.96	0.97	0	0	0	0.986667	0.001	-9.94642	4.14488e-07	6.99662e-06	--	-	-	-	-	-	-	-
Solyc00g019950.1	23	16	5	3	2	3	1.87	1.69	0.64	0.33	0.25	0.32	1.4	0.3	-2.22239	0.00420326	0.0240499	NAD9	NADH dehydrogenase (mitochondrion) [Solanum tuberosum]	Metabolism;Metabolism	Global and overview maps;Energy metabolism	ko01100//Metabolic pathways;ko00190//Oxidative phosphorylation	K03936;K03936	GO:0019866//organelle inner membrane;GO:0043231//intracellular membrane-bounded organelle;GO:0044425//membrane part
Solyc00g021640.2	18	24	11	7	6	2	0.54	0.93	0.51	0.28	0.28	0.08	0.66	0.213333	-1.62936	0.0088275	0.0438263	RPS4	PREDICTED: ribosomal protein S4, mitochondrial [Nicotiana tabacum]	Genetic Information Processing	Translation	ko03010//Ribosome	K02986	GO:0009536//plastid;GO:0044391//ribosomal subunit
Solyc00g022100.1	40	45	24	14	4	9	3.74	5.48	3.46	1.7	0.57	1.11	4.22667	1.12667	-1.90746	5.35e-05	0.000572129	YMF1	ribosomal protein L10 (mitochondrion) [Capsicum annuum]	-	-	-	-	GO:0030529//intracellular ribonucleoprotein complex
Solyc00g049210.1	14	34	12	4	4	0	0.36	1.11	0.47	0.14	0.17	0	0.646667	0.103333	-2.64572	0.000278244	0.00241652	CCMFN1	cytochrome c maturation protein CcmFN (mitochondrion) [Capsicum annuum]	-	-	-	-	-
Solyc00g052430.2	21	9	15	5	0	1	0.8	0.45	0.91	0.25	0	0.05	0.72	0.1	-2.848	0.00116764	0.00832012	CCMFC	cytochrome c maturation protein CcmFc (mitochondrion) [Capsicum annuum]	-	-	-	-	-		-
Solyc00g500020.1	34	17	16	8	2	5	1.18	0.76	0.89	0.39	0.08	0.22	0.943333	0.23	-2.03613	0.000880635	0.00654014	petA	cytochrome f [Solanum bulbocastanum]	Metabolism;Metabolism	Global and overview maps;Energy metabolism	ko01100//Metabolic pathways;ko00195//Photosynthesis	K02634;K02634	GO:0016021//integral component of membrane;GO:0044434//chloroplast part
Solyc00g500022.1	21	17	5	4	2	0	1.16	1.23	0.43	0.3	0.17	0	0.94	0.156667	-2.58496	0.00259173	0.0162206	rps18	ribosomal protein S18 [Nicotiana tabacum]	Genetic Information Processing	Translation	ko03010//Ribosome	K02963	GO:0009536//plastid;GO:0030529//intracellular ribonucleoprotein complex
Solyc00g500024.1	313	202	98	93	41	52	9.18	7.71	4.49	3.69	1.85	1.97	7.12667	2.50333	-1.50938	0.000455478	0.00368592	psbB	PREDICTED: LOW QUALITY PROTEIN: photosystem II CP47 reaction center protein-like [Gossypium hirsutum]	Metabolism;Metabolism	Global and overview maps;Energy metabolism	ko01100//Metabolic pathways;ko00195//Photosynthesis	K02704;K02704	GO:0009521//photosystem;GO:0031224//intrinsic component of membrane;GO:0044434//chloroplast part		-
Solyc00g500027.1	181	113	71	48	25	41	11.53	9.41	7.06	4.14	2.46	3.35	9.33333	3.31667	-1.49266	5.99e-09	1.4e-07	petB	PREDICTED: cytochrome b6 [Nicotiana tabacum]	Metabolism;Metabolism	Global and overview maps;Energy metabolism	ko01100//Metabolic pathways;ko00195//Photosynthesis	K02635;K02635	GO:0031224//intrinsic component of membrane;GO:0034357//photosynthetic membrane;GO:0044434//chloroplast part
Solyc00g500028.1	8	14	11	5	0	0	0.82	1.76	1.71	0.67	0	0	1.43	0.223333	-2.67874	0.00661508	0.034785	petD	cytochrome b6/f complex subunit IV (chloroplast) [Dunalia spathulata]	Metabolism;Metabolism	Global and overview maps;Energy metabolism	ko01100//Metabolic pathways;ko00195//Photosynthesis	K02637;K02637	GO:0031224//intrinsic component of membrane;GO:0034357//photosynthetic membrane;GO:0044434//chloroplast part
Solyc00g500034.1	90	31	29	22	4	11	3.81	1.71	1.92	1.26	0.26	0.6	2.48	0.706667	-1.81124	8.41e-05	0.000856222	rps3	ribosomal protein S3 (chloroplast) [Solanum lycopersicum]	Genetic Information Processing	Translation	ko03010//Ribosome	K02982	GO:0009536//plastid;GO:0044391//ribosomal subunit
Solyc00g500037.1	24	21	13	7	5	6	0.16	0.19	0.14	0.06	0.05	0.05	0.163333	0.0533333	-1.61471	0.00724845	0.037351	ycf2-A	Ycf2 (chloroplast) [Paeonia brownii]	-	-	-	-	GO:0009532//plastid stroma
Solyc00g500046.1	24	21	13	7	5	6	0.16	0.19	0.14	0.06	0.05	0.05	0.163333	0.0533333	-1.61471	0.00724845	0.037351	ycf2-A	Ycf2 (chloroplast) [Paeonia brownii]	-	-	-	-	GO:0009532//plastid stroma
Solyc00g500050.1	132	70	53	36	20	30	3.88	2.68	2.46	1.45	0.92	1.14	3.00667	1.17	-1.36166	2.36e-06	3.44e-05	atpA	ATP synthase CF1 alpha subunit [Solanum bulbocastanum]	Metabolism;Metabolism;Metabolism	Global and overview maps;Energy metabolism;Energy metabolism	ko01100//Metabolic pathways;ko00190//Oxidative phosphorylation;ko00195//Photosynthesis	K02111;K02111;K02111	GO:0033178//proton-transporting two-sector ATPase complex, catalytic domain;GO:0044434//chloroplast part		-
Solyc00g500053.1	23	18	12	8	3	2	1.49	1.52	1.25	0.72	0.31	0.17	1.42	0.4	-1.82782	0.00427341	0.0243857	rpoB	RNA polymerase beta chain [Dorcoceras hygrometricum]	Metabolism;Metabolism;Metabolism;Genetic Information Processing	Global and overview maps;Nucleotide metabolism;Nucleotide metabolism;Transcription	ko01100//Metabolic pathways;ko00230//Purine metabolism;ko00240//Pyrimidine metabolism;ko03020//RNA polymerase	K03043;K03043;K03043;K03043	GO:0009536//plastid
Solyc00g500054.1	282	209	125	91	54	74	5.43	5.24	3.76	2.37	1.6	1.84	4.81	1.93667	-1.31246	1.5e-11	5.17e-10	psbC	PREDICTED: LOW QUALITY PROTEIN: photosystem II CP43 reaction center protein-like [Prunus mume]	Metabolism;Metabolism	Global and overview maps;Energy metabolism	ko01100//Metabolic pathways;ko00195//Photosynthesis	K02705;K02705	GO:0009521//photosystem;GO:0031224//intrinsic component of membrane;GO:0044434//chloroplast part
Solyc00g500056.1	342	219	137	105	43	61	6.94	5.8	4.38	2.89	1.34	1.6	5.70667	1.94333	-1.55411	4e-05	0.000443275	psaB	photosystem I P700 apoprotein A2 [Solanum bulbocastanum]	Metabolism;Metabolism	Global and overview maps;Energy metabolism	ko01100//Metabolic pathways;ko00195//Photosynthesis	K02690;K02690	GO:0009521//photosystem;GO:0031224//intrinsic component of membrane;GO:0044434//chloroplast part		-
Solyc00g500057.1	326	251	156	117	38	85	7.46	7.48	5.57	3.61	1.35	2.51	6.83667	2.49	-1.45715	0.00031283	0.00266918	psaA	photosystem I P700 apoprotein A1 [Solanum bulbocastanum]	Metabolism;Metabolism	Global and overview maps;Energy metabolism	ko01100//Metabolic pathways;ko00195//Photosynthesis	K02689;K02689	GO:0009521//photosystem;GO:0031224//intrinsic component of membrane;GO:0044434//chloroplast part
Solyc00g500061.1	14	8	12	1	2	0	1.32	0.98	1.77	0.13	0.29	0	1.35667	0.14	-3.27657	0.00165087	0.0111259	ndhJ	NADH-plastoquinone oxidoreductase subunit J (chloroplast) [Solanum lycopersicum]	Metabolism;Metabolism	Global and overview maps;Energy metabolism	ko01100//Metabolic pathways;ko00190//Oxidative phosphorylation	K05581;K05581	GO:0044434//chloroplast part
Solyc00g500063.1	3475	2404	1492	1361	637	824	37.53	33.86	25.28	19.86	10.6	11.52	32.2233	13.9933	-1.20337	0.000433654	0.00352762	rbcL	ribulose-1,5-bisphosphate carboxylase/oxygenase large subunit (chloroplast) [Scopolia parviflora]	Metabolism;Metabolism;Metabolism;Metabolism	Global and overview maps;Global and overview maps;Carbohydrate metabolism;Energy metabolism	ko01100//Metabolic pathways;ko01200//Carbon metabolism;ko00630//Glyoxylate and dicarboxylate metabolism;ko00710//Carbon fixation in photosynthetic organisms	K01601;K01601;K01601;K01601	GO:0009536//plastid
Solyc00g500067.1	34	17	16	8	2	5	1.18	0.76	0.89	0.39	0.08	0.22	0.943333	0.23	-2.03613	0.000880635	0.00654014	petA	cytochrome f [Solanum bulbocastanum]	Metabolism;Metabolism	Global and overview maps;Energy metabolism	ko01100//Metabolic pathways;ko00195//Photosynthesis	K02634;K02634	GO:0016021//integral component of membrane;GO:0044434//chloroplast part		-
Solyc00g500071.1	313	202	98	93	41	52	9.18	7.71	4.49	3.69	1.85	1.97	7.12667	2.50333	-1.50938	0.000455478	0.00368592	psbB	PREDICTED: LOW QUALITY PROTEIN: photosystem II CP47 reaction center protein-like [Gossypium hirsutum]	Metabolism;Metabolism	Global and overview maps;Energy metabolism	ko01100//Metabolic pathways;ko00195//Photosynthesis	K02704;K02704	GO:0009521//photosystem;GO:0031224//intrinsic component of membrane;GO:0044434//chloroplast part
Solyc00g500081.1	24	21	13	7	5	6	0.16	0.19	0.14	0.06	0.05	0.05	0.163333	0.0533333	-1.61471	0.00724845	0.037351	ycf2-A	Ycf2 (chloroplast) [Paeonia brownii]	-	-	-	-	GO:0009532//plastid stroma
Solyc00g500087.1	57	31	29	16	16	6	1.58	1.1	1.26	0.58	0.68	0.23	1.31333	0.496667	-1.40288	0.000798335	0.00600331	ndhH	NADH-plastoquinone oxidoreductase subunit 7 (chloroplast) [Solanum lycopersicum]	Metabolism;Metabolism	Global and overview maps;Energy metabolism	ko01100//Metabolic pathways;ko00190//Oxidative phosphorylation	K05579;K05579	GO:0044434//chloroplast part
Solyc00g500100.1	111	94	31	40	22	24	2.76	3.06	1.21	1.35	0.85	0.77	2.34333	0.99	-1.24306	0.000192148	0.00175136	YRPS3	ribosomal protein S3 (mitochondrion) [Hyoscyamus niger]	Genetic Information Processing	Translation	ko03010//Ribosome	K02982	GO:0009536//plastid;GO:0044391//ribosomal subunit
Solyc00g500128.1	24	21	13	7	5	6	0.16	0.19	0.14	0.06	0.05	0.05	0.163333	0.0533333	-1.61471	0.00724845	0.037351	ycf2-A	Ycf2 (chloroplast) [Paeonia brownii]	-	-	-	-	GO:0009532//plastid stroma
Solyc00g500133.1	132	70	53	36	20	30	3.88	2.68	2.46	1.45	0.92	1.14	3.00667	1.17	-1.36166	2.36e-06	3.44e-05	atpA	ATP synthase CF1 alpha subunit [Solanum bulbocastanum]	Metabolism;Metabolism;Metabolism	Global and overview maps;Energy metabolism;Energy metabolism	ko01100//Metabolic pathways;ko00190//Oxidative phosphorylation;ko00195//Photosynthesis	K02111;K02111;K02111	GO:0033178//proton-transporting two-sector ATPase complex, catalytic domain;GO:0044434//chloroplast part
Solyc00g500136.1	282	209	125	91	54	74	5.43	5.24	3.76	2.37	1.6	1.84	4.81	1.93667	-1.31246	1.5e-11	5.17e-10	psbC	PREDICTED: LOW QUALITY PROTEIN: photosystem II CP43 reaction center protein-like [Prunus mume]	Metabolism;Metabolism	Global and overview maps;Energy metabolism	ko01100//Metabolic pathways;ko00195//Photosynthesis	K02705;K02705	GO:0009521//photosystem;GO:0031224//intrinsic component of membrane;GO:0044434//chloroplast part
Solyc00g500138.1	342	219	137	105	43	61	6.94	5.8	4.38	2.89	1.34	1.6	5.70667	1.94333	-1.55411	4e-05	0.000443275	psaB	photosystem I P700 apoprotein A2 [Solanum bulbocastanum]	Metabolism;Metabolism	Global and overview maps;Energy metabolism	ko01100//Metabolic pathways;ko00195//Photosynthesis	K02690;K02690	GO:0009521//photosystem;GO:0031224//intrinsic component of membrane;GO:0044434//chloroplast part
Solyc00g500157.1	15	10	10	2	3	1	0.91	0.74	0.93	0.17	0.28	0.08	0.86	0.176667	-2.28331	0.00543094	0.029576	rpoA	RNA polymerase alpha subunit (chloroplast) [Solanum neorickii]	Metabolism;Metabolism;Metabolism;Genetic Information Processing	Global and overview maps;Nucleotide metabolism;Nucleotide metabolism;Transcription	ko01100//Metabolic pathways;ko00230//Purine metabolism;ko00240//Pyrimidine metabolism;ko03020//RNA polymerase	K03040;K03040;K03040;K03040	GO:0009536//plastid
Solyc00g500169.1	129	74	76	47	30	46	3.13	2.34	2.88	1.55	1.13	1.44	2.78333	1.37333	-1.01913	3.94e-05	0.000437836	ND5	NADH dehydrogenase subunit 5 (mitochondrion) [Hyoscyamus niger]	Metabolism;Metabolism	Global and overview maps;Energy metabolism	ko01100//Metabolic pathways;ko00190//Oxidative phosphorylation	K03883;K03883	GO:0019866//organelle inner membrane;GO:0031224//intrinsic component of membrane
Solyc00g500184.1	60	28	31	14	8	13	2.65	1.61	2.15	0.84	0.55	0.74	2.13667	0.71	-1.58947	0.000139457	0.00133239	NAD7	NADH dehydrogenase subunit 7 [Nicotiana tabacum]	Metabolism;Metabolism	Global and overview maps;Energy metabolism	ko01100//Metabolic pathways;ko00190//Oxidative phosphorylation	K03935;K03935	GO:0043231//intracellular membrane-bounded organelle;GO:0044425//membrane part
Solyc00g500198.1	24	21	13	7	5	6	0.16	0.19	0.14	0.06	0.05	0.05	0.163333	0.0533333	-1.61471	0.00724845	0.037351	ycf2-A	Ycf2 (chloroplast) [Paeonia brownii]	-	-	-	-	GO:0009532//plastid stroma
Solyc00g500203.1	132	70	53	36	20	30	3.88	2.68	2.46	1.45	0.92	1.14	3.00667	1.17	-1.36166	2.36e-06	3.44e-05	atpA	ATP synthase CF1 alpha subunit [Solanum bulbocastanum]	Metabolism;Metabolism;Metabolism	Global and overview maps;Energy metabolism;Energy metabolism	ko01100//Metabolic pathways;ko00190//Oxidative phosphorylation;ko00195//Photosynthesis	K02111;K02111;K02111	GO:0033178//proton-transporting two-sector ATPase complex, catalytic domain;GO:0044434//chloroplast part
Solyc00g500206.1	282	209	125	91	54	74	5.43	5.24	3.76	2.37	1.6	1.84	4.81	1.93667	-1.31246	1.5e-11	5.17e-10	psbC	PREDICTED: LOW QUALITY PROTEIN: photosystem II CP43 reaction center protein-like [Prunus mume]	Metabolism;Metabolism	Global and overview maps;Energy metabolism	ko01100//Metabolic pathways;ko00195//Photosynthesis	K02705;K02705	GO:0009521//photosystem;GO:0031224//intrinsic component of membrane;GO:0044434//chloroplast part
Solyc00g500208.1	342	219	137	105	43	61	6.94	5.8	4.38	2.89	1.34	1.6	5.70667	1.94333	-1.55411	4e-05	0.000443275	psaB	photosystem I P700 apoprotein A2 [Solanum bulbocastanum]	Metabolism;Metabolism	Global and overview maps;Energy metabolism	ko01100//Metabolic pathways;ko00195//Photosynthesis	K02690;K02690	GO:0009521//photosystem;GO:0031224//intrinsic component of membrane;GO:0044434//chloroplast part
Solyc00g500209.1	326	251	156	117	38	85	7.46	7.48	5.57	3.61	1.35	2.51	6.83667	2.49	-1.45715	0.00031283	0.00266918	psaA	photosystem I P700 apoprotein A1 [Solanum bulbocastanum]	Metabolism;Metabolism	Global and overview maps;Energy metabolism	ko01100//Metabolic pathways;ko00195//Photosynthesis	K02689;K02689	GO:0009521//photosystem;GO:0031224//intrinsic component of membrane;GO:0044434//chloroplast part
Solyc00g500228.1	840	510	485	384	111	175	20.44	16.17	18.52	12.6	4.17	5.5	18.3767	7.42333	-1.30774	0.00696382	0.0362351	RPL2	ribosomal protein L2 [Nicotiana tabacum]	-	-	-	-	GO:0009536//plastid;GO:0044391//ribosomal subunit
Solyc00g500243.1	165	92	57	50	37	48	5.28	3.84	2.85	2.18	1.81	1.97	3.99	1.98667	-1.00604	8.04e-05	0.000826372	-	-	-	-	-	-	-
Solyc00g500245.1	38	13	18	0	0	0	0.85	0.37	0.61	0	0	0	0.61	0.001	-9.25267	1.61e-07	2.93e-06	YRPS3	ribosomal protein S3, partial (mitochondrion) [Solanum lycopersicum]	Genetic Information Processing	Translation	ko03010//Ribosome	K02982	GO:0009536//plastid;GO:0044391//ribosomal subunit
Solyc00g500257.1	541	325	217	143	70	83	15.11	11.82	9.5	5.4	3.03	3	12.1433	3.81	-1.6723	8.79e-07	1.39e-05	-	-	-	-	-	-	-
Solyc00g500260.1	85	64	43	16	10	21	1.37	1.35	1.07	0.36	0.24	0.43	1.26333	0.343333	-1.87955	4.76e-08	9.56e-07	MT-CYB	apocytochrome b (mitochondrion) [Capsicum annuum]	Metabolism;Metabolism	Global and overview maps;Energy metabolism	ko01100//Metabolic pathways;ko00190//Oxidative phosphorylation	K00412;K00412	GO:0031224//intrinsic component of membrane
Solyc00g500261.1	50	24	22	7	2	2	4.05	2.54	2.8	0.77	0.25	0.21	3.13	0.41	-2.93247	1.22e-06	1.89e-05	ND3	NADH dehydrogenase subunit 3 (mitochondrion) [Capsicum annuum]	Metabolism;Metabolism	Global and overview maps;Energy metabolism	ko01100//Metabolic pathways;ko00190//Oxidative phosphorylation	K03880;K03880	GO:0031090//organelle membrane;GO:0044425//membrane part
Solyc00g500268.1	190	132	96	46	25	89	6.57	5.95	5.21	2.15	1.33	3.98	5.91	2.48667	-1.24895	0.00508746	0.0280452	-	-	-	-	-	-	-
Solyc00g500274.1	111	94	31	40	22	24	2.76	3.06	1.21	1.35	0.85	0.77	2.34333	0.99	-1.24306	0.000192148	0.00175136	YRPS3	ribosomal protein S3 (mitochondrion) [Hyoscyamus niger]	Genetic Information Processing	Translation	ko03010//Ribosome	K02982	GO:0009536//plastid;GO:0044391//ribosomal subunit
Solyc00g500292.1	132	70	53	36	20	30	3.88	2.68	2.46	1.45	0.92	1.14	3.00667	1.17	-1.36166	2.36e-06	3.44e-05	atpA	ATP synthase CF1 alpha subunit [Solanum bulbocastanum]	Metabolism;Metabolism;Metabolism	Global and overview maps;Energy metabolism;Energy metabolism	ko01100//Metabolic pathways;ko00190//Oxidative phosphorylation;ko00195//Photosynthesis	K02111;K02111;K02111	GO:0033178//proton-transporting two-sector ATPase complex, catalytic domain;GO:0044434//chloroplast part
Solyc00g500311.1	49	30	28	17	7	5	1.08	0.85	0.98	0.51	0.24	0.14	0.97	0.296667	-1.70914	0.000198377	0.00180041	-	-	-	-	-	-	-
Solyc00g500314.1	6	4	4	0	0	0	0.35	0.26	0.34	0	0	0	0.316667	0.001	-8.30682	0.00510783	0.028131	ND2	orf300 gene product (mitochondrion) [Beta vulgaris subsp. vulgaris] [Beta vulgaris]	Metabolism;Metabolism	Global and overview maps;Energy metabolism	ko01100//Metabolic pathways;ko00190//Oxidative phosphorylation	K03879;K03879	GO:0009536//plastid		-
Solyc00g500322.1	62	27	26	17	9	18	5.45	3.09	3.58	2.02	1.22	2.05	4.04	1.76333	-1.19605	0.00342083	0.0203915	atpF	ATP synthase CF0 B subunit [Solanum bulbocastanum]	Metabolism;Metabolism;Metabolism	Global and overview maps;Energy metabolism;Energy metabolism	ko01100//Metabolic pathways;ko00190//Oxidative phosphorylation;ko00195//Photosynthesis	K02109;K02109;K02109	GO:0031224//intrinsic component of membrane;GO:0033177//proton-transporting two-sector ATPase complex, proton-transporting domain;GO:0044434//chloroplast part
Solyc00g500327.1	24	21	13	7	5	6	0.16	0.19	0.14	0.06	0.05	0.05	0.163333	0.0533333	-1.61471	0.00724845	0.037351	ycf2-A	Ycf2 (chloroplast) [Paeonia brownii]	-	-	-	-	GO:0009532//plastid stroma
Solyc00g500335.1	28	23	16	11	6	3	1.81	1.94	1.62	0.96	0.6	0.25	1.79	0.603333	-1.56893	0.00431463	0.0245494	atpI	AtpI, partial (chloroplast) [Garrya flavescens]	Metabolism;Metabolism;Metabolism	Global and overview maps;Energy metabolism;Energy metabolism	ko01100//Metabolic pathways;ko00190//Oxidative phosphorylation;ko00195//Photosynthesis	K02108;K02108;K02108	GO:0031224//intrinsic component of membrane;GO:0033177//proton-transporting two-sector ATPase complex, proton-transporting domain;GO:0044434//chloroplast part
Solyc00g500351.1	30	43	11	16	6	6	0.61	1.16	0.35	0.45	0.19	0.16	0.706667	0.266667	-1.40599	0.00807978	0.0407721	RPS13	PREDICTED: uncharacterized mitochondrial protein AtMg01010 [Solanum tuberosum]	Genetic Information Processing	Translation	ko03010//Ribosome	K02952	GO:0030529//intracellular ribonucleoprotein complex;GO:0043231//intracellular membrane-bounded organelle
Solyc00g500358.1	930	719	413	369	168	242	27.12	27.37	18.9	14.54	7.54	9.14	24.4633	10.4067	-1.23311	0.000204165	0.0018472	ATPA	ATP synthase F1 subunit 1 [Nicotiana tabacum]	Metabolism;Metabolism	Global and overview maps;Energy metabolism	ko01100//Metabolic pathways;ko00190//Oxidative phosphorylation	K02132;K02132	GO:0033178//proton-transporting two-sector ATPase complex, catalytic domain;GO:0043231//intracellular membrane-bounded organelle
Solyc01g006440.2	817	588	561	132	127	130	19.49	18.3	21	4.26	4.67	4.01	19.5967	4.31333	-2.18373	1.18e-78	5.2e-76	NPF7.1	PREDICTED: protein NRT1/ PTR FAMILY 7.1 [Solanum lycopersicum]	-	-	-	-	GO:0031224//intrinsic component of membrane
Solyc01g006730.4	47	32	22	11	11	16	1.01	0.9	0.74	0.32	0.36	0.44	0.883333	0.373333	-1.24249	0.00306104	0.0186852	-	-	-	-	-	-	-
Solyc01g008300.2	21	12	14	8	2	2	1.11	0.83	1.16	0.57	0.16	0.14	1.03333	0.29	-1.83318	0.00835945	0.041957	BAHD1	PREDICTED: BAHD acyltransferase At5g47980-like isoform X2 [Solanum lycopersicum]	-	-	-	-	-
Solyc01g009480.4	41	23	15	7	6	7	1.44	1.05	0.82	0.33	0.32	0.32	1.10333	0.323333	-1.77077	0.000714153	0.00545166	--	PREDICTED: uncharacterized protein LOC101246557 [Solanum lycopersicum]	-	-	-	-	-
Solyc01g009600.4	453	369	274	32	38	38	9.52	10.11	9.03	0.91	1.23	1.03	9.55333	1.05667	-3.17648	1.81e-66	6.32e-64	At4g00750	PREDICTED: probable methyltransferase PMT15 [Solanum lycopersicum]	-	-	-	-	-
Solyc01g009920.3	83	66	60	25	11	11	1.57	1.63	1.78	0.64	0.32	0.27	1.66	0.41	-2.01749	4.02e-09	9.68e-08	MORC4	PREDICTED: protein MICRORCHIDIA 4-like [Solanum lycopersicum]	-	-	-	-	-
Solyc01g010360.3	30	19	16	4	5	6	1.25	1.03	1.05	0.23	0.32	0.32	1.11	0.29	-1.93643	0.000824929	0.00618499	GRF12	PREDICTED: 14-3-3-like protein GF14 iota [Solanum lycopersicum]	-	-	-	-	-
Solyc01g010740.4	17	11	20	2	1	3	0.44	0.37	0.81	0.07	0.04	0.1	0.54	0.07	-2.94753	0.000355619	0.00298528	AT59	PREDICTED: pectate lyase [Solanum lycopersicum]	Metabolism	Carbohydrate metabolism	ko00040//Pentose and glucuronate interconversions	K01728	-
Solyc01g049880.3	71	43	50	19	10	19	4.87	3.84	5.45	1.77	1.02	1.72	4.72	1.50333	-1.65062	3.97e-06	5.54e-05	--	PREDICTED: uncharacterized protein LOC101250021 [Solanum lycopersicum]	-	-	-	-	-
Solyc01g068410.4	95	58	69	22	14	17	3.07	2.45	3.5	0.96	0.7	0.71	3.00667	0.79	-1.92824	1.93e-09	4.89e-08	PIN5	auxin efflux facilitator SlPIN5 [Solanum lycopersicum]	-	-	-	-	-
Solyc01g079470.4	1339	1063	953	487	438	547	84.87	87.86	94.75	41.7	42.8	44.87	89.16	43.1233	-1.04793	2.43e-42	4.7e-40	--	-	-	-	-	-	-
Solyc01g081090.2	39	41	25	13	7	20	1.47	2.01	1.48	0.66	0.41	0.97	1.65333	0.68	-1.28177	0.00278663	0.0172854	BHLH89	PREDICTED: transcription factor bHLH91-like [Solanum lycopersicum]	-	-	-	-	-
Solyc01g081140.1	144	110	86	30	19	42	3.76	3.75	3.52	1.06	0.76	1.42	3.67667	1.08	-1.76737	6.6e-12	2.39e-10	At5g17580	PREDICTED: BTB/POZ domain-containing protein At5g17580 [Solanum lycopersicum]	-	-	-	-	-
Solyc01g081630.4	39	18	21	5	4	7	1.34	0.81	1.13	0.23	0.21	0.31	1.09333	0.25	-2.12873	0.00014964	0.00141408	UFC	PREDICTED: protein UPSTREAM OF FLC isoform X1 [Solanum lycopersicum]	-	-	-	-	-
Solyc01g090300.2	35	18	20	11	4	6	2.19	1.47	1.96	0.93	0.39	0.49	1.87333	0.603333	-1.63458	0.00219098	0.0141409	ERF13	PREDICTED: ethylene-responsive transcription factor 13-like [Solanum lycopersicum]	-	-	-	-	-
Solyc01g090310.3	122	70	77	21	15	19	7.88	5.89	7.8	1.83	1.49	1.59	7.19	1.63667	-2.13523	1.69e-12	6.59e-11	ERF13	PREDICTED: ethylene-responsive transcription factor 13-like [Solanum lycopersicum]	-	-	-	-	-
Solyc01g090530.3	77	52	35	12	14	17	3.59	3.17	2.56	0.76	1.01	1.03	3.10667	0.933333	-1.7349	1.35e-06	2.07e-05	DUO1	PREDICTED: transcription factor GAMYB [Solanum lycopersicum]	Organismal Systems	Environmental adaptation	ko04626//Plant-pathogen interaction	K09422	-
Solyc01g091870.3	50	30	18	16	12	7	1	0.78	0.56	0.43	0.37	0.18	0.78	0.326667	-1.25565	0.00463243	0.0259903	At4g22990	PREDICTED: SPX domain-containing membrane protein At4g22990-like [Solanum pennellii]	-	-	-	-	-
Solyc01g095440.2	7	6	7	0	1	0	0.29	0.32	0.45	0	0.06	0	0.353333	0.02	-4.14296	0.00513877	0.0282499	--	PREDICTED: uncharacterized protein LOC104649398 [Solanum lycopersicum]	-	-	-	-	-
Solyc01g095920.4	8	14	8	1	1	3	0.19	0.44	0.31	0.03	0.04	0.09	0.313333	0.0533333	-2.55459	0.00851068	0.0425512	--	PREDICTED: O-acyltransferase WSD1-like isoform X1 [Nicotiana attenuata]	-	-	-	-	-
Solyc01g097430.4	16	9	10	2	2	3	0.27	0.19	0.26	0.04	0.05	0.06	0.24	0.05	-2.26303	0.00828244	0.041642	ABCG2	PREDICTED: ABC transporter G family member 18-like [Solanum lycopersicum]	-	-	-	-	-
Solyc01g099820.3	283	204	201	107	78	129	18.57	17.45	20.69	9.48	7.89	10.95	18.9033	9.44	-1.00178	7.7e-10	2.11e-08	--	HIG_1_N domain-containing protein [Cephalotus follicularis]	-	-	-	-	GO:0031224//intrinsic component of membrane
Solyc01g100000.3	121	117	92	54	41	45	4.7	5.93	5.61	2.84	2.46	2.26	5.41333	2.52	-1.10309	1.26e-06	1.95e-05	PP2B15	PREDICTED: F-box protein PP2-B15 [Solanum lycopersicum]	-	-	-	-	-		GO:0022900//electron transport chain
Solyc01g102320.2	196	164	147	73	61	83	7.35	8.02	8.65	3.7	3.53	4.03	8.00667	3.75333	-1.09303	2.1e-09	5.29e-08	--	PREDICTED: F-box protein At3g07870-like isoform X1 [Nicotiana sylvestris]	-	-	-	-	-
Solyc01g105650.4	107	57	81	27	31	26	4.11	2.86	4.88	1.4	1.84	1.29	3.95	1.51	-1.3873	1.75e-06	2.62e-05	DLO2	PREDICTED: protein DMR6-LIKE OXYGENASE 2-like [Solanum lycopersicum]	-	-	-	-	-
Solyc01g105810.4	30	37	9	5	8	11	0.65	1.05	0.31	0.15	0.27	0.31	0.67	0.243333	-1.46123	0.00707706	0.0366618	At5g09550	Rab-GDP dissociation inhibitor [Solanum lycopersicum]	-	-	-	-	GO:0005576//extracellular region
Solyc01g107120.3	43	34	40	1	6	7	0.85	0.88	1.24	0.03	0.18	0.18	0.99	0.13	-2.92892	4.2e-08	8.52e-07	--	PREDICTED: microtubule-associated protein futsch [Sesamum indicum]	-	-	-	-	-
Solyc01g107390.4	1400	1046	846	458	399	546	28.8	28.06	27.3	12.73	12.66	14.54	28.0533	13.31	-1.07566	2.35e-41	4.36e-39	GH3.1	probable indole-3-acetic acid-amido synthetase GH3.1 [Solanum lycopersicum]	Environmental Information Processing	Signal transduction	ko04075//Plant hormone signal transduction	K14487	-		-
Solyc01g108940.2	121	94	95	28	26	46	4.88	4.95	6.02	1.53	1.62	2.4	5.28333	1.85	-1.51392	4.45e-09	1.06e-07	--	PREDICTED: B3 domain-containing protein At5g60140-like [Solanum pennellii]	-	-	-	-	-		-
Solyc01g110060.3	3277	2450	2048	1092	867	1084	83.1	81.02	81.47	37.41	33.9	35.58	81.8633	35.63	-1.20012	2.14e-103	1.43e-100	PAP2	purple acid phosphatase 2 precursor [Solanum lycopersicum]	-	-	-	-	-
Solyc01g110080.2	33	31	36	9	7	24	2.08	2.55	3.56	0.77	0.68	1.96	2.73	1.13667	-1.26409	0.00618924	0.032886	--	PREDICTED: probable E3 ubiquitin-protein ligase RNF217 [Solanum pennellii]	-	-	-	-	-
Solyc02g014860.3	163	112	91	26	35	35	4.42	3.96	3.87	0.95	1.46	1.23	4.08333	1.21333	-1.75077	5.26e-13	2.15e-11	DJC76	Chaperone protein DnaJ, partial [Noccaea caerulescens]	-	-	-	-	-
Solyc02g030120.3	29	32	26	13	6	10	3.18	4.58	4.48	1.93	1.02	1.42	4.08	1.45667	-1.4859	0.00157857	0.0107151	SBT2.2	PREDICTED: subtilisin-like protease SBT2.2 isoform X2 [Solanum lycopersicum]	-	-	-	-	-
Solyc02g030460.2	85	58	54	30	22	33	3.21	2.86	3.2	1.53	1.28	1.61	3.09	1.47333	-1.06852	0.000212703	0.00191408	--	PREDICTED: trihelix transcription factor ASR3-like [Solanum lycopersicum]	-	-	-	-	-		-
Solyc02g032050.1	27	35	20	4	6	9	2.1	3.55	2.44	0.42	0.72	0.91	2.69667	0.683333	-1.98052	0.000192311	0.00175216	DIR19	PREDICTED: dirigent protein 22-like [Solanum lycopersicum]	-	-	-	-	-
Solyc02g062390.3	90	75	47	25	20	40	5.04	5.48	4.13	1.89	1.73	2.9	4.88333	2.17333	-1.16796	8.51e-05	0.000864798	--	PREDICTED: desiccation-related protein clone PCC27-04 [Solanum lycopersicum]	-	-	-	-	-
Solyc02g062870.3	148	76	130	45	45	64	3.72	2.47	5.12	1.54	1.73	2.08	3.77	1.78333	-1.07999	2.4e-05	0.000282034	PLT6	PREDICTED: probable polyol transporter 6 [Solanum lycopersicum]	-	-	-	-	-
Solyc02g062890.3	44	34	32	11	7	16	1.38	1.39	1.58	0.47	0.34	0.65	1.45	0.486667	-1.57505	0.000199666	0.00181	PLT6	probable polyol transporter 6 [Solanum lycopersicum]	-	-	-	-	-
Solyc02g064830.4	337	240	172	66	51	77	7.15	6.64	5.73	1.89	1.67	2.12	6.50667	1.89333	-1.78099	5.83e-24	5.68e-22	GH3.1	PREDICTED: probable indole-3-acetic acid-amido synthetase GH3.1 [Solanum lycopersicum]	Environmental Information Processing	Signal transduction	ko04075//Plant hormone signal transduction	K14487	-
Solyc02g065000.1	97	84	67	39	29	29	8.33	9.4	9.02	4.52	3.84	3.22	8.91667	3.86	-1.2079	4.64e-06	6.4e-05	CML37	PREDICTED: calmodulin-like protein 1 [Solanum lycopersicum]	Organismal Systems	Environmental adaptation	ko04626//Plant-pathogen interaction	K13448	-
Solyc02g066980.1	71	38	31	20	17	20	2	1.39	1.37	0.76	0.74	0.73	1.58667	0.743333	-1.09392	0.00171511	0.011494	--	PREDICTED: axoneme-associated protein mst101(2)-like isoform X1 [Solanum lycopersicum]	-	-	-	-	-
Solyc02g066990.2	46	51	26	4	13	4	1.56	2.25	1.38	0.18	0.68	0.18	1.73	0.346667	-2.31915	1.66e-06	2.5e-05	--	PREDICTED: ice nucleation protein-like [Solanum pennellii]	-	-	-	-	-
Solyc02g068760.4	212	169	128	56	78	80	4.78	4.97	4.52	1.7	2.71	2.33	4.75667	2.24667	-1.08216	1.37e-08	3e-07	At2g35130	PREDICTED: pentatricopeptide repeat-containing protein At2g35130 [Solanum lycopersicum]	-	-	-	-	-
Solyc02g070270.2	129	96	95	34	35	36	3.23	3.13	3.73	1.15	1.35	1.17	3.36333	1.22333	-1.45907	1.44e-09	3.72e-08	CAT1	PREDICTED: cationic amino acid transporter 1-like [Solanum lycopersicum]	-	-	-	-	-
Solyc02g077420.3	83	55	47	24	18	13	2.56	2.21	2.27	1	0.86	0.52	2.34667	0.793333	-1.56461	2.03e-06	3.01e-05	OsI_03083	PREDICTED: phospholipase A1-II 1 [Solanum lycopersicum]	-	-	-	-	-
Solyc02g080120.3	13	17	16	1	1	4	0.44	0.75	0.85	0.05	0.05	0.18	0.68	0.0933333	-2.86507	0.000515651	0.00410746	GA2OX8	PREDICTED: gibberellin 2-beta-dioxygenase 8 [Solanum lycopersicum]	Metabolism;Metabolism	Global and overview maps;Metabolism of terpenoids and polyketides	ko01110//Biosynthesis of secondary metabolites;ko00904//Diterpenoid biosynthesis	K04125;K04125	-
Solyc02g082910.4	555	422	337	168	137	162	12.96	12.85	12.34	5.3	4.93	4.9	12.7167	5.04333	-1.33427	3.16e-29	3.93e-27	AAE1	PREDICTED: probable acyl-activating enzyme 1, peroxisomal [Solanum lycopersicum]	-	-	-	-	-
Solyc02g086490.3	136	163	104	71	40	63	8.17	12.77	9.8	5.76	3.7	4.9	10.2467	4.78667	-1.09806	1.57e-06	2.36e-05	At3g01570	PREDICTED: oleosin 5-like [Solanum lycopersicum]	-	-	-	-	GO:0016020//membrane
Solyc02g086780.4	58	33	53	20	14	18	5.2	3.86	7.45	2.42	1.93	2.09	5.50333	2.14667	-1.35821	0.000249856	0.002198	--	PREDICTED: proteasome assembly chaperone 3 isoform X2 [Nelumbo nucifera]	-	-	-	-	-
Solyc02g086970.4	2355	1840	1581	781	693	798	42.98	43.8	45.27	19.26	19.5	18.85	44.0167	19.2033	-1.19669	3.27e-88	1.7e-85	ALDH2B4	PREDICTED: aldehyde dehydrogenase family 2 member B7, mitochondrial [Solanum lycopersicum]	Metabolism;Metabolism;Metabolism;Metabolism;Metabolism;Metabolism;Metabolism;Metabolism;Metabolism;Metabolism;Metabolism;Metabolism;Metabolism	Global and overview maps;Global and overview maps;Carbohydrate metabolism;Carbohydrate metabolism;Lipid metabolism;Amino acid metabolism;Lipid metabolism;Metabolism of other amino acids;Amino acid metabolism;Carbohydrate metabolism;Amino acid metabolism;Amino acid metabolism;Amino acid metabolism	ko01100//Metabolic pathways;ko01110//Biosynthesis of secondary metabolites;ko00010//Glycolysis / Gluconeogenesis;ko00620//Pyruvate metabolism;ko00561//Glycerolipid metabolism;ko00280//Valine, leucine and isoleucine degradation;ko00071//Fatty acid degradation;ko00410//beta-Alanine metabolism;ko00330//Arginine and proline metabolism;ko00053//Ascorbate and aldarate metabolism;ko00310//Lysine degrada…	K00128;K00128;K00128;K00128;K00128;K00128;K00128;K00128;K00128;K00128;K00128;K00128;K00128	-
Solyc02g087110.3	228	178	153	89	64	69	4.59	4.67	4.83	2.42	1.98	1.8	4.69667	2.06667	-1.18433	2.98e-11	9.87e-10	DOX1	alpha-dioxygenase 1-like [Solanum lycopersicum]	Metabolism	Lipid metabolism	ko00592//alpha-Linolenic acid metabolism	K10529	-
Solyc02g087570.1	9	4	3	0	0	0	1.08	0.63	0.57	0	0	0	0.76	0.001	-9.56986	0.00351812	0.0208439	LBD27	PREDICTED: LOB domain-containing protein 27 [Solanum pennellii]	-	-	-	-	-
Solyc02g089170.4	518	364	333	63	61	63	17.16	15.72	17.3	2.82	3.11	2.7	16.7267	2.87667	-2.53968	1.35e-61	4.09e-59	UPTG1	PREDICTED: alpha-1,4-glucan-protein synthase [UDP-forming] 1-like [Solanum lycopersicum]	Metabolism	Carbohydrate metabolism	ko00520//Amino sugar and nucleotide sugar metabolism	K13379	-
Solyc02g091420.3	438	299	265	143	139	132	15.29	13.61	14.51	6.74	7.48	5.96	14.47	6.72667	-1.1051	2.17e-16	1.24e-14	NIP4-2	PREDICTED: probable aquaporin NIP-type [Solanum lycopersicum]	-	-	-	-	-
Solyc02g092820.4	1683	1289	1080	384	341	425	36.22	36.18	36.46	11.17	11.31	11.84	36.2867	11.44	-1.66535	4.58e-110	3.25e-107	GH3.1	PREDICTED: probable indole-3-acetic acid-amido synthetase GH3.1 [Solanum lycopersicum]	Environmental Information Processing	Signal transduction	ko04075//Plant hormone signal transduction	K14487	-		-
Solyc02g093870.4	217	137	150	51	41	52	3.88	3.19	4.2	1.23	1.13	1.2	3.75667	1.18667	-1.66254	5.63e-16	3.11e-14	LHT1	Lysine histidine transporter 1 [Dichanthelium oligosanthes]	-	-	-	-	-
Solyc02g094040.3	3000	2244	1881	665	651	804	97.84	95.44	96.23	29.3	32.73	33.93	96.5033	31.9867	-1.59311	7.11e-139	7.23e-136	LIP2	PREDICTED: triacylglycerol lipase 2-like [Solanum lycopersicum]	Metabolism	Lipid metabolism	ko00100//Steroid biosynthesis	K01052	-
Solyc02g094080.1	12	9	13	3	1	3	0.44	0.43	0.74	0.15	0.06	0.14	0.536667	0.116667	-2.20163	0.00867524	0.0431754	CPR1	PREDICTED: F-box protein CPR30-like [Solanum pennellii]	-	-	-	-	-
Solyc03g006410.3	31	32	22	19	3	7	1.1	1.48	1.23	0.91	0.16	0.32	1.27	0.463333	-1.45471	0.00513151	0.0282215	--	PREDICTED: uncharacterized protein LOC101259314 [Solanum lycopersicum]	-	-	-	-	-
Solyc03g007200.2	127	81	82	26	25	30	6.04	5.02	6.12	1.67	1.83	1.85	5.72667	1.78333	-1.68312	2.05e-10	6.15e-09	DBR	PREDICTED: 2-alkenal reductase (NADP(+)-dependent)-like [Solanum pennellii]	-	-	-	-	-
Solyc03g025780.3	52	36	39	4	5	16	1.46	1.31	1.71	0.15	0.22	0.58	1.49333	0.316667	-2.2375	1.53e-06	2.32e-05	--	PREDICTED: protein O-glucosyltransferase 1-like [Solanum lycopersicum]	-	-	-	-	-
Solyc03g025810.4	44	37	19	10	9	7	0.93	1.02	0.63	0.29	0.29	0.19	0.86	0.256667	-1.74444	0.000152751	0.00143999	LTI65	PREDICTED: low-temperature-induced 65 kDa protein-like [Solanum lycopersicum]	-	-	-	-	-
Solyc03g026080.3	538	386	336	186	127	167	20.45	19.13	20.03	9.55	7.44	8.21	19.87	8.4	-1.24213	1.25e-23	1.19e-21	RBL1	PREDICTED: RHOMBOID-like protein 2 [Solanum lycopersicum]	-	-	-	-	GO:0005911//cell-cell junction;GO:0031224//intrinsic component of membrane
Solyc03g033750.2	12	9	8	1	2	1	1.32	1.29	1.38	0.15	0.34	0.14	1.33	0.21	-2.66297	0.00668492	0.0350576	At3g50940	protein hyper-sensitivity-related 4 [Nicotiana attenuata]	-	-	-	-	-
Solyc03g034140.4	54	49	28	7	7	4	2.65	3.14	2.16	0.46	0.53	0.25	2.65	0.413333	-2.68061	2.03e-08	4.33e-07	At4g36750	PREDICTED: probable NAD(P)H dehydrogenase (quinone) FQR1-like 2 [Solanum lycopersicum]	Metabolism;Metabolism	Global and overview maps;Metabolism of cofactors and vitamins	ko01110//Biosynthesis of secondary metabolites;ko00130//Ubiquinone and other terpenoid-quinone biosynthesis	K03809;K03809	-
Solyc03g058910.3	1775	1289	1280	453	369	523	50.56	47.89	57.2	17.43	16.21	19.28	51.8833	17.64	-1.55642	2.7e-78	1.15e-75	LAT56	probable pectate lyase P56 precursor [Solanum lycopersicum]	Metabolism	Carbohydrate metabolism	ko00040//Pentose and glucuronate interconversions	K01728	-
Solyc03g078570.3	2002	1443	1394	125	100	147	75.77	71.22	82.76	6.39	5.83	7.2	76.5833	6.47333	-3.56445	3.28e-263	8.51e-260	RABH1E	PREDICTED: ras-related protein RABH1e-like [Solanum lycopersicum]	-	-	-	-	-
Solyc03g078580.3	162	88	108	0	0	0	14.07	9.97	14.71	0	0	0	12.9167	0.001	-13.6569	2.11e-14	1.03e-12	-	-	-	-	-	-	-
Solyc03g079880.4	83	48	67	16	19	19	6.16	4.64	7.8	1.6	2.17	1.82	6.2	1.86333	-1.73438	1.97e-07	3.51e-06	--	xylem sap protein 10 kDa precursor [Solanum lycopersicum]	-	-	-	-	-
Solyc03g081240.3	537	429	369	138	150	153	8.33	8.69	8.98	2.9	3.59	3.08	8.66667	3.19	-1.44192	5.93e-32	8.21e-30	APRR5	PREDICTED: two-component response regulator-like APRR5 [Solanum lycopersicum]	Organismal Systems	Environmental adaptation	ko04712//Circadian rhythm - plant	K12130	-
Solyc03g082945.1	31	15	13	3	3	6	3.57	2.25	2.35	0.47	0.53	0.89	2.72333	0.63	-2.11195	0.00107543	0.00775589	--	PREDICTED: uncharacterized protein LOC101263194 [Solanum lycopersicum]	-	-	-	-	-
Solyc03g083700.1	349	242	232	66	51	58	27.29	24.68	28.46	6.97	6.15	5.87	26.81	6.33	-2.08249	4.44e-34	6.53e-32	--	PREDICTED: 21 kDa protein-like [Solanum lycopersicum]	-	-	-	-	-
Solyc03g083770.1	7113	5231	4142	2145	1952	2315	528.57	506.93	482.83	215.35	223.62	222.63	506.11	220.533	-1.19845	3.74e-136	3.5e-133	PMEI11	PREDICTED: 21 kDa protein-like [Solanum lycopersicum]	-	-	-	-	-
Solyc03g083980.1	15	17	10	0	0	3	1.2	1.77	1.25	0	0	0.31	1.40667	0.103333	-3.7669	0.000430688	0.00350472	--	hypothetical protein A4A49_12933 [Nicotiana attenuata]	-	-	-	-	-
Solyc03g093390.4	6	9	2	0	0	0	0.24	0.47	0.12	0	0	0	0.276667	0.001	-8.11201	0.00244625	0.0154737	EXPB15	beta expansin precursor [Solanum lycopersicum]	-	-	-	-	-
Solyc03g093710.1	78	62	37	18	28	30	1.39	1.44	1.03	0.43	0.77	0.69	1.28667	0.63	-1.03021	0.00106449	0.00770184	SUVH6	PREDICTED: histone-lysine N-methyltransferase, H3 lysine-9 specific SUVH6-like [Solanum lycopersicum]	Metabolism	Amino acid metabolism	ko00310//Lysine degradation	K11420	-
Solyc03g096250.3	280	195	182	84	81	93	15.61	14.17	15.91	6.32	6.96	6.71	15.23	6.66333	-1.1926	2.15e-13	9.28e-12	At3g11230	PREDICTED: protein yippee-like isoform X2 [Solanum lycopersicum]	-	-	-	-	-
Solyc03g096370.3	14	14	9	3	0	1	0.35	0.45	0.35	0.1	0	0.03	0.383333	0.0433333	-3.14505	0.00146963	0.0101173	OFUT19	PREDICTED: uncharacterized protein At1g04910-like isoform X1 [Solanum lycopersicum]	-	-	-	-	-
Solyc03g098500.4	20	13	12	7	0	3	0.79	0.67	0.74	0.37	0	0.15	0.733333	0.173333	-2.08092	0.00626313	0.0332106	AGD15	PREDICTED: probable ADP-ribosylation factor GTPase-activating protein AGD15 [Solanum lycopersicum]	Cellular Processes	Transport and catabolism	ko04144//Endocytosis	K12486	-
Solyc03g098530.1	22	22	11	0	1	1	1.11	1.44	0.87	0	0.08	0.07	1.14	0.05	-4.51096	6.54e-05	0.000684928	--	PREDICTED: uncharacterized protein LOC107013581 [Solanum pennellii]	-	-	-	-	-
Solyc03g098535.1	10	4	8	0	0	0	0.34	0.18	0.42	0	0	0	0.313333	0.001	-8.29155	0.000464494	0.00374881	--	PREDICTED: uncharacterized protein LOC107014249 [Solanum pennellii]	-	-	-	-	-
Solyc03g098670.1	30	22	18	6	7	7	2.22	2.12	2.09	0.6	0.8	0.67	2.14333	0.69	-1.63519	0.00178693	0.0119022	KTI2	PREDICTED: miraculin-like [Solanum lycopersicum]	-	-	-	-	-
Solyc03g111300.1	138	101	63	43	33	51	4.19	4	3	1.76	1.54	2	3.73	1.76667	-1.07815	1.05e-05	0.000134174	CYP94B1	PREDICTED: cytochrome P450 94B3-like [Solanum lycopersicum]	-	-	-	-	-
Solyc03g111400.1	28	23	17	6	6	6	0.78	0.84	0.75	0.23	0.26	0.22	0.79	0.236667	-1.739	0.00122878	0.00867384	AZG2	PREDICTED: adenine/guanine permease AZG2 [Solanum lycopersicum]	-	-	-	-	-
Solyc03g114200.4	255	166	173	46	47	53	12.26	10.41	13.05	2.99	3.48	3.3	11.9067	3.25667	-1.8703	9.59e-22	8.03e-20	SWEET5	PREDICTED: bidirectional sugar transporter SWEET5 [Solanum pennellii]	-	-	-	-	-
Solyc03g115490.1	121	68	54	26	33	43	20.31	14.88	14.22	5.9	8.54	9.34	16.47	7.92667	-1.05505	0.000136612	0.00130628	--	PREDICTED: LYR motif-containing protein 4 [Solanum lycopersicum]	-	-	-	-	-
Solyc03g117250.4	911	636	542	296	227	276	24.3	22.12	22.68	10.67	9.33	9.53	23.0333	9.84333	-1.2265	3.76e-36	5.85e-34	FLOT2	Hop-interacting protein THI116 [Solanum lycopersicum]	-	-	-	-	-
Solyc03g120155.1	21	8	13	5	3	2	1.44	0.72	1.4	0.46	0.32	0.18	1.18667	0.32	-1.89077	0.00962906	0.0468995	--	PREDICTED: uncharacterized protein LOC104234552 [Nicotiana sylvestris]	-	-	-	-	-
Solyc03g120860.2	498	420	306	90	71	76	30.2	33.21	29.11	7.37	6.64	5.96	30.84	6.65667	-2.21193	1.45e-51	3.54e-49	At4g27520	PREDICTED: mavicyanin-like [Solanum lycopersicum]	-	-	-	-	-
Solyc03g150155.1	18	21	6	2	1	5	1.95	2.97	1.02	0.29	0.17	0.7	1.98	0.386667	-2.35634	0.00314716	0.0190862	--	PREDICTED: mitochondrial import receptor subunit TOM5 homolog [Solanum lycopersicum]	-	-	-	-	-
Solyc04g005780.1	121	100	80	39	32	42	3.15	3.4	3.27	1.37	1.29	1.42	3.27333	1.36	-1.26715	1.13e-07	2.13e-06	GLOX	PREDICTED: aldehyde oxidase GLOX-like [Solanum lycopersicum]	-	-	-	-	-
Solyc04g011590.3	489	370	331	154	143	214	13.62	13.44	14.46	5.79	6.14	7.71	13.84	6.54667	-1.08001	4.12e-17	2.45e-15	LHT1	PREDICTED: lysine histidine transporter 2-like [Solanum lycopersicum]	-	-	-	-	GO:0031224//intrinsic component of membrane
Solyc04g026020.3	95	72	56	31	23	29	1.59	1.58	1.47	0.7	0.6	0.63	1.54667	0.643333	-1.26552	5.13e-06	6.99e-05	SEOB	PREDICTED: protein SIEVE ELEMENT OCCLUSION B-like [Solanum lycopersicum]	-	-	-	-	-
Solyc04g053030.1	8	2	3	0	0	0	0.81	0.27	0.48	0	0	0	0.52	0.001	-9.02237	0.0100582	0.0485647	SAUR67	PREDICTED: auxin-responsive protein SAUR68-like [Solanum lycopersicum]	-	-	-	-	-
Solyc04g054830.4	32	21	34	10	9	8	0.79	0.68	1.32	0.33	0.34	0.26	0.93	0.31	-1.58496	0.00105219	0.00763473	IP5P5	PREDICTED: type I inositol polyphosphate 5-phosphatase 5 isoform X1 [Solanum lycopersicum]	-	-	-	-	-
Solyc04g064440.1	10	17	6	0	0	0	0.38	0.81	0.35	0	0	0	0.513333	0.001	-9.00375	3.56e-05	0.000401123	At3g23880	PREDICTED: F-box/kelch-repeat protein At3g23880-like [Solanum lycopersicum]	-	-	-	-	-
Solyc04g071523.1	41	16	13	8	3	9	1.42	0.72	0.7	0.37	0.16	0.4	0.946667	0.31	-1.61059	0.00489888	0.0271916	At1g20180	PREDICTED: UPF0496 protein At1g20180-like [Solanum lycopersicum]	-	-	-	-	-
Solyc04g071690.4	132	97	80	20	13	31	6.84	6.55	6.5	1.4	1.04	2.08	6.63	1.50667	-2.13765	7.96e-14	3.63e-12	Rpp25l	PREDICTED: ribonuclease P protein subunit p25-like protein [Solanum lycopersicum]	-	-	-	-	-
Solyc04g071800.3	2277	1664	1464	790	693	840	51.17	48.77	51.61	23.98	24.01	24.43	50.5167	24.14	-1.06533	1.23e-67	4.37e-65	CYP75B2	PREDICTED: cytochrome P450 71A1-like [Solanum lycopersicum]	-	-	-	-	-
Solyc04g074850.3	974	756	608	152	143	163	19.48	19.72	19.08	4.11	4.41	4.22	19.4267	4.24667	-2.19364	1.44e-97	8.62e-95	DTX27	ripening regulated protein DDTFR18 [Solanum lycopersicum]	-	-	-	-	GO:0031224//intrinsic component of membrane
Solyc04g074900.3	74	68	55	20	25	17	5.55	6.66	6.48	2.03	2.89	1.65	6.23	2.19	-1.5083	1.5e-06	2.27e-05	RPS21C	PREDICTED: 40S ribosomal protein S21-like [Solanum lycopersicum]	Genetic Information Processing	Translation	ko03010//Ribosome	K02971	-
Solyc04g074920.2	19	13	11	4	1	4	0.54	0.48	0.49	0.15	0.04	0.15	0.503333	0.113333	-2.15094	0.00431065	0.0245494	--	PREDICTED: uncharacterized protein LOC101245251 [Solanum lycopersicum]	-	-	-	-	-
Solyc04g078210.3	463	357	283	168	125	175	12.48	12.55	11.97	6.12	5.2	6.11	12.3333	5.81	-1.08595	7.28e-18	4.66e-16	APUM12	PREDICTED: pumilio homolog 12-like [Solanum lycopersicum]	-	-	-	-	-
Solyc04g078325.1	42	24	32	13	9	11	1.08	0.81	1.29	0.45	0.36	0.37	1.06	0.393333	-1.43024	0.00105043	0.00762431	CYP81E8	PREDICTED: cytochrome P450 81E8-like [Solanum pennellii]	-	-	-	-	-
Solyc04g078800.3	42	30	15	12	4	12	1.23	1.15	0.69	0.48	0.18	0.46	1.02333	0.373333	-1.45474	0.00294161	0.0180504	--	PREDICTED: uncharacterized protein LOC101251879 isoform X1 [Solanum lycopersicum]	-	-	-	-	-
Solyc04g078880.3	90	76	62	32	31	28	3.52	3.87	3.8	1.69	1.87	1.42	3.73	1.66	-1.16799	1.51e-05	0.00018598	--	PREDICTED: uncharacterized protein LOC101253889 [Solanum lycopersicum]	-	-	-	-	-		-
Solyc04g079480.2	49	32	17	5	13	16	1.33	1.13	0.73	0.18	0.54	0.56	1.06333	0.426667	-1.31741	0.00456565	0.0256773	At1g47710	PREDICTED: serpin-ZX-like [Solanum lycopersicum]	-	-	-	-	-
Solyc04g150168.1	13	9	11	3	1	0	0.7	0.62	0.96	0.21	0.07	0	0.76	0.0933333	-3.02554	0.00316835	0.01917	RE2	PREDICTED: uncharacterized mitochondrial protein AtMg00810-like [Solanum pennellii]	-	-	-	-	-
Solyc05g005720.4	50	25	37	16	7	20	0.76	0.49	0.88	0.33	0.16	0.39	0.71	0.293333	-1.27528	0.00273017	0.0169847	HAK23	PREDICTED: putative potassium transporter 12 [Solanum lycopersicum]	-	-	-	-	-
Solyc05g006380.1	19	15	14	2	1	1	0.57	0.58	0.65	0.08	0.05	0.04	0.6	0.0566667	-3.40439	0.000146966	0.00139219	--	PREDICTED: uncharacterized protein LOC104645288 [Solanum lycopersicum]	-	-	-	-	-		-
Solyc05g008220.4	12	9	7	0	1	0	0.49	0.48	0.45	0	0.06	0	0.473333	0.02	-4.56478	0.00115006	0.00820235	At1g66480	PREDICTED: uncharacterized protein At1g66480-like [Solanum lycopersicum]	-	-	-	-	-
Solyc05g008680.2	139	117	99	17	24	32	5.7	6.26	6.37	0.94	1.52	1.7	6.11	1.38667	-2.13955	5.62e-16	3.11e-14	SMT2	PREDICTED: 24-methylenesterol C-methyltransferase 2-like [Solanum lycopersicum]	Metabolism;Metabolism	Global and overview maps;Lipid metabolism	ko01110//Biosynthesis of secondary metabolites;ko00100//Steroid biosynthesis	K08242;K08242	-
Solyc05g009200.3	89	68	39	0	0	0	6.18	6.16	4.25	0	0	0	5.53	0.001	-12.4331	1e-11	3.54e-10	--	PREDICTED: uncharacterized protein LOC101244288 [Solanum lycopersicum]	-	-	-	-	-
Solyc05g009900.3	27	19	22	7	11	6	1.14	1.05	1.46	0.4	0.72	0.33	1.21667	0.483333	-1.33184	0.00906622	0.0447549	TCP12	PREDICTED: transcription factor TCP12-like [Solanum lycopersicum]	-	-	-	-	-
Solyc05g012580.1	43	43	19	14	10	14	9.05	11.8	6.27	3.98	3.24	3.81	9.04	3.67667	-1.29792	0.00212361	0.0137949	--	-	-	-	-	-	-
Solyc05g013920.4	33	29	28	14	11	14	1.13	1.3	1.51	0.65	0.58	0.62	1.31333	0.616667	-1.09067	0.0103016	0.049556	CYSEP	PREDICTED: vignain-like [Solanum lycopersicum]	-	-	-	-	-
Solyc05g013930.2	37	31	27	15	10	15	0.87	0.95	1	0.48	0.36	0.46	0.94	0.433333	-1.11718	0.00696525	0.0362351	TE1	PREDICTED: protein terminal ear1 homolog isoform X1 [Solanum lycopersicum]	-	-	-	-	-
Solyc05g014530.1	737	524	453	159	155	153	24.57	22.78	23.69	7.16	7.97	6.6	23.68	7.24333	-1.70894	8.53e-51	2.04e-48	At1g67640	PREDICTED: lysine histidine transporter 2-like [Solanum pennellii]	-	-	-	-	-
Solyc05g015495.1	64	51	31	5	16	11	2.1	2.18	1.57	0.22	0.81	0.47	1.95	0.5	-1.96347	1.76e-06	2.64e-05	At1g27930	PREDICTED: probable methyltransferase At1g27930 [Solanum pennellii]	-	-	-	-	-		-
Solyc05g023725.1	31	16	20	7	6	5	2.06	1.37	2.06	0.62	0.61	0.42	1.83	0.55	-1.73434	0.00178	0.0118662	ycf72-1	orf137 (chloroplast) [Pharus latifolius]	-	-	-	-	-
Solyc05g046040.2	45	57	46	22	23	20	1.6	2.64	2.57	1.06	1.26	0.92	2.27	1.08	-1.07166	0.00182703	0.012114	COL12	PREDICTED: zinc finger protein CONSTANS-LIKE 12-like [Solanum lycopersicum]	-	-	-	-	-
Solyc05g046340.2	72	60	52	21	15	16	3.87	4.2	4.38	1.52	1.24	1.11	4.15	1.29	-1.68574	3.1e-07	5.36e-06	PMM	PREDICTED: phosphomannomutase-like [Solanum lycopersicum]	Metabolism;Metabolism;Metabolism;Metabolism	Global and overview maps;Global and overview maps;Carbohydrate metabolism;Carbohydrate metabolism	ko01100//Metabolic pathways;ko01110//Biosynthesis of secondary metabolites;ko00520//Amino sugar and nucleotide sugar metabolism;ko00051//Fructose and mannose metabolism	K17497;K17497;K17497;K17497	GO:0044424//intracellular part
Solyc05g047680.4	14	10	10	1	1	3	0.35	0.32	0.39	0.03	0.04	0.1	0.353333	0.0566667	-2.64046	0.00382803	0.0223014	CYP78A9	PREDICTED: cytochrome P450 78A9-like [Solanum lycopersicum]	-	-	-	-	-
Solyc05g051310.1	10	15	16	1	6	3	0.83	1.62	2.08	0.11	0.77	0.32	1.51	0.4	-1.91648	0.0100607	0.0485667	ERF5	PREDICTED: ethylene-responsive transcription factor 5-like [Solanum pennellii]	-	-	-	-	-		-
Solyc05g053020.3	24	11	14	0	2	5	1.05	0.63	0.96	0	0.14	0.28	0.88	0.14	-2.65208	0.00086865	0.00646963	Os11g0706600	PREDICTED: thaumatin-like protein [Solanum lycopersicum]	-	-	-	-	-
Solyc05g054440.4	175	118	146	31	39	39	4.35	3.82	5.69	1.04	1.49	1.25	4.62	1.26	-1.87447	1.99e-15	1.04e-13	At4g34480	PREDICTED: glucan endo-1,3-beta-glucosidase [Solanum lycopersicum]	-	-	-	-	-
Solyc05g055410.3	32	21	21	6	3	15	0.91	0.78	0.93	0.23	0.13	0.55	0.873333	0.303333	-1.52563	0.00489215	0.0271695	CSLA9	PREDICTED: glucomannan 4-beta-mannosyltransferase 9-like [Solanum lycopersicum]	-	-	-	-	-
Solyc05g055750.3	469	355	277	93	102	115	11.62	11.47	10.77	3.11	3.9	3.69	11.2867	3.56667	-1.66197	1.22e-32	1.74e-30	WRKY34	PREDICTED: probable WRKY transcription factor 26 [Solanum lycopersicum]	Organismal Systems	Environmental adaptation	ko04626//Plant-pathogen interaction	K18835	-
Solyc06g007960.4	29	31	12	3	2	3	0.96	1.34	0.62	0.13	0.1	0.13	0.973333	0.12	-3.0199	1.57e-05	0.000192091	COMT1	PREDICTED: caffeic acid 3-O-methyltransferase [Solanum lycopersicum]	-	-	-	-	-
Solyc06g008780.3	12	2	1	0	0	0	0.36	0.08	0.05	0	0	0	0.163333	0.001	-7.35168	0.00971263	0.0471984	TIR1	PREDICTED: protein TRANSPORT INHIBITOR RESPONSE 1-like isoform X2 [Solanum tuberosum]	Environmental Information Processing	Signal transduction	ko04075//Plant hormone signal transduction	K14485	-
Solyc06g009180.3	13	20	17	5	5	5	0.36	0.73	0.75	0.19	0.22	0.18	0.613333	0.196667	-1.64092	0.00890984	0.0441507	PME7	PREDICTED: probable pectinesterase/pectinesterase inhibitor 7 [Solanum pennellii]	Metabolism;Metabolism	Global and overview maps;Carbohydrate metabolism	ko01100//Metabolic pathways;ko00040//Pentose and glucuronate interconversions	K01051;K01051	-
Solyc06g011590.3	46	23	31	8	1	8	1.25	0.81	1.32	0.29	0.04	0.28	1.12667	0.203333	-2.47014	6.39e-06	8.57e-05	--	PREDICTED: protein NUCLEAR FUSION DEFECTIVE 4-like [Solanum lycopersicum]	-	-	-	-	-
Solyc06g035430.3	83	77	55	36	25	27	2.88	3.48	2.99	1.69	1.34	1.21	3.11667	1.41333	-1.1409	4.95e-05	0.00053391	AHL3	PREDICTED: AT-hook motif nuclear-localized protein 3-like [Solanum lycopersicum]	-	-	-	-	-
Solyc06g035940.3	4561	3448	2972	243	212	243	81.88	80.72	83.7	5.89	5.87	5.65	82.1	5.80333	-3.82243	0	0	ROC5	PREDICTED: homeobox-leucine zipper protein HDG1 isoform X1 [Solanum lycopersicum]	-	-	-	-	-
Solyc06g060600.3	37	23	19	7	8	8	1.53	1.24	1.23	0.39	0.51	0.43	1.33333	0.443333	-1.58857	0.00126696	0.0088906	TPPF	PREDICTED: probable trehalose-phosphate phosphatase F [Solanum lycopersicum]	Metabolism;Metabolism	Global and overview maps;Carbohydrate metabolism	ko01100//Metabolic pathways;ko00500//Starch and sucrose metabolism	K01087;K01087	-
Solyc06g060760.3	390	282	219	102	81	100	17.42	16.43	15.35	6.16	5.58	5.78	16.4	5.84	-1.48966	1.53e-23	1.44e-21	DIP	TIP protein [Solanum lycopersicum]	-	-	-	-	GO:0031090//organelle membrane;GO:0031224//intrinsic component of membrane;GO:0043231//intracellular membrane-bounded organelle
Solyc06g062380.3	91	101	83	38	40	38	3.47	5.03	4.97	1.96	2.35	1.88	4.49	2.06333	-1.12174	1.19e-05	0.00015099	APS1	PREDICTED: acid phosphatase 1 [Solanum lycopersicum]	-	-	-	-	-
Solyc06g062960.3	80	78	67	13	34	33	7.29	9.26	9.57	1.6	4.77	3.89	8.70667	3.42	-1.34812	2.02e-05	0.000241931	--	PREDICTED: uncharacterized protein LOC101255007 [Solanum lycopersicum]	-	-	-	-	-
Solyc06g064850.2	289	241	194	109	101	96	10.38	11.28	10.93	5.29	5.59	4.46	10.8633	5.11333	-1.08713	1.59e-12	6.24e-11	IAN9	PREDICTED: immune-associated nucleotide-binding protein 8-like [Solanum lycopersicum]	-	-	-	-	-
Solyc06g065430.3	29	25	19	2	1	0	0.89	1	0.91	0.08	0.05	0	0.933333	0.0433333	-4.42884	2.97e-06	4.23e-05	CYP716A15	PREDICTED: beta-amyrin 28-oxidase-like [Solanum lycopersicum]	-	-	-	-	-
Solyc06g065930.4	68	36	33	11	8	10	3.36	2.32	2.55	0.73	0.61	0.64	2.74333	0.66	-2.05539	8.27e-07	1.32e-05	At4g32130	PREDICTED: ER membrane protein complex subunit 7 homolog [Solanum lycopersicum]	-	-	-	-	-
Solyc06g066410.3	37	43	36	2	7	11	3.79	5.74	5.78	0.28	1.1	1.46	5.10333	0.946667	-2.43051	9.72e-07	1.52e-05	PRO1	PREDICTED: profilin-1-like [Solanum lycopersicum]	-	-	-	-	GO:0043232//intracellular non-membrane-bounded organelle
Solyc06g066520.1	50	44	32	12	12	17	5.01	5.75	5.03	1.63	1.85	2.21	5.26333	1.89667	-1.47251	0.000122018	0.00118367	--	PREDICTED: uncharacterized protein LOC101252785 [Solanum lycopersicum]	-	-	-	-	-
Solyc06g068620.3	1168	892	697	229	238	312	84.96	84.62	79.53	22.51	26.69	29.37	83.0367	26.19	-1.66473	7.47e-65	2.49e-62	--	PREDICTED: uncharacterized protein LOC101254501 [Solanum lycopersicum]	-	-	-	-	-
Solyc06g068890.1	13	6	3	0	0	0	2.37	1.43	0.86	0	0	0	1.55333	0.001	-10.6012	0.000732573	0.0055608	--	hypothetical protein A4A49_25717 [Nicotiana attenuata]	-	-	-	-	-
Solyc06g069130.4	40	31	27	13	14	16	0.54	0.55	0.57	0.24	0.29	0.28	0.553333	0.27	-1.03519	0.00949743	0.0464281	KIN14C	PREDICTED: kinesin-like protein KIN-14G isoform X3 [Solanum lycopersicum]	-	-	-	-	GO:0005875//microtubule associated complex
Solyc06g069870.3	33	41	42	16	15	15	0.71	1.16	1.43	0.47	0.5	0.42	1.1	0.463333	-1.24738	0.00184609	0.0122197	At1g26850	PREDICTED: probable methyltransferase PMT2 [Solanum lycopersicum]	-	-	-	-	-
Solyc06g072350.3	744	622	445	254	230	264	38.99	42.51	36.58	17.98	18.58	17.91	39.36	18.1567	-1.11623	1.38e-27	1.62e-25	Os11g0549625	PREDICTED: CASP-like protein 4D1 [Solanum lycopersicum]	-	-	-	-	-
Solyc06g073480.3	110	76	86	28	28	29	2.52	2.27	3.1	0.87	0.99	0.86	2.63	0.906667	-1.53642	1.02e-08	2.28e-07	At5g17580	PREDICTED: BTB/POZ domain-containing protein At5g17580-like [Solanum lycopersicum]	-	-	-	-	-
Solyc06g074140.1	50	37	40	15	18	24	1.77	1.71	2.23	0.72	0.98	1.1	1.90333	0.933333	-1.02806	0.00435425	0.0247443	PUB24	PREDICTED: E3 ubiquitin-protein ligase PUB24-like [Solanum lycopersicum]	-	-	-	-	-
Solyc06g074150.3	71	44	47	26	24	12	2.11	1.7	2.19	1.04	1.1	0.46	2	0.866667	-1.20645	0.000438775	0.00356556	LRX3	PREDICTED: leucine-rich repeat extensin-like protein 4 [Solanum lycopersicum]	-	-	-	-	-
Solyc06g074585.1	331	209	171	102	25	42	10.92	8.97	8.85	4.53	1.26	1.8	9.58	2.53	-1.92089	0.000356755	0.0029916	AtMg01010	PREDICTED: uncharacterized mitochondrial protein AtMg01010 [Solanum tuberosum]	-	-	-	-	-
Solyc06g076000.1	14	13	7	1	1	1	0.87	1.05	0.68	0.08	0.1	0.08	0.866667	0.0866667	-3.32193	0.00166653	0.0112152	WOX2	PREDICTED: WUSCHEL-related homeobox 2 [Solanum lycopersicum]	-	-	-	-	-
Solyc06g076870.4	863	686	541	211	184	237	31.59	32.75	31.07	10.44	10.38	11.23	31.8033	10.6833	-1.57382	1.04e-55	2.78e-53	RPP0A	PREDICTED: 60S acidic ribosomal protein P0-like [Solanum lycopersicum]	Genetic Information Processing	Translation	ko03010//Ribosome	K02941	GO:0030529//intracellular ribonucleoprotein complex		-
Solyc06g076980.4	38	19	30	8	3	7	1.22	0.79	1.51	0.35	0.15	0.29	1.17333	0.263333	-2.15565	6.13e-05	0.00064537	--	PREDICTED: O-glucosyltransferase rumi [Solanum lycopersicum]	-	-	-	-	-
Solyc06g082740.3	17	8	14	4	1	2	0.9	0.55	1.16	0.29	0.08	0.14	0.87	0.17	-2.35548	0.00403295	0.0232576	RTNLB2	PREDICTED: reticulon-like protein B2 [Nicotiana sylvestris]	-	-	-	-	-
Solyc06g083130.4	20	10	11	4	2	2	1.35	0.88	1.16	0.36	0.21	0.17	1.13	0.246667	-2.19569	0.00453171	0.0255048	Dctpp1	PREDICTED: dCTP pyrophosphatase 1-like [Solanum lycopersicum]	Metabolism;Metabolism	Global and overview maps;Nucleotide metabolism	ko01100//Metabolic pathways;ko00240//Pyrimidine metabolism	K16904;K16904	-
Solyc07g006620.4	54	29	36	16	19	17	1.03	0.72	1.07	0.41	0.56	0.42	0.94	0.463333	-1.02061	0.00583198	0.0313033	At5g57670	PREDICTED: probable receptor-like serine/threonine-protein kinase At5g57670 isoform X1 [Solanum lycopersicum]	-	-	-	-	-
Solyc07g006840.1	105	72	71	19	27	46	3.24	2.9	3.44	0.79	1.28	1.84	3.19333	1.30333	-1.29286	8.72e-06	0.000113731	NAC056	PREDICTED: protein CUP-SHAPED COTYLEDON 3-like [Solanum lycopersicum]	-	-	-	-	-
Solyc07g007420.3	22	27	17	7	5	7	0.45	0.72	0.54	0.19	0.16	0.18	0.57	0.176667	-1.68993	0.00231576	0.0147803	--	PREDICTED: F-box/LRR-repeat protein 14-like isoform X3 [Solanum lycopersicum]	-	-	-	-	-
Solyc07g008070.1	18	21	19	3	10	2	0.72	1.1	1.2	0.16	0.62	0.1	1.00667	0.293333	-1.77897	0.00443931	0.0250813	--	PREDICTED: serine/threonine-protein kinase DDB_G0283821-like [Capsicum annuum]	-	-	-	-	-
Solyc07g008240.3	98	99	81	45	37	39	5.21	6.86	6.75	3.23	3.03	2.68	6.27333	2.98	-1.07392	1.42e-05	0.000175907	HB1	non-symbiotic hemoglobin class 1 [Solanum lycopersicum]	-	-	-	-	GO:0005911//cell-cell junction;GO:0016020//membrane;GO:0030312//external encapsulating structure;GO:0044444//cytoplasmic part
Solyc07g009280.3	12	3	2	0	0	0	1.04	0.34	0.27	0	0	0	0.55	0.001	-9.10329	0.00393038	0.0227955	-	-	-	-	-	-	-
Solyc07g017880.4	22	22	10	3	1	7	0.82	1.07	0.58	0.15	0.06	0.34	0.823333	0.183333	-2.16701	0.00181415	0.0120526	PER45	PREDICTED: peroxidase 16 [Solanum lycopersicum]	Metabolism;Metabolism;Metabolism	Global and overview maps;Global and overview maps;Biosynthesis of other secondary metabolites	ko01100//Metabolic pathways;ko01110//Biosynthesis of secondary metabolites;ko00940//Phenylpropanoid biosynthesis	K00430;K00430;K00430	-
Solyc07g039410.3	39	18	12	7	10	4	1.66	1	0.8	0.4	0.65	0.22	1.15333	0.423333	-1.44594	0.00857854	0.0427902	RPP13	PREDICTED: disease resistance protein RPP13-like [Solanum lycopersicum]	-	-	-	-	-
Solyc07g041720.1	3169	2511	2212	1079	847	969	223.27	230.71	244.47	102.7	92	88.35	232.817	94.35	-1.3031	2.74e-101	1.68e-98	ABP19A	PREDICTED: auxin-binding protein ABP19a-like [Solanum lycopersicum]	-	-	-	-	GO:0005576//extracellular region;GO:0005618//cell wall;GO:0043231//intracellular membrane-bounded organelle
Solyc07g042220.2	1626	1171	1032	554	521	535	29.65	27.85	29.52	13.65	14.65	12.63	29.0067	13.6433	-1.08819	1.7e-48	3.83e-46	BGAL15	PREDICTED: beta-galactosidase 15-like [Solanum lycopersicum]	-	-	-	-	-
Solyc07g043200.2	89	71	62	39	17	35	3.88	4.03	4.24	2.29	1.14	1.97	4.05	1.8	-1.16993	5.54e-05	0.000589551	ZIP3	PREDICTED: zinc transporter 5-like [Solanum lycopersicum]	-	-	-	-	GO:0031224//intrinsic component of membrane
Solyc07g045550.3	6	9	2	0	0	0	0.24	0.47	0.12	0	0	0	0.276667	0.001	-8.11201	0.00244625	0.0154737	SAP	PREDICTED: transcriptional regulator STERILE APETALA [Solanum lycopersicum]	-	-	-	-	-
Solyc07g047910.2	25	15	14	4	6	3	0.8	0.62	0.7	0.17	0.3	0.12	0.706667	0.196667	-1.84528	0.00314587	0.0190834	MAP3K4	PREDICTED: mitogen-activated protein kinase kinase kinase 2-like [Solanum lycopersicum]	-	-	-	-	-
Solyc07g047940.4	204	155	160	60	58	76	5.05	5	6.21	2.01	2.21	2.43	5.42	2.21667	-1.2899	1.2e-11	4.2e-10	At2g05160	PREDICTED: zinc finger CCCH domain-containing protein 18 [Solanum lycopersicum]	-	-	-	-	-
Solyc07g049600.4	50	44	24	7	15	24	0.98	1.12	0.74	0.18	0.45	0.61	0.946667	0.413333	-1.19555	0.00413813	0.0237587	FIM5	PREDICTED: fimbrin-5 [Solanum lycopersicum]	-	-	-	-	-
Solyc07g053070.3	41	38	18	9	15	10	1.38	1.66	0.95	0.41	0.78	0.43	1.33	0.54	-1.30039	0.00308558	0.0188251	PAP2	PREDICTED: LOW QUALITY PROTEIN: purple acid phosphatase 5-like [Solanum lycopersicum]	-	-	-	-	-
Solyc07g055440.2	15	10	7	0	0	0	0.43	0.37	0.31	0	0	0	0.37	0.001	-8.53138	4.33e-05	0.000475675	CYP72A15	PREDICTED: cytochrome P450 CYP72A219-like [Solanum lycopersicum]	-	-	-	-	-
Solyc07g055720.4	66	47	37	11	8	12	2.67	2.48	2.35	0.6	0.5	0.63	2.5	0.576667	-2.11612	8.39e-08	1.61e-06	--	PREDICTED: 17.8 kDa class II heat shock protein [Theobroma cacao]	-	-	-	-	-
Solyc07g056290.2	86	66	66	27	27	25	3.2	3.2	3.85	1.36	1.55	1.2	3.41667	1.37	-1.31841	3.62e-06	5.08e-05	plaa2	PREDICTED: exopolygalacturonase-like [Solanum lycopersicum]	Metabolism;Metabolism	Global and overview maps;Carbohydrate metabolism	ko01100//Metabolic pathways;ko00040//Pentose and glucuronate interconversions	K01213;K01213	-
Solyc07g064160.3	12813	9731	8051	4000	3682	4441	356.17	352.75	351.07	150.22	157.79	159.76	353.33	155.923	-1.18018	1.13e-204	2.03e-201	THI1	PREDICTED: thiamine thiazole synthase, chloroplastic [Solanum lycopersicum]	Metabolism;Metabolism	Global and overview maps;Metabolism of cofactors and vitamins	ko01100//Metabolic pathways;ko00730//Thiamine metabolism	K03146;K03146	GO:0009532//plastid stroma
Solyc07g064370.1	11	20	15	3	1	5	0.31	0.74	0.67	0.12	0.04	0.18	0.573333	0.113333	-2.3388	0.00219711	0.014162	--	PREDICTED: serine/threonine-protein phosphatase 7 long form homolog [Nicotiana tabacum]	-	-	-	-	-
Solyc07g064380.4	44	43	35	2	0	3	0.7	0.9	0.88	0.04	0	0.06	0.826667	0.0333333	-4.63227	1.5e-09	3.86e-08	--	PREDICTED: serine/threonine-protein phosphatase 7 long form homolog [Solanum pennellii]	-	-	-	-	-
Solyc07g064650.3	33	39	12	3	4	4	2.75	4.24	1.57	0.34	0.51	0.43	2.85333	0.426667	-2.74147	1.16e-05	0.000146789	--	PREDICTED: transcription repressor OFP14-like [Solanum pennellii]	-	-	-	-	-
Solyc07g065290.3	226	202	148	60	55	73	3.9	4.55	4.01	1.4	1.46	1.63	4.15333	1.49667	-1.47252	1.15e-15	6.19e-14	At2g05160	PREDICTED: zinc finger CCCH domain-containing protein 18 isoform X1 [Solanum lycopersicum]	-	-	-	-	-
Solyc08g006190.3	35	27	28	11	11	10	0.96	0.96	1.2	0.41	0.46	0.35	1.04	0.406667	-1.35466	0.00218916	0.0141382	REM17	PREDICTED: B3 domain-containing protein REM10-like [Solanum lycopersicum]	-	-	-	-	-
Solyc08g006770.3	1041	791	676	362	300	298	34.02	33.71	34.66	15.98	15.12	12.6	34.13	14.5667	-1.22837	3.93e-40	7.12e-38	DLO2	PREDICTED: protein DMR6-LIKE OXYGENASE 2 [Solanum lycopersicum]	-	-	-	-	-
Solyc08g007500.3	26	24	35	17	7	10	1.1	1.33	2.33	0.97	0.46	0.55	1.58667	0.66	-1.26546	0.00894371	0.0442998	At4g22758	PREDICTED: uncharacterized protein At4g22758-like [Solanum lycopersicum]	-	-	-	-	-
Solyc08g007570.4	71	26	47	20	5	10	4.99	2.38	5.18	1.9	0.54	0.91	4.18333	1.11667	-1.90545	1.99e-05	0.000239341	-	-	-	-	-	-	-
Solyc08g008310.3	438	333	278	136	130	183	8.86	8.78	8.82	3.72	4.05	4.79	8.82	4.18667	-1.07498	3.56e-16	2e-14	LACS4	PREDICTED: long chain acyl-CoA synthetase 4-like [Solanum lycopersicum]	Metabolism;Cellular Processes;Metabolism;Metabolism;Metabolism	Global and overview maps;Transport and catabolism;Global and overview maps;Lipid metabolism;Lipid metabolism	ko01100//Metabolic pathways;ko04146//Peroxisome;ko01212//Fatty acid metabolism;ko00071//Fatty acid degradation;ko00061//Fatty acid biosynthesis	K01897;K01897;K01897;K01897;K01897	-
Solyc08g013740.4	156	67	68	14	14	19	3.25	1.82	2.22	0.39	0.45	0.51	2.43	0.45	-2.43296	1.7e-13	7.47e-12	At1g33170	PREDICTED: probable methyltransferase PMT18 [Solanum lycopersicum]	-	-	-	-	-
Solyc08g013800.4	51	35	38	14	14	15	2.57	2.3	3.01	0.95	1.09	0.98	2.62667	1.00667	-1.38365	0.000268441	0.00234262	SKIP19	PREDICTED: putative F-box/LRR-repeat protein 23 [Solanum lycopersicum]	-	-	-	-	-
Solyc08g036640.3	89	45	38	25	18	16	6.69	4.41	4.48	2.54	2.09	1.56	5.19333	2.06333	-1.33168	8.72e-05	0.000882014	TIFY5A	PREDICTED: protein TIFY 5A-like [Solanum lycopersicum]	-	-	-	-	-
Solyc08g043147.1	88	80	79	0	0	0	5.55	6.58	7.81	0	0	0	6.64667	0.001	-12.6984	6.77e-13	2.73e-11	--	-	-	-	-	-	-
Solyc08g068410.3	79	59	54	27	30	24	1.92	1.87	2.05	0.88	1.12	0.75	1.94667	0.916667	-1.08654	0.000209581	0.00189109	--	PREDICTED: protein EMBRYONIC FLOWER 1-like isoform X1 [Nicotiana attenuata]	-	-	-	-	-
Solyc08g069110.3	36	31	21	2	5	10	0.71	0.79	0.65	0.05	0.15	0.25	0.716667	0.15	-2.25634	4.18e-05	0.000460493	RHM1	PREDICTED: trifunctional UDP-glucose 4,6-dehydratase/UDP-4-keto-6-deoxy-D-glucose 3,5-epimerase/UDP-4-keto-L-rhamnose-reductase RHM1 isoform X2 [Solanum lycopersicum]	Metabolism	Carbohydrate metabolism	ko00520//Amino sugar and nucleotide sugar metabolism	K12450	-
Solyc08g076980.4	48	39	30	12	11	10	1.55	1.64	1.52	0.52	0.55	0.42	1.57	0.496667	-1.66041	4.64e-05	0.000505186	At4g17830	PREDICTED: acetylornithine deacetylase-like [Solanum lycopersicum]	Metabolism;Metabolism;Metabolism;Metabolism;Metabolism	Global and overview maps;Global and overview maps;Global and overview maps;Global and overview maps;Amino acid metabolism	ko01100//Metabolic pathways;ko01110//Biosynthesis of secondary metabolites;ko01230//Biosynthesis of amino acids;ko01210//2-Oxocarboxylic acid metabolism;ko00220//Arginine biosynthesis	K01438;K01438;K01438;K01438;K01438	-
Solyc08g080300.1	305	213	197	79	82	56	8.61	7.84	8.73	3.01	3.57	2.05	8.39333	2.87667	-1.54485	6.39e-18	4.11e-16	STP1	PREDICTED: sugar transport protein 1-like [Solanum pennellii]	-	-	-	-	GO:0005911//cell-cell junction;GO:0031224//intrinsic component of membrane;GO:0043231//intracellular membrane-bounded organelle		-
Solyc08g150100.1	29	18	25	12	5	9	1.53	1.24	2.07	0.86	0.41	0.62	1.61333	0.63	-1.35662	0.00767802	0.0391845	--	PREDICTED: uncharacterized protein LOC109120956 [Solanum lycopersicum]	-	-	-	-	-
Solyc09g005770.1	43	43	25	19	12	19	1.5	1.95	1.37	0.89	0.64	0.86	1.60667	0.796667	-1.01202	0.00874756	0.0434848	At3g23880	PREDICTED: F-box/kelch-repeat protein At3g23880-like isoform X1 [Solanum pennellii]	-	-	-	-	-
Solyc09g007820.2	222	149	150	36	28	40	5.49	4.81	5.82	1.2	1.07	1.28	5.37333	1.18333	-2.18296	1.48e-23	1.4e-21	At5g03250	PREDICTED: BTB/POZ domain-containing protein At5g03250-like [Solanum pennellii]	-	-	-	-	-
Solyc09g008420.3	33	19	20	0	1	1	1.65	1.24	1.57	0	0.08	0.06	1.48667	0.0466667	-4.99354	8.55e-06	0.000111806	ACA7	PREDICTED: alpha carbonic anhydrase 7-like [Solanum pennellii]	Metabolism	Energy metabolism	ko00910//Nitrogen metabolism	K01674	-
Solyc09g009707.1	37	41	27	16	10	16	1.23	1.75	1.41	0.71	0.53	0.69	1.46333	0.643333	-1.18562	0.00317111	0.0191817	CYP94C1	PREDICTED: cytochrome P450 94C1-like [Solanum pennellii]	-	-	-	-	-
Solyc09g015070.3	37	25	21	16	8	8	1.35	1.19	1.2	0.79	0.45	0.38	1.24667	0.54	-1.20704	0.0086321	0.0429932	AKR4C9	PREDICTED: aldose reductase [Solanum lycopersicum]	Metabolism;Metabolism;Metabolism;Metabolism;Metabolism	Global and overview maps;Global and overview maps;Carbohydrate metabolism;Carbohydrate metabolism;Lipid metabolism	ko01100//Metabolic pathways;ko01110//Biosynthesis of secondary metabolites;ko00010//Glycolysis / Gluconeogenesis;ko00040//Pentose and glucuronate interconversions;ko00561//Glycerolipid metabolism	K00002;K00002;K00002;K00002;K00002	-
Solyc09g064820.1	69	70	65	11	25	29	3.78	4.99	5.58	0.81	2.11	2.05	4.78333	1.65667	-1.52973	4.77e-06	6.55e-05	EDL3	PREDICTED: EID1-like F-box protein 3 [Solanum lycopersicum]	-	-	-	-	-
Solyc09g066150.2	38	30	31	13	11	18	1.13	1.16	1.44	0.52	0.5	0.69	1.24333	0.57	-1.12518	0.00635403	0.0336164	CYP94A1	PREDICTED: cytochrome P450 94A1-like [Solanum lycopersicum]	Metabolism	Lipid metabolism	ko00073//Cutin, suberine and wax biosynthesis	K13407	-
Solyc09g072690.1	27	25	29	8	9	9	0.71	0.86	1.19	0.28	0.36	0.31	0.92	0.316667	-1.53867	0.00159311	0.0107989	CCX1	PREDICTED: cation/calcium exchanger 1 [Solanum lycopersicum]	-	-	-	-	-
Solyc09g084460.3	538	408	311	199	164	186	37.2	36.79	33.74	18.59	17.48	16.65	35.91	17.5733	-1.031	1.71e-18	1.15e-16	PIIF	PREDICTED: wound-induced proteinase inhibitor 1-like [Solanum lycopersicum]	-	-	-	-	-
Solyc09g089530.3	3267	2818	2056	1154	897	1097	283.16	318.52	279.54	135.13	119.86	123.05	293.74	126.013	-1.22096	2.1e-80	9.65e-78	PIIF	PREDICTED: proteinase inhibitor 1-like [Solanum lycopersicum]	-	-	-	-	-
Solyc09g090280.3	15	8	12	5	0	1	0.72	0.5	0.91	0.33	0	0.06	0.71	0.13	-2.44931	0.0069175	0.0360744	PPC3-1.2	PREDICTED: putative protein phosphatase 2C-like protein 44 [Solanum lycopersicum]	-	-	-	-	-
Solyc09g090630.3	149	109	80	45	44	41	2.69	2.57	2.27	1.1	1.23	0.96	2.51	1.09667	-1.19456	1.3e-07	2.4e-06	SUVR4	PREDICTED: probable inactive histone-lysine N-methyltransferase SUVR2 isoform X1 [Solanum lycopersicum]	-	-	-	-	-
Solyc09g091080.4	54	31	54	17	19	21	0.48	0.36	0.75	0.2	0.26	0.24	0.53	0.233333	-1.1836	0.00157891	0.0107151	XI-B	PREDICTED: myosin-7-like [Solanum lycopersicum]	-	-	-	-	-
Solyc10g005220.3	81	71	59	16	15	17	1.1	1.25	1.25	0.29	0.31	0.3	1.2	0.3	-2	6.77e-10	1.87e-08	neur	PREDICTED: uncharacterized protein LOC101246285 [Solanum lycopersicum]	-	-	-	-	-
Solyc10g005250.3	77	33	38	9	17	19	2.17	1.21	1.68	0.34	0.74	0.69	1.68667	0.59	-1.51539	9.1e-05	0.00091622	--	PREDICTED: uncharacterized protein LOC101258199 [Solanum lycopersicum]	-	-	-	-	-
Solyc10g005940.1	58	31	39	2	4	1	4.29	2.99	4.52	0.2	0.46	0.1	3.93333	0.253333	-3.95664	7.06e-10	1.94e-08	At4g27520	PREDICTED: mavicyanin-like [Solanum lycopersicum]	-	-	-	-	-
Solyc10g006420.4	95	69	63	15	15	16	2.53	2.4	2.63	0.54	0.62	0.55	2.52	0.57	-2.14439	2.17e-11	7.36e-10	PDF2	PREDICTED: homeobox-leucine zipper protein PROTODERMAL FACTOR 2-like [Solanum lycopersicum]	-	-	-	-	-
Solyc10g006640.3	89	57	50	41	21	25	3.17	2.64	2.79	1.97	1.15	1.15	2.86667	1.42333	-1.0101	0.000753562	0.00569778	BHLH123	PREDICTED: transcription factor bHLH123-like [Solanum lycopersicum]	-	-	-	-	-
Solyc10g007270.4	574	450	355	167	173	251	33.02	33.76	32.03	12.98	15.34	18.68	32.9367	15.6667	-1.072	1.25e-17	7.74e-16	LAT52	anther-specific protein LAT52 precursor [Solanum lycopersicum]	-	-	-	-	-
Solyc10g007370.2	292	246	180	57	67	55	7.96	8.76	7.7	2.09	2.8	1.95	8.14	2.28	-1.83599	1.55e-24	1.58e-22	DTX18	PREDICTED: protein DETOXIFICATION 18-like [Solanum lycopersicum]	-	-	-	-	-		-
Solyc10g008205.2	13	8	12	2	1	2	1.19	0.96	1.72	0.25	0.14	0.24	1.29	0.21	-2.61891	0.00437199	0.0247865	--	PREDICTED: non-specific lipid-transfer protein 13-like [Solanum lycopersicum]	-	-	-	-	-
Solyc10g008710.3	59	29	33	9	5	11	2.26	1.45	1.99	0.47	0.3	0.55	1.9	0.44	-2.11042	2.95e-06	4.21e-05	At1g28610	PREDICTED: GDSL esterase/lipase At1g28610-like isoform X1 [Solanum lycopersicum]	Metabolism;Metabolism	Global and overview maps;Biosynthesis of other secondary metabolites	ko01110//Biosynthesis of secondary metabolites;ko00901//Indole alkaloid biosynthesis	K21026;K21026	-		-
Solyc10g019260.3	48	41	38	10	2	10	2.35	2.62	2.92	0.66	0.15	0.63	2.63	0.48	-2.45396	1.92e-07	3.43e-06	DUO1	PREDICTED: transcription repressor MYB6-like [Solanum lycopersicum]	Organismal Systems	Environmental adaptation	ko04626//Plant-pathogen interaction	K09422	-
Solyc10g048010.2	8	10	8	3	0	0	0.28	0.45	0.44	0.14	0	0	0.39	0.0466667	-3.06301	0.00827935	0.0416354	CBSDUF3	PREDICTED: DUF21 domain-containing protein At2g14520-like [Solanum lycopersicum]	-	-	-	-	-
Solyc10g055780.1	63	38	37	24	13	13	5.4	4.25	4.97	2.78	1.72	1.44	4.87333	1.98	-1.29941	0.000416414	0.00341112	CHN50	PREDICTED: endochitinase 4 [Solanum lycopersicum]	Metabolism;Environmental Information Processing;Metabolism	Global and overview maps;Signal transduction;Carbohydrate metabolism	ko01100//Metabolic pathways;ko04016//MAPK signaling pathway - plant;ko00520//Amino sugar and nucleotide sugar metabolism	K20547;K20547;K20547	GO:0030312//external encapsulating structure;GO:0043231//intracellular membrane-bounded organelle
Solyc10g078230.3	487	361	265	145	140	144	14.01	13.54	11.96	5.63	6.21	5.36	13.17	5.73333	-1.19981	4.58e-20	3.46e-18	CYP98A2	PREDICTED: cytochrome P450 98A2-like [Solanum lycopersicum]	Metabolism;Metabolism;Metabolism;Metabolism;Metabolism	Global and overview maps;Global and overview maps;Biosynthesis of other secondary metabolites;Biosynthesis of other secondary metabolites;Biosynthesis of other secondary metabolites	ko01100//Metabolic pathways;ko01110//Biosynthesis of secondary metabolites;ko00940//Phenylpropanoid biosynthesis;ko00941//Flavonoid biosynthesis;ko00945//Stilbenoid, diarylheptanoid and gingerol biosynthesis	K09754;K09754;K09754;K09754;K09754	-
Solyc10g078940.2	65	50	36	12	7	13	2.12	2.13	1.85	0.53	0.35	0.55	2.03333	0.476667	-2.09279	1.19e-07	2.23e-06	At2g41970	PREDICTED: probable protein kinase At2g41970 [Solanum lycopersicum]	-	-	-	-	-
Solyc10g079270.3	10	10	10	0	1	1	0.39	0.5	0.61	0	0.06	0.05	0.5	0.0366667	-3.76939	0.00221334	0.0142472	ACA4	PREDICTED: alpha carbonic anhydrase 4 [Solanum lycopersicum]	Metabolism	Energy metabolism	ko00910//Nitrogen metabolism	K01674	-
Solyc10g083580.2	57	40	48	16	8	24	4.24	3.88	5.6	1.61	0.92	2.31	4.57333	1.61333	-1.5032	8.62e-05	0.000874668	--	phytosulfokine precursor protein precursor [Solanum lycopersicum]	-	-	-	-	-
Solyc10g084550.3	16	12	11	5	0	3	0.41	0.4	0.44	0.17	0	0.1	0.416667	0.09	-2.2109	0.00668827	0.0350673	ITN1	PREDICTED: ankyrin repeat-containing protein ITN1-like [Solanum lycopersicum]	-	-	-	-	-
Solyc10g085380.2	32	29	18	10	7	11	1.49	1.77	1.32	0.63	0.5	0.66	1.52667	0.596667	-1.35539	0.00458747	0.0257876	SDR2a	PREDICTED: short-chain dehydrogenase reductase 2a isoform X2 [Solanum lycopersicum]	-	-	-	-	-
Solyc10g085640.1	1139	901	721	344	311	388	30.49	31.45	30.27	12.44	12.83	13.44	30.7367	12.9033	-1.25222	2.1e-50	4.9e-48	INV1	PREDICTED: beta-fructofuranosidase, insoluble isoenzyme 1-like [Solanum lycopersicum]	Metabolism;Metabolism;Metabolism	Global and overview maps;Carbohydrate metabolism;Carbohydrate metabolism	ko01100//Metabolic pathways;ko00500//Starch and sucrose metabolism;ko00052//Galactose metabolism	K01193;K01193;K01193	-		-
Solyc10g085650.2	1289	938	826	390	301	349	33.43	31.72	33.6	13.66	12.03	11.71	32.9167	12.4667	-1.40074	1.12e-61	3.45e-59	INV1	PREDICTED: beta-fructofuranosidase, insoluble isoenzyme 1-like [Solanum lycopersicum]	Metabolism;Metabolism;Metabolism	Global and overview maps;Carbohydrate metabolism;Carbohydrate metabolism	ko01100//Metabolic pathways;ko00500//Starch and sucrose metabolism;ko00052//Galactose metabolism	K01193;K01193;K01193	-		-
Solyc10g085730.3	28	18	15	4	7	7	0.59	0.5	0.5	0.11	0.23	0.19	0.53	0.176667	-1.58496	0.00511203	0.0281475	At5g03795	PREDICTED: probable glycosyltransferase At5g03795 [Solanum lycopersicum]	-	-	-	-	-
Solyc10g086130.3	139	89	83	41	16	24	3.29	2.74	3.08	1.31	0.58	0.73	3.03667	0.873333	-1.79788	1.66e-10	5.05e-09	ARF22	PREDICTED: auxin response factor 18-like [Solanum pennellii]	-	-	-	-	GO:0043231//intracellular membrane-bounded organelle
Solyc10g086137.2	16	10	6	0	0	3	0.73	0.6	0.43	0	0	0.18	0.586667	0.06	-3.28951	0.00351906	0.0208442	At5g03250	PREDICTED: BTB/POZ domain-containing protein At5g03250-like isoform X1 [Solanum lycopersicum]	-	-	-	-	-
Solyc10g086460.2	669	525	461	142	117	165	23.85	24.41	25.78	6.84	6.43	7.61	24.68	6.96	-1.82618	1.05e-54	2.66e-52	ACT1	PREDICTED: actin-75 [Solanum lycopersicum]	-	-	-	-	-
Solyc11g005120.3	67	55	39	13	16	35	3.5	3.75	3.2	0.92	1.29	2.37	3.48333	1.52667	-1.19008	0.000762145	0.00575337	FBP24	PREDICTED: MADS-box protein FBP24-like [Solanum lycopersicum]	-	-	-	-	-
Solyc11g006740.3	353	272	236	27	18	17	17.42	17.52	18.29	1.8	1.37	1.09	17.7433	1.42	-3.64331	3.32e-57	9.23e-55	At2g02240	PREDICTED: F-box protein At2g02240 isoform X2 [Solanum lycopersicum]	-	-	-	-	-
Solyc11g007290.1	260	219	164	63	63	41	2.65	2.91	2.62	0.87	0.99	0.54	2.72667	0.8	-1.76907	7.92e-20	5.9e-18	PDR2	PREDICTED: pleiotropic drug resistance protein 2-like [Solanum pennellii]	-	-	-	-	-
Solyc11g010160.1	60	34	37	20	17	18	0.99	0.73	0.95	0.44	0.43	0.38	0.89	0.416667	-1.09491	0.00219199	0.0141409	RPM1	PREDICTED: disease resistance protein RPM1-like [Solanum lycopersicum]	Organismal Systems	Environmental adaptation	ko04626//Plant-pathogen interaction	K13457	-
Solyc11g010980.2	184	159	110	93	49	57	7.31	8.23	6.82	4.96	3	2.95	7.45333	3.63667	-1.03527	1.05e-06	1.63e-05	10HGO	PREDICTED: 8-hydroxygeraniol dehydrogenase-like [Solanum lycopersicum]	Metabolism;Metabolism;Metabolism	Global and overview maps;Global and overview maps;Biosynthesis of other secondary metabolites	ko01100//Metabolic pathways;ko01110//Biosynthesis of secondary metabolites;ko00940//Phenylpropanoid biosynthesis	K00083;K00083;K00083	-
Solyc11g011900.1	27	28	17	9	6	6	1.42	1.91	1.4	0.64	0.48	0.41	1.57667	0.51	-1.62831	0.00182573	0.0121123	7SL1	PREDICTED: polyubiquitin 9-like [Solanum lycopersicum]	-	-	-	-	-
Solyc11g016970.2	212	208	119	61	66	91	6.69	8.57	5.89	2.6	3.21	3.72	7.05	3.17667	-1.15011	6.58e-09	1.52e-07	DTX54	PREDICTED: protein DETOXIFICATION 54 [Solanum lycopersicum]	-	-	-	-	GO:0031224//intrinsic component of membrane
Solyc11g021020.1	106	96	74	34	38	27	12.57	14.84	13.76	5.45	6.94	4.14	13.7233	5.51	-1.31651	3.81e-07	6.48e-06	ARPI	PREDICTED: proteinase inhibitor type-2 TR8-like [Solanum pennellii]	-	-	-	-	-
Solyc11g045520.2	33	28	23	11	5	11	1.33	1.47	1.46	0.6	0.31	0.57	1.42	0.493333	-1.52526	0.00148724	0.0102175	F6'H2	PREDICTED: feruloyl CoA ortho-hydroxylase 1 [Solanum lycopersicum]	Metabolism;Metabolism	Global and overview maps;Biosynthesis of other secondary metabolites	ko01110//Biosynthesis of secondary metabolites;ko00940//Phenylpropanoid biosynthesis	K06892;K06892	-
Solyc11g065540.1	233	169	119	73	48	71	11.23	10.62	8.99	4.75	3.57	4.43	10.28	4.25	-1.27431	3.64e-11	1.19e-09	NAM-B2	PREDICTED: NAC domain-containing protein 2-like [Solanum lycopersicum]	-	-	-	-	-
Solyc11g066970.3	104	86	66	54	27	34	8.15	8.79	8.11	5.72	3.26	3.45	8.35	4.14333	-1.01098	0.000132176	0.00127114	--	PREDICTED: syncoilin [Vitis vinifera]	-	-	-	-	-
Solyc11g072210.1	21	12	14	1	3	3	0.65	0.49	0.68	0.04	0.14	0.12	0.606667	0.1	-2.6009	0.000818691	0.00614254	ZAT9	PREDICTED: zinc finger protein ZAT9-like [Solanum lycopersicum]	-	-	-	-	-
Solyc12g005500.3	75	55	61	20	20	29	4.04	3.87	5.16	1.46	1.66	2.02	4.35667	1.71333	-1.34642	1.52e-05	0.00018711	PHB1	PREDICTED: prohibitin-1, mitochondrial-like [Solanum lycopersicum]	-	-	-	-	-
Solyc12g005580.2	11	13	5	1	1	0	0.53	0.81	0.38	0.06	0.07	0	0.573333	0.0433333	-3.72583	0.00336217	0.0201033	SYP124	PREDICTED: syntaxin-124 [Solanum lycopersicum]	Genetic Information Processing	Folding, sorting and degradation	ko04130//SNARE interactions in vesicular transport	K08486	-
Solyc12g006090.1	58	50	46	17	13	25	4.01	4.51	4.99	1.59	1.39	2.24	4.50333	1.74	-1.37191	7.88e-05	0.000811221	At3g07680	PREDICTED: transmembrane emp24 domain-containing protein p24beta2-like [Solanum lycopersicum]	-	-	-	-	-
Solyc12g006960.2	51	40	34	10	5	4	1.09	1.11	1.14	0.29	0.16	0.11	1.11333	0.186667	-2.57635	6.28e-08	1.24e-06	SULTR3;5	PREDICTED: probable sulfate transporter 3.5 [Solanum lycopersicum]	-	-	-	-	-		-
Solyc12g010000.3	171	136	117	29	17	27	14.35	14.88	15.4	3.29	2.2	2.93	14.8767	2.80667	-2.40612	6.14e-22	5.2e-20	At2g25060	PREDICTED: early nodulin-like protein 1 [Solanum lycopersicum]	-	-	-	-	-
Solyc12g010360.2	1882	1471	1137	499	544	663	27.41	27.94	25.97	9.82	12.21	12.5	27.1067	11.51	-1.23576	1.98e-51	4.76e-49	AHA9	PREDICTED: ATPase 9, plasma membrane-type-like [Solanum lycopersicum]	Metabolism	Energy metabolism	ko00190//Oxidative phosphorylation	K01535	-
Solyc12g011120.3	142	98	107	29	44	54	4.9	4.41	5.79	1.35	2.34	2.41	5.03333	2.03333	-1.30767	8.57e-08	1.64e-06	AGPS1	PREDICTED: glucose-1-phosphate adenylyltransferase small subunit, chloroplastic/amyloplastic-like [Solanum lycopersicum]	Metabolism;Metabolism;Metabolism;Metabolism	Global and overview maps;Global and overview maps;Carbohydrate metabolism;Carbohydrate metabolism	ko01100//Metabolic pathways;ko01110//Biosynthesis of secondary metabolites;ko00520//Amino sugar and nucleotide sugar metabolism;ko00500//Starch and sucrose metabolism	K00975;K00975;K00975;K00975	GO:0009536//plastid		-
Solyc12g027730.2	13	16	10	2	4	1	0.37	0.6	0.45	0.08	0.18	0.04	0.473333	0.1	-2.24286	0.00400763	0.0231431	MYOB5	PREDICTED: probable myosin-binding protein 5 isoform X1 [Solanum lycopersicum]	-	-	-	-	-
Solyc12g036267.1	61	48	58	1	0	0	2.46	2.53	3.67	0.05	0	0	2.88667	0.0166667	-7.4363	4.76e-09	1.13e-07	--	PREDICTED: zinc finger CCCH domain-containing protein 39-like [Solanum tuberosum]	-	-	-	-	-
Solyc12g042370.3	33	29	20	9	10	14	1.56	1.79	1.48	0.57	0.73	0.86	1.61	0.72	-1.16099	0.0100067	0.0483659	CBR1	PREDICTED: carbonyl reductase [NADPH] 1 [Solanum lycopersicum]	Metabolism;Metabolism;Metabolism	Global and overview maps;Metabolism of cofactors and vitamins;Lipid metabolism	ko01100//Metabolic pathways;ko00790//Folate biosynthesis;ko00590//Arachidonic acid metabolism	K00079;K00079;K00079	-
Solyc12g056200.2	234	160	199	76	55	76	5.34	4.76	7.13	2.34	1.94	2.25	5.74333	2.17667	-1.39977	4.06e-13	1.68e-11	--	PREDICTED: uncharacterized protein LOC101263884 [Solanum lycopersicum]	-	-	-	-	-
Solyc12g057060.2	43	30	39	8	12	15	1.15	1.05	1.64	0.29	0.5	0.52	1.28	0.436667	-1.55154	0.000237514	0.00210175	UGT85A24	PREDICTED: 7-deoxyloganetin glucosyltransferase-like [Solanum lycopersicum]	Metabolism;Metabolism	Global and overview maps;Global and overview maps	ko01100//Metabolic pathways;ko01110//Biosynthesis of secondary metabolites	K21374;K21374	-
Solyc12g057130.3	48	32	40	9	20	15	0.73	0.63	0.95	0.18	0.47	0.29	0.77	0.313333	-1.29716	0.00123906	0.00873321	Fam91a1	PREDICTED: protein FAM91A1-like [Solanum pennellii]	-	-	-	-	-
Solyc12g062200.1	80	48	40	11	11	18	11.49	8.99	9.01	2.13	2.44	3.35	9.83	2.64	-1.89665	2.43e-07	4.26e-06	--	-	-	-	-	-	-
Solyc12g094470.3	776	563	481	106	109	139	21.35	20.2	20.76	3.94	4.62	4.95	20.77	4.50333	-2.20544	2.36e-74	8.77e-72	Bp10	PREDICTED: L-ascorbate oxidase homolog [Solanum lycopersicum]	-	-	-	-	-
Solyc12g096730.3	37	35	31	3	7	9	0.92	1.13	1.21	0.1	0.27	0.29	1.08667	0.22	-2.30433	3.62e-06	5.08e-05	At2g43860	polygalacturonase [Solanum lycopersicum]	Metabolism;Metabolism	Global and overview maps;Carbohydrate metabolism	ko01100//Metabolic pathways;ko00040//Pentose and glucuronate interconversions	K01184;K01184	-
Solyc12g098780.2	159	128	84	33	56	50	4.29	4.51	3.56	1.2	2.33	1.75	4.12	1.76	-1.22707	1.99e-07	3.53e-06	--	PREDICTED: extensin-2-like [Capsicum annuum]	-	-	-	-	-
Solyc12g099070.1	827	579	518	142	150	200	21.26	19.41	20.89	4.93	5.94	6.65	20.52	5.84	-1.81299	2.46e-55	6.4e-53	INT4	PREDICTED: inositol transporter 4-like [Solanum lycopersicum]	-	-	-	-	GO:0031224//intrinsic component of membrane
Solyc12g100030.2	72	65	51	19	24	21	1.15	1.36	1.28	0.41	0.59	0.43	1.26333	0.476667	-1.40618	6.98e-06	9.26e-05	CF-9	PREDICTED: receptor like protein 30-like [Solanum lycopersicum]	-	-	-	-	-

## Sheet: 545 UP DEGs
id	Wt-4mm-1_count	Wt-4mm-2_count	Wt-4mm-3_count	HB8-4mm-1_count	HB8-4mm-2_count	HB8-4mm-3_count	Wt-4mm-1_fpkm	Wt-4mm-2_fpkm	Wt-4mm-3_fpkm	HB8-4mm-1_fpkm	HB8-4mm-2_fpkm	HB8-4mm-3_fpkm	Wt-4mm_mean	HB8-4mm_mean	log2(fc)	PValue	FDR	Symbol	Description	KEGG_A_class	KEGG_B_class	Pathway	K_ID	GO Component
MSTRG.1075	5	3	1	20	28	16	0.19	0.15	0.06	1.04	1.66	0.8	0.133333	1.16667	3.12928	8.30673e-06	0.000108919	--	-	-	-	-	-	-	-	-
MSTRG.10985	9	7	5	21	16	32	0.92	0.94	0.8	2.91	2.53	4.25	0.886667	3.23	1.86507	0.0004158	0.00340848	--	PREDICTED: defensin-like protein 296 [Nicotiana sylvestris]	-	-	-	-	-	-	-
MSTRG.1102	14	13	16	32	29	39	0.64	0.78	1.15	1.98	2.05	2.31	0.856667	2.11333	1.30271	0.00079669	0.005994	--	-	-	-	-	-	-	-	-
MSTRG.11379	1	0	0	12	6	11	0.1	0	0	1.67	0.96	1.47	0.0333333	1.36667	5.35755	0.000423207	0.00345467	--	-	-	-	-	-	-	-	-
MSTRG.11452	2	2	2	52	39	43	0.07	0.09	0.11	2.44	2.09	1.93	0.09	2.15333	4.5805	6.63716e-12	2.3946e-10	--	Integrase core domain containing protein [Solanum demissum]	-	-	-	-	-	-	-
MSTRG.1148	13	9	7	23	27	22	0.34	0.31	0.29	0.82	1.1	0.75	0.313333	0.89	1.50611	0.00177919	0.0118642	--	PREDICTED: uncharacterized protein LOC101244044 [Solanum lycopersicum]	-	-	-	-	-	-	-
MSTRG.11525	4	3	2	187	221	193	0.33	0.32	0.26	20.77	28.01	20.54	0.303333	23.1067	6.25126	5.54695e-34	8.10513e-32	--	-	-	-	-	-	-	-	-
MSTRG.11662	39	30	25	57	64	56	0.42	0.42	0.42	0.83	1.06	0.78	0.42	0.89	1.08342	0.000176517	0.00162536	RE2	PREDICTED: retrovirus-related Pol polyprotein from transposon TNT 1-94 isoform X1 [Vigna angularis]	-	-	-	-	-	-	-
MSTRG.11949	5	4	2	7	13	29	0.13	0.13	0.08	0.24	0.51	0.96	0.113333	0.57	2.33039	0.00125421	0.00882136	--	PREDICTED: morphogenetic regulator of filamentous growth protein 1-like [Nicotiana attenuata]	-	-	-	-	-	-	-
MSTRG.12449	0	0	0	80	73	78	0	0	0	4.25	4.42	3.97	0.001	4.21333	12.0407	2.20409e-13	9.50725e-12	--	-	-	-	-	-	-	-	-
MSTRG.12458	1	1	1	28	31	33	0.04	0.05	0.06	1.35	1.7	1.52	0.05	1.52333	4.92916	3.3248e-08	6.8788e-07	--	hypothetical protein (mitochondrion) [Capsicum annuum]	-	-	-	-	-	-	-
MSTRG.12525	0	0	0	34	27	32	0	0	0	1.43	1.29	1.29	0.001	1.33667	10.3844	1.48996e-09	3.84479e-08	--	-	-	-	-	-	-	-	-
MSTRG.12565	29	22	22	44	56	79	0.45	0.44	0.54	0.92	1.34	1.59	0.476667	1.28333	1.42884	5.48402e-06	7.44115e-05	--	PREDICTED: germin-like protein subfamily 1 member 17 [Nicotiana tabacum]	-	-	-	-	-	-	-
MSTRG.12607	18	5	5	38	26	20	0.6	0.22	0.26	1.72	1.34	0.87	0.36	1.31	1.8635	0.000336562	0.00284677	--	DNA/RNA polymerases superfamily protein [Theobroma cacao]	-	-	-	-	-	-	-
MSTRG.12745	1	0	3	124	88	136	0.05	0	0.25	8.95	7.25	9.4	0.1	8.53333	6.41504	2.13902e-18	1.41666e-16	RH8	PREDICTED: DEAD-box ATP-dependent RNA helicase 8-like [Malus domestica]	Genetic Information Processing	Folding, sorting and degradation	ko03018//RNA degradation	K12614	-	GO:0017111//nucleoside-triphosphatase activity;GO:0032550//purine ribonucleoside binding	-
MSTRG.12828	39	33	24	70	85	96	1.61	1.78	1.56	3.91	5.42	5.14	1.65	4.82333	1.54756	5.43689e-09	1.28523e-07	--	PREDICTED: uncharacterized protein LOC101264907 [Solanum lycopersicum]	-	-	-	-	-	-	-
MSTRG.12829	13	8	12	34	29	30	0.72	0.59	1.06	2.53	2.5	2.15	0.79	2.39333	1.5991	0.000147924	0.00139956	--	PREDICTED: uncharacterized protein LOC107020135 [Solanum pennellii]	-	-	-	-	-	-	-
MSTRG.14651	4	8	3	14	12	17	0.22	0.58	0.26	1.06	1.03	1.23	0.353333	1.10667	1.64712	0.01017	0.0490134	--	-	-	-	-	-	-	-	-
MSTRG.14761	3	1	3	13	6	19	0.24	0.11	0.38	1.42	0.75	1.99	0.243333	1.38667	2.51062	0.00181531	0.0120568	--	-	-	-	-	-	-	-	-
MSTRG.14772	6	2	1	77	84	103	0.27	0.12	0.07	4.68	5.82	5.99	0.153333	5.49667	5.16381	1.34023e-20	1.05499e-18	--	-	-	-	-	-	-	-	-
MSTRG.14790	26	17	17	37	46	37	1.56	1.33	1.6	2.99	4.25	2.87	1.49667	3.37	1.171	0.00100901	0.00736257	AUR2	PREDICTED: serine/threonine-protein kinase Aurora-1 isoform X1 [Jatropha curcas]	-	-	-	-	-	-	-
MSTRG.14835	0	0	0	18	24	20	0	0	0	0.99	1.51	1.06	0.001	1.18667	10.2127	5.43529e-08	1.08608e-06	GIP	PREDICTED: uncharacterized mitochondrial protein AtMg00810-like [Capsicum annuum]	-	-	-	-	-	-	-
MSTRG.14899	0	0	1	40	12	26	0	0	0.04	1.37	0.47	0.85	0.0133333	0.896667	6.07146	8.32279e-07	1.32456e-05	--	Retrovirus-related Pol polyprotein from transposon TNT 1-94, partial [Glycine soja]	-	-	-	-	-	-	-
MSTRG.14900	0	0	0	25	28	30	0	0	0	0.79	1.01	0.91	0.001	0.903333	9.81911	4.11696e-09	9.88197e-08	--	-	-	-	-	-	-	-	-
MSTRG.14901	0	2	4	32	16	20	0	0.1	0.23	1.59	0.91	0.95	0.11	1.15	3.38606	2.2323e-06	3.27203e-05	--	-	-	-	-	-	-	-	-
MSTRG.16563	0	0	0	421	296	373	0	0	0	37.98	30.47	32.24	0.001	33.5633	15.0346	9.20624e-21	7.34582e-19	--	-	-	-	-	-	-	-	-
MSTRG.16693	16	8	9	147	152	186	0.33	0.21	0.29	4.08	4.81	4.94	0.276667	4.61	4.05855	3.90536e-39	6.81368e-37	--	gag-pol polyprotein [Solanum lycopersicum]	-	-	-	-	-	-	-
MSTRG.17000	29	26	21	95	81	102	0.79	0.93	0.9	3.5	3.41	3.6	0.873333	3.50333	2.00412	2.68571e-14	1.29196e-12	--	PREDICTED: GATA zinc finger domain-containing protein 14-like [Solanum lycopersicum]	-	-	-	-	-	-	-
MSTRG.17932	171	137	117	764	648	863	11.7	12.2	12.54	70.5	68.26	76.31	12.1467	71.69	2.56121	2.68763e-124	2.24407e-121	PR1B1	pathogenesis-related leaf protein 6 precursor [Solanum lycopersicum]	Organismal Systems;Environmental Information Processing;Environmental Information Processing	Environmental adaptation;Signal transduction;Signal transduction	ko04626//Plant-pathogen interaction;ko04075//Plant hormone signal transduction;ko04016//MAPK signaling pathway - plant	K13449;K13449;K13449	-	-	GO:0001906//cell killing;GO:0006950//response to stress;GO:0009620//response to fungus
MSTRG.18481	38	29	24	49	73	54	0.78	0.78	0.78	1.37	2.32	1.44	0.78	1.71	1.13245	0.000217646	0.00194961	--	PREDICTED: uncharacterized protein LOC107019228 [Solanum pennellii]	-	-	-	-	-	-	-
MSTRG.18552	0	0	0	8	12	17	0	0	0	0.85	1.45	1.73	0.001	1.34333	10.3916	4.41371e-06	6.11304e-05	--	PREDICTED: phospholipase A1-II 4-like [Nicotiana attenuata]	-	-	-	-	-	-	-
MSTRG.18561	0	0	0	25	20	11	0	0	0	2	1.83	0.84	0.001	1.55667	10.6042	1.6322e-07	2.95579e-06	--	-	-	-	-	-	-	-	-
MSTRG.18756	0	0	0	9	8	11	0	0	0	1.48	1.42	1.79	0.001	1.56333	10.6104	3.09709e-05	0.000353894	--	-	-	-	-	-	-	-	-
MSTRG.20171	46	47	54	151	107	141	0.6	0.93	1.32	3.41	2.57	2.8	0.95	2.92667	1.62326	3.34359e-12	1.25072e-10	--	PREDICTED: uncharacterized protein LOC101265422 [Solanum lycopersicum]	-	-	-	-	-	-	-
MSTRG.20177	0	0	0	15	10	6	0	0	0	1	0.59	0.44	0.001	0.676667	9.4023	1.71432e-05	0.000208311	--	-	-	-	-	-	-	-	-
MSTRG.20190	8	7	4	50	38	55	0.38	0.43	0.31	3.4	2.98	3.57	0.373333	3.31667	3.1512	1.17901e-11	4.13875e-10	--	-	-	-	-	-	-	-	-
MSTRG.20239	0	0	1	18	12	12	0	0	0.08	1.24	0.94	0.79	0.0266667	0.99	5.21432	4.0351e-05	0.000446688	--	PREDICTED: protein kinase APK1A, chloroplastic [Solanum tuberosum]	-	-	-	-	-	-	-
MSTRG.20280	0	0	0	16	18	19	0	0	0	0.98	1.26	1.11	0.001	1.11667	10.125	2.03279e-07	3.61129e-06	--	-	-	-	-	-	-	-	-
MSTRG.21644	11	8	12	81	68	82	0.24	0.22	0.4	2.35	2.25	2.28	0.286667	2.29333	3	1.04564e-17	6.51894e-16	--	PREDICTED: uncharacterized protein LOC107004605 isoform X1 [Solanum pennellii]	-	-	-	-	-	-	-
MSTRG.22096	35	17	11	48	27	38	1.44	0.91	0.71	2.66	1.71	2.02	1.02	2.13	1.06228	0.00622939	0.0330467	--	-	-	-	-	-	-	-	-
MSTRG.22126	16	15	12	15	39	35	1.14	1.39	1.34	1.44	4.27	3.22	1.29	2.97667	1.20633	0.00682978	0.0356892	--	-	-	-	-	-	-	-	-
MSTRG.22143	13	13	4	159	160	239	0.79	1.03	0.38	13.06	15	18.81	0.733333	15.6233	4.41309	5.819e-42	1.10604e-39	--	PREDICTED: uncharacterized protein LOC107060181 [Solanum tuberosum]	-	-	-	-	-	-	-
MSTRG.22185	0	0	0	14	23	26	0	0	0	0.88	1.65	1.56	0.001	1.36333	10.4129	5.49644e-08	1.09736e-06	--	-	-	-	-	-	-	-	-
MSTRG.22347	0	0	0	121	76	97	0	0	0	7.92	5.68	6.08	0.001	6.56	12.6795	2.1961e-14	1.0652e-12	--	hypothetical protein (mitochondrion) [Capsicum annuum]	-	-	-	-	-	-	-
MSTRG.22363	46	33	35	92	84	89	0.73	0.68	0.87	1.97	2.06	1.83	0.76	1.95333	1.36187	2.24013e-08	4.74815e-07	RE1	Retrovirus-related Pol polyprotein from transposon TNT 1-94 [Cajanus cajan]	-	-	-	-	-	-	-
MSTRG.23712	24	11	15	32	27	33	1.63	0.98	1.6	2.94	2.83	2.9	1.40333	2.89	1.04221	0.00843891	0.0422741	--	-	-	-	-	-	-	-	-
MSTRG.23735	4	2	2	27	21	41	0.07	0.04	0.05	0.63	0.56	0.91	0.0533333	0.7	3.71425	3.1428e-08	6.51378e-07	--	Retrovirus-related Pol polyprotein from transposon TNT 1-94 [Cajanus cajan]	-	-	-	-	-	-	-
MSTRG.2609	13	7	9	19	21	29	0.52	0.36	0.56	1.02	1.29	1.49	0.48	1.26667	1.39993	0.00370542	0.0217333	--	PREDICTED: protein kinase 4 [Erythranthe guttata]	-	-	-	-	-	-	-
MSTRG.3386	0	0	0	8	7	17	0	0	0	0.54	0.53	1.09	0.001	0.72	9.49185	1.55069e-05	0.000190065	--	PREDICTED: uncharacterized protein LOC104644726 [Solanum lycopersicum]	-	-	-	-	-	-	-
MSTRG.3412	0	0	0	12	3	10	0	0	0	1.02	0.29	0.82	0.001	0.71	9.47168	0.000104664	0.00103684	--	-	-	-	-	-	-	-	-
MSTRG.3414	0	0	0	37	24	31	0	0	0	1.93	1.43	1.55	0.001	1.63667	10.6765	1.77712e-09	4.53078e-08	--	-	-	-	-	-	-	-	-
MSTRG.3478	1	0	0	48	54	68	0.05	0	0	3.56	4.59	4.83	0.0166667	4.32667	8.02015	9.81119e-10	2.64258e-08	--	PREDICTED: 4-alpha-glucanotransferase DPE2-like [Solanum pennellii]	Metabolism;Metabolism;Metabolism	Global and overview maps;Global and overview maps;Carbohydrate metabolism	ko01100//Metabolic pathways;ko01110//Biosynthesis of secondary metabolites;ko00500//Starch and sucrose metabolism	K00705;K00705;K00705	-	-	-
MSTRG.3592	4	2	0	9	7	12	0.37	0.24	0	1.14	1.01	1.45	0.203333	1.2	2.56112	0.00811851	0.0409322	--	-	-	-	-	-	-	-	-
MSTRG.3602	0	0	0	3	6	5	0	0	0	0.3	0.69	0.48	0.001	0.49	8.93664	0.00231268	0.0147647	RROP1	PREDICTED: LOW QUALITY PROTEIN: apyrase-like [Solanum pennellii]	Metabolism;Metabolism	Nucleotide metabolism;Nucleotide metabolism	ko00230//Purine metabolism;ko00240//Pyrimidine metabolism	K14641;K14641	GO:0031224//intrinsic component of membrane	GO:0003824//catalytic activity;GO:0032550//purine ribonucleoside binding	-
MSTRG.5749	5	3	4	60	40	49	0.23	0.18	0.29	3.79	2.88	2.97	0.233333	3.21333	3.78361	3.38883e-13	1.4301e-11	--	PREDICTED: uncharacterized protein LOC104644731 [Solanum lycopersicum]	-	-	-	-	-	-	-
MSTRG.6494	29	15	16	513	439	542	0.41	0.28	0.35	9.75	9.52	9.87	0.346667	9.71333	4.80835	3.96717e-112	3.09162e-109	--	PREDICTED: uncharacterized protein LOC107004065 [Solanum pennellii]	-	-	-	-	-	-	-
MSTRG.6545	18	24	18	123	107	137	0.44	0.77	0.69	4.06	4.03	4.33	0.633333	4.14	2.70859	1.86829e-24	1.89085e-22	--	PREDICTED: uncharacterized protein LOC107062587 [Solanum tuberosum]	-	-	-	-	-	-	-
MSTRG.6693	51	17	36	119	76	116	1.37	0.6	1.52	4.32	3.15	4.03	1.16333	3.83333	1.72033	2.63125e-10	7.73786e-09	--	PREDICTED: uncharacterized protein LOC107019651 [Solanum pennellii]	-	-	-	-	-	-	-
MSTRG.6817	0	0	0	5	10	8	0	0	0	0.54	1.24	0.83	0.001	0.87	9.76487	0.000120553	0.00117238	--	-	-	-	-	-	-	-	-
MSTRG.746	5	5	7	26	21	21	0.08	0.1	0.17	0.54	0.5	0.42	0.116667	0.486667	2.06054	0.000108405	0.00106892	GIP	Retrovirus-related Pol polyprotein from transposon TNT 1-94 [Cajanus cajan]	-	-	-	-	-	-	-
MSTRG.775	8	7	3	35	37	54	0.28	0.32	0.16	1.64	1.98	2.42	0.253333	2.01333	2.99048	5.43085e-10	1.52973e-08	--	UBN2 domain-containing protein [Cephalotus follicularis]	-	-	-	-	-	-	-
MSTRG.8797	135	108	77	286	278	313	1.67	1.75	1.5	4.79	5.31	5.02	1.64	5.04	1.61973	2.129e-29	2.67601e-27	XA21	PREDICTED: receptor kinase-like protein Xa21 [Solanum lycopersicum]	-	-	-	-	-	-	-
MSTRG.885	1	3	1	8	8	20	0.08	0.32	0.13	0.88	1.01	2.12	0.176667	1.33667	2.91954	0.00112879	0.0080753	--	PREDICTED: protein PIF-like [Solanum pennellii]	-	-	-	-	-	-	-
MSTRG.891	15	17	5	30	26	41	0.54	0.8	0.28	1.46	1.45	1.92	0.54	1.61	1.57603	0.000348074	0.00293142	--	PREDICTED: uncharacterized protein LOC104644726 [Solanum lycopersicum]	-	-	-	-	-	-	-
MSTRG.9107	0	0	0	46	18	36	0	0	0	3.17	1.41	2.38	0.001	2.32	11.1799	1.22357e-09	3.2433e-08	--	-	-	-	-	-	-	-	-
MSTRG.9155	0	1	1	55	46	41	0	0.02	0.03	1.37	1.3	0.98	0.0166667	1.21667	6.18982	3.87139e-09	9.3598e-08	--	-	-	-	-	-	-	-	-
MSTRG.9792	30	20	34	73	48	47	1.44	1.25	2.56	4.74	3.55	2.92	1.75	3.73667	1.0944	0.000541216	0.00429647	--	-	-	-	-	-	-	-	-
Solyc01g005360.4	2	1	0	11	7	13	0.09	0.06	0	0.65	0.47	0.74	0.05	0.62	3.63227	0.00103751	0.00754695	-	-	-	-	-	-	-
Solyc01g005370.3	53	42	55	127	111	110	2.56	2.65	4.17	8.29	8.27	6.88	3.12667	7.81333	1.32131	2.85e-09	7.02e-08	CML25	PREDICTED: probable calcium-binding protein CML25 [Solanum lycopersicum]	Organismal Systems	Environmental adaptation	ko04626//Plant-pathogen interaction	K13448	-
Solyc01g005510.3	37	14	11	272	273	436	0.76	0.38	0.36	7.6	8.7	11.66	0.5	9.32	4.22033	1.74e-27	2.01e-25	Bp10	PREDICTED: L-ascorbate oxidase homolog [Solanum lycopersicum]	Metabolism;Metabolism	Global and overview maps;Carbohydrate metabolism	ko01100//Metabolic pathways;ko00053//Ascorbate and aldarate metabolism	K00423;K00423	-
Solyc01g007990.4	248	161	153	377	362	397	4.97	4.21	4.81	10.21	11.19	10.3	4.66333	10.5667	1.18009	1.14e-22	1e-20	CRK2	PREDICTED: cysteine-rich receptor-like protein kinase 2 isoform X1 [Solanum lycopersicum]	-	-	-	-	-
Solyc01g008240.4	0	0	0	52	45	52	0	0	0	1.58	1.56	1.51	0.001	1.55	10.5981	1.72e-11	5.91e-10	STP10	PREDICTED: sugar transport protein 10 [Solanum lycopersicum]	-	-	-	-	-
Solyc01g008390.3	22	14	20	45	36	26	0.39	0.32	0.56	1.07	0.98	0.6	0.423333	0.883333	1.06116	0.00500637	0.027683	CF-9	Hcr9-OR2C [Solanum pimpinellifolium]	-	-	-	-	-
Solyc01g008620.4	339	276	207	619	435	577	12.41	13.18	11.89	30.62	24.55	27.34	12.4933	27.5033	1.13845	1.29e-26	1.44e-24	PR2	glucan endo-1,3-beta-glucosidase A precursor [Solanum lycopersicum]	-	-	-	-	-
Solyc01g008670.4	138	101	85	214	209	169	3.67	3.5	3.54	7.68	8.56	5.81	3.57	7.35	1.04182	1.28e-09	3.37e-08	CYP71D55	PREDICTED: premnaspirodiene oxygenase-like [Solanum lycopersicum]	-	-	-	-	-
Solyc01g009190.3	6	1	6	112	92	96	0.2	0.04	0.31	4.93	4.62	4.05	0.183333	4.53333	4.62803	2.6e-24	2.59e-22	DRB1	PREDICTED: double-stranded RNA-binding protein 1-like [Solanum lycopersicum]	-	-	-	-	-
Solyc01g009240.4	235	176	158	621	615	733	4.81	4.7	5.07	17.17	19.41	19.42	4.86	18.6667	1.94144	1.59e-75	6.31e-73	BACOVA_02659	PREDICTED: beta-glucosidase BoGH3B-like [Solanum pennellii]	Metabolism;Metabolism;Metabolism;Metabolism;Metabolism	Global and overview maps;Global and overview maps;Biosynthesis of other secondary metabolites;Carbohydrate metabolism;Metabolism of other amino acids	ko01100//Metabolic pathways;ko01110//Biosynthesis of secondary metabolites;ko00940//Phenylpropanoid biosynthesis;ko00500//Starch and sucrose metabolism;ko00460//Cyanoamino acid metabolism	K05349;K05349;K05349;K05349;K05349	-
Solyc01g009690.3	16	13	18	45	23	43	0.28	0.29	0.49	1.05	0.61	0.96	0.353333	0.873333	1.3055	0.000652724	0.00503631	HCR9-0	PREDICTED: receptor-like protein 12 isoform X1 [Solanum lycopersicum]	-	-	-	-	-
Solyc01g010500.3	6	0	0	21	22	11	0.21	0	0	1.01	1.21	0.51	0.07	0.91	3.70044	4.17e-05	0.000459857	--	PREDICTED: EIN3-binding F-box protein 1-like [Solanum lycopersicum]	-	-	-	-	-
Solyc01g010900.3	2478	2061	1737	4339	3216	4348	64.93	70.43	71.4	153.61	129.92	147.45	68.92	143.66	1.05966	4.67e-75	1.79e-72	CYP704B1	PREDICTED: cytochrome P450 704B1 [Solanum lycopersicum]	Metabolism;Metabolism;Metabolism	Global and overview maps;Lipid metabolism;Lipid metabolism	ko01100//Metabolic pathways;ko00071//Fatty acid degradation;ko00073//Cutin, suberine and wax biosynthesis	K20495;K20495;K20495	-
Solyc01g014725.2	1	0	0	9	10	14	0.07	0	0	0.83	1.05	1.24	0.0233333	1.04	5.47805	0.000183423	0.00167968	--	PREDICTED: probable LRR receptor-like serine/threonine-protein kinase At1g34110 [Solanum pennellii]	-	-	-	-	-
Solyc01g016380.4	3	0	2	10	9	7	0.13	0	0.14	0.59	0.61	0.4	0.09	0.533333	2.56704	0.00797138	0.0403558	TBR	PREDICTED: protein trichome birefringence-like 4 [Solanum lycopersicum]	-	-	-	-	-
Solyc01g057000.3	58	45	30	112	82	108	1.65	1.67	1.34	4.3	3.59	3.97	1.55333	3.95333	1.3477	6.3e-09	1.47e-07	At3g01520	universal stress protein isoform 1 [Solanum lycopersicum]	-	-	-	-	-
Solyc01g057510.2	30	11	20	89	63	107	1.94	0.93	2.03	7.77	6.28	8.95	1.63333	7.66667	2.23078	2.79e-13	1.19e-11	BI-1	PREDICTED: bax inhibitor 1-like [Solanum pennellii]	-	-	-	-	-
Solyc01g059965.1	332	228	213	503	494	565	10.79	9.66	10.86	22.08	24.75	23.75	10.4367	23.5267	1.17264	1.56e-29	1.97e-27	GLUB2	glucan endo-1,3-beta-glucosidase B precursor [Solanum lycopersicum]	-	-	-	-	GO:0043231//intracellular membrane-bounded organelle
Solyc01g065910.1	0	0	0	9	10	8	0	0	0	0.2	0.25	0.17	0.001	0.206667	7.69116	3.78e-05	0.000422735	--	PREDICTED: proline-rich extensin-like protein EPR1 [Solanum lycopersicum]	Metabolism;Metabolism;Metabolism;Genetic Information Processing	Global and overview maps;Nucleotide metabolism;Nucleotide metabolism;Transcription	ko01100//Metabolic pathways;ko00230//Purine metabolism;ko00240//Pyrimidine metabolism;ko03020//RNA polymerase	K03006;K03006;K03006;K03006	-
Solyc01g066420.3	2	0	0	2	10	13	0.05	0	0	0.06	0.35	0.38	0.0166667	0.263333	3.98185	0.00386336	0.0224625	PPE1	PREDICTED: pectinesterase-like [Solanum lycopersicum]	Metabolism;Metabolism	Global and overview maps;Carbohydrate metabolism	ko01100//Metabolic pathways;ko00040//Pentose and glucuronate interconversions	K01051;K01051	-
Solyc01g067350.4	31	24	15	127	102	130	0.98	0.99	0.75	5.45	4.99	5.34	0.906667	5.26	2.53642	1.25e-22	1.1e-20	UGT94E5	PREDICTED: beta-D-glucosyl crocetin beta-1,6-glucosyltransferase-like [Solanum lycopersicum]	Metabolism	Global and overview maps	ko01110//Biosynthesis of secondary metabolites	K21354	-
Solyc01g068080.4	987	706	633	2943	2796	3155	30.63	28.57	30.81	123.38	133.76	126.7	30.0033	127.947	2.09235	3.42e-280	1.33e-276	TKPR2	PREDICTED: tetraketide alpha-pyrone reductase 2-like [Solanum lycopersicum]	-	-	-	-	-
Solyc01g068380.3	35	33	34	129	126	117	0.78	0.96	1.19	3.87	4.32	3.37	0.976667	3.85333	1.98017	2.62e-17	1.58e-15	PAP27	PREDICTED: nucleotide pyrophosphatase/phosphodiesterase-like [Solanum lycopersicum]	-	-	-	-	-
Solyc01g073820.4	3	3	2	20	20	9	0.14	0.19	0.15	1.28	1.46	0.55	0.16	1.09667	2.77698	0.000172755	0.00159511	--	PREDICTED: uncharacterized protein LOC101249296 [Solanum lycopersicum]	-	-	-	-	-
Solyc01g079160.4	24	20	12	32	36	37	0.86	0.94	0.68	1.56	2	1.72	0.826667	1.76	1.0902	0.00362423	0.021366	LIP4	PREDICTED: GDSL esterase/lipase LIP-4-like isoform X2 [Solanum lycopersicum]	-	-	-	-	-
Solyc01g080870.3	77	51	50	215	172	209	1.5	1.3	1.53	5.67	5.18	5.28	1.44333	5.37667	1.89731	4.63e-26	5.04e-24	NPF7.3	PREDICTED: protein NRT1/ PTR FAMILY 7.3 [Solanum lycopersicum]	-	-	-	-	-
Solyc01g081340.4	33	31	32	89	57	91	1.26	1.52	1.91	4.58	3.35	4.48	1.56333	4.13667	1.40384	1.61e-07	2.93e-06	SAMT	PREDICTED: salicylate carboxymethyltransferase-like [Solanum lycopersicum]	-	-	-	-	-
Solyc01g086830.4	4644	3236	3072	10669	8799	10905	203.42	184.85	211.08	631.36	594.17	618.16	199.783	614.563	1.62113	2.77e-285	1.29e-281	--	5B protein precursor [Solanum lycopersicum]	-	-	-	-	-
Solyc01g086840.3	25	17	9	53	46	75	0.88	0.78	0.5	2.52	2.5	3.42	0.72	2.81333	1.96621	1.76e-08	3.8e-07	At1g75040	PREDICTED: thaumatin-like protein 1b [Solanum lycopersicum]	-	-	-	-	-
Solyc01g087920.2	10	8	6	50	25	35	0.29	0.3	0.27	1.94	1.11	1.3	0.286667	1.45	2.33861	3.51e-07	6.01e-06	SCPL40	PREDICTED: serine carboxypeptidase-like 40 isoform X2 [Solanum lycopersicum]	-	-	-	-	-
Solyc01g088360.4	31	26	30	64	52	70	0.81	0.89	1.23	2.26	2.1	2.37	0.976667	2.24333	1.19971	2.18e-05	0.000259328	-	-	-	-	-	-	-
Solyc01g089890.3	50	32	14	65	58	47	3	2.5	1.32	5.26	5.36	3.64	2.27333	4.75333	1.06413	0.00119927	0.00849369	--	PRA1 family protein F4-like [Cajanus cajan]	-	-	-	-	-
Solyc01g090010.2	10	7	4	18	22	20	0.64	0.58	0.4	1.56	2.17	1.66	0.54	1.79667	1.73429	0.00168123	0.0113012	--	PREDICTED: bax inhibitor 1-like [Solanum pennellii]	-	-	-	-	-
Solyc01g090030.2	11	20	6	30	35	44	0.62	1.47	0.53	2.29	3.05	3.22	0.873333	2.85333	1.70804	7.24e-05	0.000751978	--	PREDICTED: bax inhibitor 1-like [Solanum lycopersicum]	-	-	-	-	-
Solyc01g090070.2	4	4	2	13	15	18	0.24	0.31	0.19	1.05	1.38	1.39	0.246667	1.27333	2.36798	0.000623533	0.0048493	--	PREDICTED: bax inhibitor 1-like [Solanum lycopersicum]	-	-	-	-	-
Solyc01g090090.3	7	2	0	11	10	13	0.52	0.19	0	1.11	1.15	1.26	0.236667	1.17333	2.30968	0.0076964	0.0392575	BI-1	PREDICTED: bax inhibitor 1-like [Solanum lycopersicum]	-	-	-	-	-
Solyc01g090110.2	11	18	16	30	35	53	0.68	1.45	1.56	2.51	3.34	4.25	1.23	3.36667	1.45266	0.000191245	0.00174516	BI-1	PREDICTED: bax inhibitor 1-like isoform X1 [Solanum lycopersicum]	-	-	-	-	-
Solyc01g090600.4	1113	753	865	3014	2923	3257	37.53	33.11	45.75	137.29	151.94	142.12	38.7967	143.783	1.88989	4.44e-43	8.66e-41	PKSA	PREDICTED: type III polyketide synthase A [Solanum lycopersicum]	-	-	-	-	-
Solyc01g090810.4	27	25	26	72	61	67	0.58	0.71	0.88	2.11	2.04	1.88	0.723333	2.01	1.47446	2.38e-07	4.18e-06	EXPB15	beta-expansin precursor [Solanum lycopersicum]	-	-	-	-	GO:0030312//external encapsulating structure
Solyc01g094090.4	36	17	31	63	58	70	1.27	0.78	1.71	3	3.15	3.19	1.25333	3.11333	1.31269	9.26e-06	0.000120126	CHY1	PREDICTED: 3-hydroxyisobutyryl-CoA hydrolase 1-like isoform X2 [Solanum tuberosum]	Metabolism;Metabolism;Metabolism;Metabolism;Metabolism	Global and overview maps;Global and overview maps;Amino acid metabolism;Metabolism of other amino acids;Carbohydrate metabolism	ko01100//Metabolic pathways;ko01200//Carbon metabolism;ko00280//Valine, leucine and isoleucine degradation;ko00410//beta-Alanine metabolism;ko00640//Propanoate metabolism	K05605;K05605;K05605;K05605;K05605	-
Solyc01g094400.3	2	2	0	2	18	10	0.12	0.16	0	0.17	1.71	0.8	0.0933333	0.893333	3.25873	0.00317463	0.0191882	ADF12	PREDICTED: actin-depolymerizing factor 12 [Solanum pennellii]	-	-	-	-	-
Solyc01g095760.3	12	5	5	29	29	35	0.35	0.19	0.23	1.13	1.29	1.31	0.256667	1.24333	2.27625	2.72e-06	3.91e-05	UGT94E5	PREDICTED: beta-D-glucosyl crocetin beta-1,6-glucosyltransferase-like [Solanum pennellii]	Metabolism	Global and overview maps	ko01110//Biosynthesis of secondary metabolites	K21354	-
Solyc01g097960.3	0	0	0	14	12	9	0	0	0	0.86	0.84	0.53	0.001	0.743333	9.53787	5.9e-06	7.93e-05	At5g27980	PREDICTED: late embryogenesis abundant protein 47 [Solanum lycopersicum]	-	-	-	-	-
Solyc01g098010.4	12	12	4	25	17	30	0.54	0.7	0.28	1.51	1.18	1.74	0.506667	1.47667	1.54324	0.0020366	0.0133185	p20	PREDICTED: uncharacterized N-acetyltransferase p20-like [Solanum pennellii]	-	-	-	-	-
Solyc01g098960.3	5	2	1	52	64	79	0.13	0.07	0.04	1.89	2.65	2.75	0.08	2.43	4.92481	4.5e-16	2.51e-14	GUX2	PREDICTED: putative UDP-glucuronate:xylan alpha-glucuronosyltransferase 4 [Solanum lycopersicum]	-	-	-	-	-
Solyc01g099530.3	621	491	393	3573	3013	3790	6.55	6.75	6.5	50.89	48.97	51.71	6.6	50.5233	2.93641	0	0	--	PREDICTED: pentatricopeptide repeat-containing protein At5g14770, mitochondrial isoform X2 [Solanum lycopersicum]	-	-	-	-	-
Solyc01g099920.4	304	243	198	590	477	577	11.18	11.66	11.43	29.32	27.05	27.47	11.4233	27.9467	1.29069	4.73e-38	7.85e-36	--	PREDICTED: proline-rich receptor-like protein kinase PERK13 [Capsicum annuum]	-	-	-	-	-
Solyc01g103550.1	10	8	7	27	25	33	0.48	0.5	0.53	1.75	1.85	2.04	0.503333	1.88	1.90115	4.36e-05	0.00047833	--	PREDICTED: agamous-like MADS-box protein AGL11 [Solanum lycopersicum]	-	-	-	-	-
Solyc01g104100.3	147	107	100	274	201	216	4.81	4.57	5.13	12.12	10.14	9.15	4.83667	10.47	1.11418	6.5e-13	2.63e-11	FA02	PREDICTED: 13S globulin seed storage protein 2-like [Solanum lycopersicum]	-	-	-	-	-
Solyc01g104550.3	5	3	5	21	6	18	0.13	0.1	0.2	0.72	0.24	0.59	0.143333	0.516667	1.84986	0.00528316	0.0289059	WRKY9	PREDICTED: probable WRKY transcription factor 9 [Solanum lycopersicum]	-	-	-	-	-
Solyc01g104740.3	64	54	62	207	164	213	3.19	3.51	4.85	13.95	12.62	13.75	3.85	13.44	1.8036	8.39e-23	7.48e-21	MBF1C	ethylene-responsive transcriptional coactivator [Solanum lycopersicum]	-	-	-	-	GO:0043231//intracellular membrane-bounded organelle;GO:0043232//intracellular non-membrane-bounded organelle
Solyc01g105310.3	23	16	10	31	34	49	0.76	0.69	0.52	1.38	1.73	2.09	0.656667	1.73333	1.40032	0.00028001	0.00242998	AMC3	metacaspase 2 [Solanum lycopersicum]	-	-	-	-	-
Solyc01g105590.2	2	0	0	4	9	10	0.06	0	0	0.17	0.44	0.41	0.02	0.34	4.08746	0.00458214	0.0257638	BEAT	AT3 protein [Solanum lycopersicum]	Metabolism;Metabolism;Metabolism;Metabolism;Metabolism	Global and overview maps;Global and overview maps;Biosynthesis of other secondary metabolites;Biosynthesis of other secondary metabolites;Biosynthesis of other secondary metabolites	ko01100//Metabolic pathways;ko01110//Biosynthesis of secondary metabolites;ko00940//Phenylpropanoid biosynthesis;ko00941//Flavonoid biosynthesis;ko00945//Stilbenoid, diarylheptanoid and gingerol biosynthesis	K13065;K13065;K13065;K13065;K13065	-
Solyc01g105730.1	0	0	0	76	73	91	0	0	0	1.56	1.71	1.79	0.001	1.68667	10.72	1.55e-13	6.84e-12	--	PREDICTED: proline-rich extensin-like protein EPR1 [Solanum lycopersicum]	-	-	-	-	-
Solyc01g105740.1	1	0	1	52	46	61	0.02	0	0.04	1.65	1.67	1.85	0.02	1.72333	6.42906	1.31e-09	3.43e-08	--	PREDICTED: proline-rich extensin-like protein EPR1 [Solanum lycopersicum]	Metabolism;Metabolism;Metabolism;Genetic Information Processing	Global and overview maps;Nucleotide metabolism;Nucleotide metabolism;Transcription	ko01100//Metabolic pathways;ko00230//Purine metabolism;ko00240//Pyrimidine metabolism;ko03020//RNA polymerase	K03006;K03006;K03006;K03006	-
Solyc01g106620.2	437	294	250	756	659	868	22.64	19.86	20.32	52.91	52.63	58.19	20.94	54.5767	1.38202	5.42e-50	1.25e-47	PR1B1	PR1 protein precursor [Solanum lycopersicum]	Organismal Systems;Environmental Information Processing;Environmental Information Processing	Environmental adaptation;Signal transduction;Signal transduction	ko04626//Plant-pathogen interaction;ko04075//Plant hormone signal transduction;ko04016//MAPK signaling pathway - plant	K13449;K13449;K13449	-
Solyc01g107460.2	58	32	45	97	92	119	2.51	1.8	3.05	5.66	6.13	6.65	2.45333	6.14667	1.32506	1.41e-08	3.07e-07	--	PREDICTED: uncharacterized protein LOC101248432 [Solanum lycopersicum]	-	-	-	-	-
Solyc01g107910.4	1048	796	697	2153	1669	2032	46.54	46.1	48.56	129.18	114.27	116.78	47.0667	120.077	1.35118	3.16e-102	2e-99	CCOAOMT6	PREDICTED: caffeoyl-CoA O-methyltransferase 6 [Solanum lycopersicum]	Metabolism;Metabolism;Metabolism;Metabolism;Metabolism;Metabolism	Global and overview maps;Global and overview maps;Biosynthesis of other secondary metabolites;Amino acid metabolism;Biosynthesis of other secondary metabolites;Biosynthesis of other secondary metabolites	ko01100//Metabolic pathways;ko01110//Biosynthesis of secondary metabolites;ko00940//Phenylpropanoid biosynthesis;ko00360//Phenylalanine metabolism;ko00941//Flavonoid biosynthesis;ko00945//Stilbenoid, diarylheptanoid and gingerol biosynthesis	K00588;K00588;K00588;K00588;K00588;K00588	-
Solyc01g109730.1	20	10	9	28	24	36	0.98	0.64	0.69	1.85	1.81	2.27	0.77	1.97667	1.36014	0.00160318	0.0108583	--	PREDICTED: F-box protein At5g65850-like [Ipomoea nil]	-	-	-	-	-
Solyc01g110230.1	30	14	22	38	39	55	1.76	1.07	2.02	3.01	3.52	4.17	1.61667	3.56667	1.14155	0.000912228	0.00675332	PLA2	PREDICTED: protein terminal ear1-like [Solanum lycopersicum]	-	-	-	-	-
Solyc01g111050.4	27	18	33	99	72	90	0.86	0.75	1.65	4.25	3.53	3.7	1.08667	3.82667	1.81618	8.54e-11	2.68e-09	BC1L6	PREDICTED: COBRA-like protein 1 [Solanum lycopersicum]	-	-	-	-	-
Solyc01g111070.3	216	121	117	1460	1450	1687	6.72	4.91	5.71	61.38	69.56	67.94	5.78	66.2933	3.51972	4.72e-266	1.38e-262	PKSB	PREDICTED: type III polyketide synthase B [Solanum lycopersicum]	-	-	-	-	GO:0043231//intracellular membrane-bounded organelle
Solyc01g111340.4	92	66	61	272	190	186	1.91	1.79	1.99	7.65	6.1	5.01	1.89667	6.25333	1.72116	1.5e-20	1.17e-18	rsgI6	PREDICTED: endo-1,4-beta-xylanase UM03411 isoform X1 [Solanum pennellii]	-	-	-	-	-
Solyc02g005007.1	0	2	2	4	12	9	0	0.24	0.29	0.5	1.7	1.04	0.176667	1.08	2.61193	0.00808907	0.0408102	GBP2	PREDICTED: guanylate-binding protein 2-like [Solanum pennellii]	-	-	-	-	-
Solyc02g005070.3	0	0	0	3	8	7	0	0	0	0.21	0.6	0.48	0.001	0.43	8.74819	0.000603838	0.00471356	--	PREDICTED: replication protein A 70 kDa DNA-binding subunit B-like [Solanum pennellii]	Genetic Information Processing;Genetic Information Processing;Genetic Information Processing;Genetic Information Processing	Replication and repair;Replication and repair;Replication and repair;Replication and repair	ko03440//Homologous recombination;ko03420//Nucleotide excision repair;ko03430//Mismatch repair;ko03030//DNA replication	K07466;K07466;K07466;K07466	-
Solyc02g014220.3	7	4	5	37	29	28	0.16	0.12	0.18	1.17	1.04	0.85	0.153333	1.02	2.73383	1.71e-07	3.08e-06	At1g48930	PREDICTED: endoglucanase 5 [Solanum lycopersicum]	-	-	-	-	-
Solyc02g014730.3	7	8	7	14	24	23	0.17	0.26	0.27	0.47	0.91	0.73	0.233333	0.703333	1.59182	0.00270185	0.0168444	CYP86B1	PREDICTED: cytochrome P450 86B1 [Solanum lycopersicum]	Metabolism	Lipid metabolism	ko00073//Cutin, suberine and wax biosynthesis	K15402	-
Solyc02g032910.3	2779	2339	1858	6684	6443	7294	267.8	293.94	280.86	870.18	957.17	909.63	280.867	912.327	1.69967	1.7e-270	5.66e-267	--	glycine rich protein precursor [Solanum lycopersicum]	-	-	-	-	-
Solyc02g036480.1	58	39	28	103	112	98	3.37	2.96	2.55	8.09	10.04	7.37	2.96	8.5	1.52187	3.02e-10	8.8e-09	NHL6	PREDICTED: NDR1/HIN1-Like protein 3 [Solanum lycopersicum]	-	-	-	-	-
Solyc02g063000.4	974	696	624	1503	1204	1468	25.27	23.55	25.4	52.69	48.16	49.29	24.74	50.0467	1.01643	6.49e-53	1.61e-50	GT5	PREDICTED: anthocyanidin 3-O-glucosyltransferase 5-like [Solanum lycopersicum]	Metabolism	Biosynthesis of other secondary metabolites	ko00940//Phenylpropanoid biosynthesis	K12356	-
Solyc02g063420.3	42	33	30	84	57	73	2.18	2.23	2.44	5.89	4.56	4.9	2.28333	5.11667	1.16406	1.02e-05	0.000130616	At5g65660	PREDICTED: uncharacterized protein At5g65660-like [Solanum lycopersicum]	-	-	-	-	-
Solyc02g064570.2	0	0	0	12	7	14	0	0	0	1.16	0.77	1.29	0.001	1.07333	10.0679	1.07e-05	0.000136338	--	PREDICTED: VQ motif-containing protein 29-like [Capsicum annuum]	-	-	-	-	-
Solyc02g067190.4	0	0	0	7	4	3	0	0	0	0.53	0.35	0.22	0.001	0.366667	8.51833	0.00251405	0.0158255	Os06g0231050	PREDICTED: casparian strip membrane protein 1 [Solanum lycopersicum]	-	-	-	-	GO:0031224//intrinsic component of membrane
Solyc02g067790.4	46	35	21	115	80	107	1.39	1.38	1	4.7	3.73	4.19	1.25667	4.20667	1.74308	4.24e-12	1.57e-10	NRT2.7	PREDICTED: high affinity nitrate transporter 2.7 [Solanum lycopersicum]	Metabolism	Energy metabolism	ko00910//Nitrogen metabolism	K02575	-
Solyc02g068680.1	92	78	63	174	140	173	2.97	3.29	3.2	7.6	6.98	7.24	3.15333	7.27333	1.20574	6.11e-12	2.22e-10	--	PREDICTED: uncharacterized protein LOC104646058, partial [Solanum lycopersicum]	-	-	-	-	-
Solyc02g069480.3	7	4	7	44	20	34	0.27	0.2	0.42	2.25	1.17	1.67	0.296667	1.69667	2.51579	5.48e-07	9.05e-06	plaa2	PREDICTED: exopolygalacturonase-like [Solanum lycopersicum]	Metabolism;Metabolism	Global and overview maps;Carbohydrate metabolism	ko01100//Metabolic pathways;ko00040//Pentose and glucuronate interconversions	K01213;K01213	-
Solyc02g070200.3	215	186	174	734	549	719	5.92	6.68	7.52	27.33	23.32	25.64	6.70667	25.43	1.92286	5.16e-71	1.86e-68	At5g44440	PREDICTED: tetrahydrocannabinolic acid synthase-like [Solanum lycopersicum]	-	-	-	-	-
Solyc02g071360.4	43	33	25	68	52	67	1.39	1.39	1.27	2.97	2.59	2.8	1.35	2.78667	1.04558	0.000142525	0.00135561	SRG1	PREDICTED: protein SRG1 [Solanum lycopersicum]	-	-	-	-	-
Solyc02g071470.4	2	0	0	16	5	16	0.07	0	0	0.72	0.26	0.69	0.0233333	0.556667	4.57635	0.000402906	0.00331674	SRG1	PREDICTED: protein SRG1-like [Solanum lycopersicum]	-	-	-	-	-
Solyc02g072280.1	24	15	9	56	64	61	0.49	0.4	0.29	1.55	2.02	1.61	0.393333	1.72667	2.13417	7.04e-10	1.94e-08	SBT1.7	PREDICTED: subtilisin-like protease SBT1.7 [Solanum lycopersicum]	-	-	-	-	-
Solyc02g072423.1	13	13	9	33	22	25	0.36	0.47	0.39	1.24	0.94	0.9	0.406667	1.02667	1.33605	0.00251341	0.0158255	--	PREDICTED: F-box/kelch-repeat protein At3g23880-like [Solanum lycopersicum]	-	-	-	-	-
Solyc02g072490.3	106	72	73	232	207	232	2.1	1.86	2.27	6.21	6.32	5.95	2.07667	6.16	1.56866	1.31e-22	1.15e-20	OFUT8	PREDICTED: uncharacterized protein At1g04910 isoform X1 [Solanum lycopersicum]	-	-	-	-	-
Solyc02g076910.3	24	18	20	92	91	83	0.75	0.73	0.98	3.87	4.37	3.34	0.82	3.86	2.23491	4.1e-15	2.12e-13	SAG12	PREDICTED: senescence-specific cysteine protease SAG39-like [Solanum lycopersicum]	-	-	-	-	-
Solyc02g076980.5.1	46	30	22	83	68	103	1.51	1.28	1.13	3.67	3.43	4.36	1.30667	3.82	1.54768	5.02e-09	1.19e-07	SAG12	cysteine protease precursor [Solanum lycopersicum]	Organismal Systems	Environmental adaptation	ko04626//Plant-pathogen interaction	K13441	-
Solyc02g078250.4	113	82	76	208	163	194	6.47	6.12	6.82	16.08	14.38	14.37	6.47	14.9433	1.20766	2.02e-13	8.81e-12	GSVIVT00013434001	PREDICTED: CASP-like protein 1C1 [Solanum lycopersicum]	-	-	-	-	GO:0031224//intrinsic component of membrane
Solyc02g078910.3	100	67	63	169	114	164	3.92	3.42	3.87	8.94	6.88	8.31	3.73667	8.04333	1.10604	3.24e-09	7.93e-08	ENDO1	endonuclease precursor-like precursor [Solanum lycopersicum]	-	-	-	-	-
Solyc02g079170.3	381	270	217	524	483	599	7.45	6.88	6.66	13.84	14.56	15.16	6.99667	14.52	1.0533	1.63e-25	1.71e-23	NDB2	PREDICTED: external alternative NAD(P)H-ubiquinone oxidoreductase B2, mitochondrial [Solanum lycopersicum]	-	-	-	-	-
Solyc02g079810.3	4	4	7	31	22	19	0.27	0.36	0.75	2.87	2.32	1.68	0.46	2.29	2.31564	2.94e-05	0.000338009	DYT1	PREDICTED: transcription factor DYT1 [Solanum pennellii]	-	-	-	-	-
Solyc02g080080.3	23	18	25	39	32	64	0.45	0.46	0.76	1.02	0.96	1.61	0.556667	1.19667	1.10414	0.00132199	0.0092259	CRK29	PREDICTED: cysteine-rich receptor-like protein kinase 29 isoform X3 [Capsicum annuum]	-	-	-	-	-
Solyc02g080580.1	0	0	0	5	4	3	0	0	0	0.65	0.59	0.37	0.001	0.536667	9.06788	0.00507703	0.0280009	--	PREDICTED: zinc-regulated protein 8 [Ziziphus jujuba]	-	-	-	-	-
Solyc02g080760.1	449	375	323	1693	1341	1611	43.27	47.13	48.83	220.41	199.22	200.91	46.41	206.847	2.15605	3.79e-179	4.92e-176	--	PREDICTED: glycine-rich protein 5 [Solanum lycopersicum]	-	-	-	-	-
Solyc02g081770.2	9	11	5	19	21	20	0.3	0.48	0.26	0.86	1.09	0.87	0.346667	0.94	1.43911	0.00602093	0.0321304	BEAT	PREDICTED: acetyl-CoA-benzylalcohol acetyltransferase-like [Solanum lycopersicum]	Metabolism;Metabolism;Metabolism;Metabolism;Metabolism	Global and overview maps;Global and overview maps;Biosynthesis of other secondary metabolites;Biosynthesis of other secondary metabolites;Biosynthesis of other secondary metabolites	ko01100//Metabolic pathways;ko01110//Biosynthesis of secondary metabolites;ko00940//Phenylpropanoid biosynthesis;ko00941//Flavonoid biosynthesis;ko00945//Stilbenoid, diarylheptanoid and gingerol biosynthesis	K13065;K13065;K13065;K13065;K13065	-
Solyc02g081890.4	89	64	44	242	231	294	3.01	2.83	2.34	11.07	12.06	12.89	2.72667	12.0067	2.13863	4.47e-36	6.83e-34	GLCAT14A	PREDICTED: beta-glucuronosyltransferase GlcAT14A-like [Solanum lycopersicum]	-	-	-	-	-
Solyc02g082990.4	4	1	0	9	21	15	0.37	0.12	0	1.11	2.96	1.78	0.163333	1.95	3.57758	0.00012388	0.00120025	--	PREDICTED: stress-induced protein KIN2-like [Solanum lycopersicum]	-	-	-	-	-
Solyc02g084930.3	9	12	7	26	24	17	0.23	0.41	0.29	0.91	0.96	0.57	0.31	0.813333	1.39158	0.00454999	0.0256015	CYP707A3	PREDICTED: abscisic acid 8'-hydroxylase 3-like [Solanum lycopersicum]	-	-	-	-	-
Solyc02g085660.1	82	56	54	138	103	116	2.49	2.22	2.58	5.67	4.83	4.57	2.43	5.02333	1.04769	2.59e-07	4.51e-06	GT5	PREDICTED: anthocyanidin 3-O-glucosyltransferase 5 [Solanum lycopersicum]	Metabolism	Biosynthesis of other secondary metabolites	ko00940//Phenylpropanoid biosynthesis	K12356	-
Solyc02g086454.1	27	18	15	40	55	44	0.53	0.46	0.47	1.07	1.68	1.13	0.486667	1.29333	1.41009	6.18e-05	0.000649855	--	PREDICTED: titin isoform X8 [Solanum lycopersicum]	-	-	-	-	-
Solyc02g087520.3	44	27	19	90	81	104	1.8	1.44	1.22	4.98	5.12	5.52	1.48667	5.20667	1.80828	8.56e-12	3.06e-10	At1g18250	PREDICTED: thaumatin-like protein [Solanum lycopersicum]	-	-	-	-	-
Solyc02g088710.3	380	276	145	4283	4215	5368	9.44	8.94	5.65	143.73	161.4	172.56	8.01	159.23	4.31317	4.34e-78	1.81e-75	4CLL1	PREDICTED: 4-coumarate--CoA ligase-like 1 [Solanum lycopersicum]	Metabolism;Metabolism;Metabolism;Metabolism;Metabolism	Global and overview maps;Global and overview maps;Biosynthesis of other secondary metabolites;Amino acid metabolism;Metabolism of cofactors and vitamins	ko01100//Metabolic pathways;ko01110//Biosynthesis of secondary metabolites;ko00940//Phenylpropanoid biosynthesis;ko00360//Phenylalanine metabolism;ko00130//Ubiquinone and other terpenoid-quinone biosynthesis	K01904;K01904;K01904;K01904;K01904	-
Solyc02g089520.2	14	15	12	21	32	39	0.53	0.71	0.68	1.04	1.81	1.85	0.64	1.56667	1.29155	0.002034	0.0133052	COL2	CONSTANS 3 [Solanum lycopersicum]	-	-	-	-	-
Solyc02g089540.3	60	56	38	120	113	154	1.67	2.03	1.66	4.51	4.85	5.54	1.78667	4.96667	1.47501	2.75e-12	1.03e-10	COL2	CONSTANS 1 [Solanum lycopersicum]	-	-	-	-	-
Solyc02g089580.3	0	0	0	9	4	5	0	0	0	1.14	0.58	0.61	0.001	0.776667	9.60115	0.000643016	0.00497949	--	PREDICTED: stress-induced protein KIN2-like [Solanum lycopersicum]	-	-	-	-	-
Solyc02g089590.3	3	1	2	18	27	30	0.29	0.13	0.3	2.34	4	3.73	0.24	3.35667	3.80592	2.47e-07	4.32e-06	--	PREDICTED: stress-induced protein KIN2-like [Solanum lycopersicum]	-	-	-	-	-
Solyc02g092110.3	10	7	2	25	17	15	0.81	0.74	0.26	2.75	2.14	1.58	0.603333	2.15667	1.83778	0.0021469	0.0139114	PSK3	phytosulfokines 3 precursor [Solanum lycopersicum]	-	-	-	-	-
Solyc02g092970.3	10	7	5	14	24	34	0.76	0.69	0.59	1.43	2.8	3.33	0.68	2.52	1.88982	0.000408634	0.00335675	ARF2-A	PREDICTED: ADP-ribosylation factor 2-B-like [Solanum lycopersicum]	Cellular Processes	Transport and catabolism	ko04144//Endocytosis	K07937	-
Solyc02g093330.4	120	94	90	202	175	202	1.92	1.96	2.25	4.36	4.31	4.17	2.04333	4.28	1.06669	1.28e-11	4.45e-10	NUP98B	PREDICTED: nuclear pore complex protein NUP98B-like isoform X3 [Solanum tuberosum]	Genetic Information Processing	Translation	ko03013//RNA transport	K14297	-
Solyc02g093420.4	83	58	44	130	103	109	2.15	1.96	1.79	4.55	4.11	3.65	1.96667	4.10333	1.06104	4.49e-07	7.53e-06	SOG1	PREDICTED: NAC domain-containing protein 73 [Solanum lycopersicum]	-	-	-	-	-
Solyc02g093480.4	78	47	62	140	96	173	2.01	1.58	2.51	4.88	3.82	5.78	2.03333	4.82667	1.24718	6.53e-09	1.51e-07	--	PREDICTED: uncharacterized protein LOC101259386 isoform X1 [Solanum lycopersicum]	-	-	-	-	-
Solyc03g005140.2	23	26	19	52	74	88	0.69	1.02	0.9	2.12	3.44	3.43	0.87	2.99667	1.78427	8.11e-09	1.84e-07	STP8	PREDICTED: sugar transport protein 8 [Solanum lycopersicum]	-	-	-	-	GO:0031224//intrinsic component of membrane
Solyc03g005213.1	39	30	10	531	517	671	2.15	2.16	0.87	39.64	44.04	47.98	1.72667	43.8867	4.66772	3.36e-121	2.71e-118	--	PREDICTED: leucine-rich repeat extensin-like protein 3 [Nicotiana sylvestris]	-	-	-	-	-
Solyc03g005610.4	10	1	6	20	17	43	0.32	0.04	0.3	0.86	0.84	1.78	0.22	1.16	2.39855	4.28e-05	0.000470764	RUB3	PREDICTED: polyubiquitin-like [Solanum lycopersicum]	-	-	-	-	-
Solyc03g005630.3	24	15	4	25	31	31	0.31	0.25	0.08	0.43	0.61	0.51	0.213333	0.516667	1.27612	0.00579746	0.0311798	PATROL1	PREDICTED: uncharacterized protein LOC101263974 [Solanum lycopersicum]	-	-	-	-	-
Solyc03g005980.3	54	40	45	99	55	105	2.1	2.03	2.74	5.2	3.3	5.28	2.29	4.59333	1.00419	5.9e-05	0.00062312	NIP1-1	PREDICTED: aquaporin NIP1-1 [Solanum lycopersicum]	-	-	-	-	-
Solyc03g006360.3	65	36	35	140	84	109	3.65	2.64	3.09	10.63	7.28	7.93	3.12667	8.61333	1.46195	9.44e-10	2.55e-08	DRM1	PREDICTED: dormancy-associated protein 1 isoform X1 [Solanum lycopersicum]	-	-	-	-	-
Solyc03g007940.4	12	10	4	22	16	40	0.46	0.5	0.24	1.15	0.95	1.97	0.4	1.35667	1.76199	0.000626594	0.00486682	GSVIVT00026920001	PREDICTED: probable polygalacturonase [Solanum lycopersicum]	-	-	-	-	-
Solyc03g020040.3	25	23	9	38	25	42	1.42	1.68	0.8	2.84	2.18	3.03	1.3	2.68333	1.04551	0.00651682	0.0343533	CEVI57	PREDICTED: proteinase inhibitor type-2-like [Solanum lycopersicum]	-	-	-	-	-
Solyc03g025650.2	3	5	7	26	12	19	0.13	0.28	0.47	1.51	0.8	1.06	0.293333	1.12333	1.93717	0.00099743	0.00728489	VIT_06s0061g00120	glucan endo-1,3-beta-glucosidase GVI [Dorcoceras hygrometricum]	-	-	-	-	-
Solyc03g025670.3	235	185	166	467	328	444	12.53	12.84	13.84	33.59	26.92	30.64	13.07	30.3833	1.21702	1.79e-24	1.82e-22	--	PAR-1c [Nicotiana tabacum]	-	-	-	-	-
Solyc03g025680.3	67	41	39	127	86	111	3.44	2.76	3.18	8.85	6.84	7.37	3.12667	7.68667	1.29773	7.94e-09	1.81e-07	--	PAR-1c [Nicotiana tabacum]	-	-	-	-	-
Solyc03g026115.1	68	53	23	268	287	332	4.75	4.82	2.52	25.27	30.88	29.99	4.03	28.7133	2.83287	7.78e-50	1.78e-47	FIL1	PREDICTED: stamen-specific protein FIL1-like [Solanum lycopersicum]	-	-	-	-	-
Solyc03g026280.3	36	37	22	70	44	63	1.82	2.41	1.72	4.72	3.42	4.07	1.98333	4.07	1.0371	0.000359214	0.00300898	DREB1A	CBF1 protein [Solanum lycopersicum]	-	-	-	-	GO:0043231//intracellular membrane-bounded organelle
Solyc03g026360.1	27	15	8	28	34	30	3.39	2.46	1.58	4.75	6.58	4.87	2.47667	5.4	1.12456	0.008095	0.0408313	--	LysM domain-containing protein [Cephalotus follicularis]	-	-	-	-	-
Solyc03g031480.3	0	1	1	7	8	7	0	0.13	0.16	0.97	1.26	0.93	0.0966667	1.05333	3.4458	0.00500283	0.02767	--	PREDICTED: fruit-specific protein-like [Solanum pennellii]	-	-	-	-	-
Solyc03g031483.1	19	23	24	123	88	119	0.84	1.33	1.67	7.37	6.01	6.83	1.28	6.73667	2.39589	4.85e-19	3.39e-17	--	PREDICTED: fruit-specific protein-like [Solanum pennellii]	-	-	-	-	-
Solyc03g031710.3	0	2	0	10	7	18	0	0.09	0	0.49	0.39	0.84	0.03	0.573333	4.25634	0.00050401	0.00402296	--	PREDICTED: uncharacterized protein LOC104646186 [Solanum lycopersicum]	-	-	-	-	-
Solyc03g031880.3	129	75	93	207	211	234	3.31	2.51	3.74	7.17	8.34	7.76	3.18667	7.75667	1.28339	6.55e-15	3.33e-13	PAO4	PREDICTED: probable polyamine oxidase 4 [Solanum lycopersicum]	Metabolism;Metabolism	Metabolism of other amino acids;Amino acid metabolism	ko00410//beta-Alanine metabolism;ko00330//Arginine and proline metabolism	K17839;K17839	-
Solyc03g033490.3	14	15	11	53	63	67	0.66	0.93	0.82	3.39	4.6	4.11	0.803333	4.03333	2.3279	2.36e-11	7.97e-10	TLP1	PREDICTED: thaumatin-like protein 1b [Solanum lycopersicum]	-	-	-	-	-
Solyc03g033840.4	499	349	306	996	939	1066	11.92	10.87	11.47	32.14	34.58	32.95	11.42	33.2233	1.54063	3.34e-80	1.5e-77	-	-	-	-	-	-	-
Solyc03g034060.4	40	28	15	73	39	62	0.67	0.62	0.4	1.66	1.01	1.35	0.563333	1.34	1.25017	9.09e-05	0.000915523	PERK5	PREDICTED: proline-rich receptor-like protein kinase PERK4 [Solanum lycopersicum]	-	-	-	-	-
Solyc03g042560.3	71	56	70	271	264	294	1.35	1.4	2.11	7.01	7.79	7.26	1.62	7.35333	2.1824	9.04e-39	1.52e-36	PAL	phenylalanine ammonia lyase [Solanum lycopersicum]	Metabolism;Metabolism;Metabolism;Metabolism	Global and overview maps;Global and overview maps;Biosynthesis of other secondary metabolites;Amino acid metabolism	ko01100//Metabolic pathways;ko01110//Biosynthesis of secondary metabolites;ko00940//Phenylpropanoid biosynthesis;ko00360//Phenylalanine metabolism	K10775;K10775;K10775;K10775	GO:0044424//intracellular part
Solyc03g044880.4	138	124	122	367	311	351	3.72	4.36	5.16	13.36	12.92	12.24	4.41333	12.84	1.5407	3.3e-30	4.36e-28	ARAD1	PREDICTED: probable arabinosyltransferase ARAD1 isoform X1 [Solanum lycopersicum]	-	-	-	-	-
Solyc03g046320.4	0	0	0	6	4	4	0	0	0	0.83	0.63	0.53	0.001	0.663333	9.37359	0.00238394	0.0151534	--	PREDICTED: stress-induced protein KIN2-like [Solanum lycopersicum]	-	-	-	-	-
Solyc03g046580.1	190	158	131	1179	977	1234	8.5	9.21	9.19	71.23	67.36	71.42	8.96667	70.0033	2.96478	9.07e-213	1.77e-209	--	PREDICTED: formin-like protein 3 [Solanum lycopersicum]	-	-	-	-	-
Solyc03g053130.3	1307	991	881	7426	6887	8430	42.22	41.75	44.65	324.12	343.01	352.46	42.8733	339.863	2.9868	0	0	SSL13	PREDICTED: protein STRICTOSIDINE SYNTHASE-LIKE 13 [Solanum lycopersicum]	-	-	-	-	-
Solyc03g058370.2	0	0	0	37	22	32	0	0	0	2.2	1.49	1.82	0.001	1.83667	10.8429	2.07e-09	5.22e-08	-	-	-	-	-	-	-
Solyc03g059020.3	7	10	7	44	50	57	0.14	0.26	0.22	1.2	1.55	1.49	0.206667	1.41333	2.77372	2.79e-11	9.28e-10	SRF2	PREDICTED: protein STRUBBELIG-RECEPTOR FAMILY 2 [Solanum lycopersicum]	-	-	-	-	-
Solyc03g059200.2	8	4	3	123	93	92	0.45	0.3	0.27	9.4	8.11	6.74	0.34	8.08333	4.57134	4.88e-25	5.09e-23	MYB35	PREDICTED: transcription factor MYB35 [Solanum lycopersicum]	Organismal Systems	Environmental adaptation	ko04626//Plant-pathogen interaction	K09422	-
Solyc03g078260.3	1	3	1	38	46	47	0.03	0.12	0.05	1.55	2.14	1.84	0.0666667	1.84333	4.78921	2.35e-11	7.95e-10	PAE8	PREDICTED: pectin acetylesterase 8-like [Solanum lycopersicum]	-	-	-	-	-
Solyc03g078370.1	57	41	47	89	90	100	1.08	1.01	1.39	2.27	2.62	2.45	1.16	2.44667	1.07669	2.43e-06	3.53e-05	LECRK2	PREDICTED: G-type lectin S-receptor-like serine/threonine-protein kinase LECRK2 [Solanum lycopersicum]	-	-	-	-	-
Solyc03g082810.1	2	4	2	11	11	18	0.14	0.35	0.21	1.01	1.15	1.58	0.233333	1.24667	2.41761	0.00130975	0.009154	WRKY56	PREDICTED: WRKY transcription factor 22-like [Solanum lycopersicum]	Organismal Systems;Environmental Information Processing	Environmental adaptation;Signal transduction	ko04626//Plant-pathogen interaction;ko04016//MAPK signaling pathway - plant	K13425;K13425	-
Solyc03g083460.3	224	190	158	384	305	409	6.97	7.71	7.71	16.14	14.63	16.47	7.46333	15.7467	1.07715	9.84e-20	7.28e-18	ATL22	PREDICTED: RING-H2 finger protein ATL22-like [Solanum lycopersicum]	-	-	-	-	-
Solyc03g093410.3	11	12	13	17	26	33	0.27	0.39	0.51	0.57	1	1.06	0.39	0.876667	1.16855	0.00916911	0.0451769	HEX6	PREDICTED: hexose carrier protein HEX6 [Solanum lycopersicum]	-	-	-	-	GO:0031224//intrinsic component of membrane
Solyc03g093890.3	57	57	31	98	92	105	2.38	3.1	2.03	5.53	5.92	5.67	2.50333	5.70667	1.1888	2.96e-07	5.12e-06	MYB14	R2R3MYB transcription factor 52 [Solanum lycopersicum]	Organismal Systems	Environmental adaptation	ko04626//Plant-pathogen interaction	K09422	-
Solyc03g111800.2	304	218	178	544	464	562	6.28	5.88	5.77	15.19	14.78	15.03	5.97667	15	1.32755	6.8e-38	1.12e-35	SOBIR1	leucine-rich repeat receptor-like serine/threonine/tyrosine-protein kinase SOBIR1 precursor [Solanum lycopersicum]	-	-	-	-	-
Solyc03g111815.1	382	274	241	777	668	827	6.89	6.45	6.82	18.91	18.55	19.3	6.72	18.92	1.49338	2.59e-63	8.42e-61	SEOB	PREDICTED: protein SIEVE ELEMENT OCCLUSION B-like [Solanum lycopersicum]	-	-	-	-	-
Solyc03g111860.1	695	567	549	2242	2127	2319	18.37	19.55	22.77	80.07	86.69	79.34	20.23	82.0333	2.01971	6.78e-183	9.32e-180	GLOX	PREDICTED: aldehyde oxidase GLOX-like [Solanum lycopersicum]	-	-	-	-	-
Solyc03g111950.3	2	4	6	13	14	12	0.05	0.12	0.22	0.41	0.5	0.36	0.13	0.423333	1.70328	0.00959902	0.0467922	CYP71A2	PREDICTED: cytochrome P450 71A3-like [Solanum lycopersicum]	-	-	-	-	-
Solyc03g112180.1	36	17	25	68	35	45	3.11	1.91	3.39	7.93	4.66	5.03	2.80333	5.87333	1.06704	0.00148849	0.0102231	PMEI2	PREDICTED: pectinesterase inhibitor-like [Solanum lycopersicum]	-	-	-	-	-
Solyc03g113530.3	99	79	75	298	275	288	3.85	4.01	4.58	15.67	16.5	14.51	4.14667	15.56	1.90782	2.02e-36	3.2e-34	MYB35	PREDICTED: transcription factor MYB35 [Solanum lycopersicum]	Organismal Systems	Environmental adaptation	ko04626//Plant-pathogen interaction	K09422	-
Solyc03g114550.2	101	80	60	181	141	179	5.49	5.67	5.11	13.28	11.81	12.58	5.42333	12.5567	1.2112	4.17e-12	1.55e-10	SSL10	PREDICTED: protein STRICTOSIDINE SYNTHASE-LIKE 10-like [Solanum lycopersicum]	-	-	-	-	-
Solyc03g116050.1	47	32	23	71	69	65	1.36	1.2	1.04	2.77	3.07	2.43	1.2	2.75667	1.19989	1.43e-05	0.000176558	cwc22	PREDICTED: pre-mRNA-splicing factor CWC22 homolog [Solanum pennellii]	-	-	-	-	GO:0043231//intracellular membrane-bounded organelle;GO:0044444//cytoplasmic part
Solyc03g118580.3	0	0	0	7	10	5	0	0	0	0.53	0.87	0.36	0.001	0.586667	9.1964	0.000157963	0.00147898	--	PREDICTED: non-specific lipid-transfer protein-like protein At2g13820 [Solanum lycopersicum]	-	-	-	-	-
Solyc03g120420.3	52	40	41	77	69	102	4.44	4.45	5.49	8.88	9.08	11.27	4.79333	9.74333	1.02339	2.25e-05	0.000266518	--	-	-	-	-	-	-
Solyc03g123820.2	58	49	34	107	125	120	1.44	1.59	1.33	3.6	4.8	3.87	1.45333	4.09	1.49274	2.8e-11	9.31e-10	At1g73050	PREDICTED: (R)-mandelonitrile lyase-like [Solanum lycopersicum]	Metabolism;Metabolism	Global and overview maps;Metabolism of other amino acids	ko01110//Biosynthesis of secondary metabolites;ko00460//Cyanoamino acid metabolism	K08248;K08248	-
Solyc03g150106.1	3	5	3	31	17	21	0.09	0.19	0.14	1.25	0.78	0.81	0.14	0.946667	2.75743	7.98e-06	0.00010496	--	PREDICTED: probable methyltransferase PMT19 [Solanum tuberosum]	-	-	-	-	-
Solyc04g005740.1	10	13	11	21	25	46	0.66	1.12	1.14	1.87	2.54	3.92	0.973333	2.77667	1.51235	0.0006501	0.00502104	--	PREDICTED: E3 ubiquitin-protein ligase SDIR1-like [Solanum pennellii]	-	-	-	-	-
Solyc04g005760.1	13	16	13	30	20	41	0.85	1.37	1.34	2.66	2.02	3.48	1.18667	2.72	1.19669	0.00363963	0.0214335	--	PREDICTED: E3 ubiquitin-protein ligase SDIR1-like [Solanum pennellii]	-	-	-	-	-
Solyc04g007250.1	18	16	14	31	42	39	1.01	1.17	1.23	2.35	3.64	2.83	1.13667	2.94	1.37101	0.000288039	0.0024903	--	PREDICTED: uncharacterized protein LOC104646739 [Solanum lycopersicum]	-	-	-	-	-
Solyc04g007320.3	62	69	60	162	92	157	0.83	1.2	1.25	2.92	1.89	2.71	1.09333	2.50667	1.19704	2.56e-08	5.38e-07	N	PREDICTED: TMV resistance protein N-like [Solanum lycopersicum]	-	-	-	-	-
Solyc04g007440.1	2	1	3	25	22	11	0.08	0.05	0.19	1.39	1.4	0.59	0.106667	1.12667	3.40088	1.18e-05	0.000149201	At2g24560	PREDICTED: GDSL esterase/lipase At1g58430 [Solanum lycopersicum]	-	-	-	-	-
Solyc04g007820.3	122	72	51	144	124	174	7.62	5.87	5	12.16	11.95	14.07	6.16333	12.7267	1.04607	1.23e-07	2.29e-06	MLP329	PREDICTED: kirola-like [Solanum lycopersicum]	-	-	-	-	-
Solyc04g008780.4	4126	3205	2639	7295	6253	8038	159.93	162.01	160.47	382.03	373.67	403.22	160.803	386.307	1.26445	3.89e-203	6.5e-200	TKPR1	PREDICTED: tetraketide alpha-pyrone reductase 1 [Solanum lycopersicum]	-	-	-	-	-
Solyc04g009850.4	148	97	91	259	181	233	5	4.27	4.82	11.81	9.42	10.17	4.69667	10.4667	1.15609	1.27e-13	5.68e-12	At1g06620	PREDICTED: 1-aminocyclopropane-1-carboxylate oxidase homolog 1-like [Solanum lycopersicum]	-	-	-	-	-
Solyc04g011440.4	243	171	140	803	734	815	4.31	3.96	3.9	19.26	20.09	18.73	4.05667	19.36	2.25471	5.93e-112	4.47e-109	HSP70	heat shock protein 70-3 [Solanum lycopersicum]	Genetic Information Processing;Cellular Processes;Genetic Information Processing	Folding, sorting and degradation;Transport and catabolism;Transcription	ko04141//Protein processing in endoplasmic reticulum;ko04144//Endocytosis;ko03040//Spliceosome	K03283;K03283;K03283	-
Solyc04g015720.2	0	0	0	4	2	9	0	0	0	0.08	0.05	0.18	0.001	0.103333	6.69116	0.00229229	0.0146786	--	-	-	-	-	-	-
Solyc04g025005.1	0	0	0	4	6	9	0	0	0	0.09	0.15	0.19	0.001	0.143333	7.16323	0.000447484	0.00363128	--	PREDICTED: probable LRR receptor-like serine/threonine-protein kinase At1g34110 [Solanum pennellii]	-	-	-	-	-
Solyc04g048905.1	14	10	1	23	24	32	0.25	0.22	0.03	0.55	0.65	0.73	0.166667	0.643333	1.9486	0.000314132	0.00267837	--	PREDICTED: uncharacterized protein LOC104234204 [Nicotiana sylvestris]	-	-	-	-	-
Solyc04g055030.2	1	2	1	17	7	12	0.05	0.13	0.08	1.14	0.54	0.77	0.0866667	0.816667	3.2362	0.000562021	0.00444352	SDH2-3	PREDICTED: succinate dehydrogenase [ubiquinone] iron-sulfur subunit 3, mitochondrial-like [Solanum lycopersicum]	Metabolism;Metabolism;Metabolism;Metabolism;Metabolism	Global and overview maps;Global and overview maps;Energy metabolism;Global and overview maps;Carbohydrate metabolism	ko01100//Metabolic pathways;ko01110//Biosynthesis of secondary metabolites;ko00190//Oxidative phosphorylation;ko01200//Carbon metabolism;ko00020//Citrate cycle (TCA cycle)	K00235;K00235;K00235;K00235;K00235	GO:0019866//organelle inner membrane
Solyc04g072280.3	0	0	0	5	5	4	0	0	0	0.16	0.19	0.13	0.001	0.16	7.32193	0.00226313	0.0145237	LAC14	PREDICTED: laccase-14-like [Solanum lycopersicum]	-	-	-	-	-
Solyc04g072580.1	29	13	14	68	40	55	0.87	0.51	0.66	2.74	1.84	2.13	0.68	2.23667	1.71774	6.67e-07	1.08e-05	PFK3	PREDICTED: ATP-dependent 6-phosphofructokinase 6-like [Solanum lycopersicum]	Metabolism;Metabolism;Metabolism;Metabolism;Metabolism;Genetic Information Processing;Metabolism;Metabolism;Metabolism	Global and overview maps;Global and overview maps;Global and overview maps;Global and overview maps;Carbohydrate metabolism;Folding, sorting and degradation;Carbohydrate metabolism;Carbohydrate metabolism;Carbohydrate metabolism	ko01100//Metabolic pathways;ko01110//Biosynthesis of secondary metabolites;ko01200//Carbon metabolism;ko01230//Biosynthesis of amino acids;ko00010//Glycolysis / Gluconeogenesis;ko03018//RNA degradation;ko00051//Fructose and mannose metabolism;ko00030//Pentose phosphate pathway;ko00052//Galactose metabolism	K00850;K00850;K00850;K00850;K00850;K00850;K00850;K00850;K00850	-
Solyc04g074000.3	583	434	372	1765	1705	2000	7.65	7.43	7.66	31.3	34.51	33.98	7.58	33.2633	2.13366	1.88e-201	2.92e-198	MIK2	PREDICTED: MDIS1-interacting receptor like kinase 2-like [Solanum lycopersicum]	-	-	-	-	-
Solyc04g074020.2	82	64	58	458	446	444	1.23	1.25	1.37	9.26	10.3	8.6	1.28333	9.38667	2.87072	9.59e-85	4.57e-82	MIK2	PREDICTED: LOW QUALITY PROTEIN: MDIS1-interacting receptor like kinase 2-like [Solanum lycopersicum]	-	-	-	-	-
Solyc04g074030.3	229	186	169	775	729	847	3.38	3.59	3.9	15.45	16.58	16.18	3.62333	16.07	2.14898	1.69e-105	1.16e-102	MIK2	PREDICTED: MDIS1-interacting receptor like kinase 2-like [Solanum lycopersicum]	-	-	-	-	-
Solyc04g074050.4	211	132	145	449	339	547	3.51	2.87	3.8	10.12	8.73	11.81	3.39333	10.22	1.59062	4.15e-32	5.81e-30	MIK2	PREDICTED: MDIS1-interacting receptor like kinase 2-like isoform X4 [Solanum lycopersicum]	-	-	-	-	-
Solyc04g077030.3	20	17	13	37	38	26	0.43	0.48	0.44	1.08	1.26	0.73	0.45	1.02333	1.18528	0.00249216	0.0157004	XK2	PREDICTED: xylulose kinase-like [Solanum lycopersicum]	Metabolism;Metabolism	Global and overview maps;Carbohydrate metabolism	ko01100//Metabolic pathways;ko00040//Pentose and glucuronate interconversions	K00854;K00854	-
Solyc04g077580.3	2	1	3	15	16	14	0.3	0.19	0.7	3	3.65	2.68	0.396667	3.11	2.97092	0.000134948	0.00129196	PSK3	PREDICTED: phytosulfokines 3-like [Solanum lycopersicum]	-	-	-	-	-
Solyc04g078095.1	63	72	41	204	223	267	4.91	7.32	5.01	21.48	26.79	26.93	5.74667	25.0667	2.12497	9.57e-30	1.24e-27	--	PREDICTED: glycine-rich protein DOT1-like [Solanum lycopersicum]	-	-	-	-	-
Solyc04g079890.4	211	172	177	895	678	784	10.44	11.09	13.73	59.8	51.7	50.18	11.7533	53.8933	2.19704	5.53e-91	3.08e-88	-	-	-	-	-	-	-
Solyc04g081520.3	46	27	13	774	689	895	1.27	0.97	0.56	28.82	29.27	31.92	0.933333	30.0033	5.00659	1.72e-164	2.11e-161	SKS1	PREDICTED: monocopper oxidase-like protein SKS1 [Solanum lycopersicum]	-	-	-	-	-
Solyc04g081830.1	1	0	0	24	12	19	0.03	0	0	1.06	0.61	0.81	0.01	0.826667	6.36923	7.38e-06	9.77e-05	UGT94E5	PREDICTED: beta-D-glucosyl crocetin beta-1,6-glucosyltransferase-like [Solanum lycopersicum]	Metabolism	Global and overview maps	ko01110//Biosynthesis of secondary metabolites	K21354	-
Solyc04g082170.3	24	17	13	28	35	44	0.58	0.53	0.49	0.91	1.3	1.37	0.533333	1.19333	1.16189	0.0021782	0.0140752	At5g42250	alcohol dehydrogenase [Solanum lycopersicum]	Metabolism;Metabolism;Metabolism;Metabolism;Metabolism;Metabolism	Global and overview maps;Global and overview maps;Global and overview maps;Carbohydrate metabolism;Lipid metabolism;Amino acid metabolism	ko01100//Metabolic pathways;ko01110//Biosynthesis of secondary metabolites;ko01200//Carbon metabolism;ko00010//Glycolysis / Gluconeogenesis;ko00071//Fatty acid degradation;ko00350//Tyrosine metabolism	K00121;K00121;K00121;K00121;K00121;K00121	-
Solyc04g082180.4	6	2	2	23	14	21	0.09	0.04	0.05	0.45	0.31	0.39	0.06	0.383333	2.67557	4.74e-05	0.000514381	At5g42250	alcohol dehydrogenase [Solanum lycopersicum]	Metabolism;Metabolism;Metabolism;Metabolism;Metabolism;Metabolism	Global and overview maps;Global and overview maps;Global and overview maps;Carbohydrate metabolism;Lipid metabolism;Amino acid metabolism	ko01100//Metabolic pathways;ko01110//Biosynthesis of secondary metabolites;ko01200//Carbon metabolism;ko00010//Glycolysis / Gluconeogenesis;ko00071//Fatty acid degradation;ko00350//Tyrosine metabolism	K00121;K00121;K00121;K00121;K00121;K00121	-
Solyc04g150151.1	1	0	0	8	3	11	0.04	0	0	0.43	0.18	0.56	0.0133333	0.39	4.87036	0.00217211	0.0140436	--	PREDICTED: uncharacterized protein LOC109120110 [Solanum lycopersicum]	-	-	-	-	-
Solyc05g006180.3	10	8	9	18	33	35	0.2	0.21	0.29	0.5	1.04	0.92	0.233333	0.82	1.81323	0.000144913	0.00137497	HAC12	PREDICTED: probable histone acetyltransferase HAC-like 1 [Solanum lycopersicum]	-	-	-	-	-
Solyc05g007640.3	9	4	4	17	11	24	0.1	0.06	0.07	0.26	0.19	0.35	0.0766667	0.266667	1.79837	0.00321935	0.0194033	R1A	PREDICTED: late blight resistance protein R1-A-like [Nicotiana attenuata]	-	-	-	-	-
Solyc05g007940.3	58	40	25	74	61	99	2.44	2.2	1.65	4.21	3.96	5.4	2.09667	4.52333	1.10929	2.87e-05	0.000330802	RNALX	intracellular ribonuclease LX precursor [Solanum lycopersicum]	-	-	-	-	GO:0044424//intracellular part
Solyc05g008320.1	4	2	5	32	19	19	0.17	0.11	0.33	1.81	1.23	1.03	0.203333	1.35667	2.73815	7.12e-06	9.44e-05	--	fasciclin-like arabinogalactan protein 20 [Dorcoceras hygrometricum]	-	-	-	-	-
Solyc05g008940.3	139	107	74	218	187	220	2.64	2.65	2.2	5.59	5.48	5.41	2.49667	5.49333	1.13768	4.57e-13	1.88e-11	LRK10L-1.1	PREDICTED: LEAF RUST 10 DISEASE-RESISTANCE LOCUS RECEPTOR-LIKE PROTEIN KINASE-like 1.1 isoform X1 [Solanum lycopersicum]	-	-	-	-	-
Solyc05g008950.4	60	34	31	93	78	116	1.02	0.75	0.82	2.12	2.03	2.54	0.863333	2.23	1.36905	1.88e-08	4.05e-07	LRK10L-1.1	PREDICTED: LEAF RUST 10 DISEASE-RESISTANCE LOCUS RECEPTOR-LIKE PROTEIN KINASE-like 1.1 isoform X2 [Solanum lycopersicum]	-	-	-	-	-
Solyc05g008960.3	113	90	70	244	173	204	2.28	2.36	2.21	6.63	5.38	5.33	2.28333	5.78	1.33993	7.18e-16	3.95e-14	LRK10L-1.1	PREDICTED: LEAF RUST 10 DISEASE-RESISTANCE LOCUS RECEPTOR-LIKE PROTEIN KINASE-like 1.1 [Solanum lycopersicum]	-	-	-	-	-
Solyc05g008980.2	93	77	71	169	151	184	2.15	2.32	2.58	5.28	5.39	5.51	2.35	5.39333	1.19852	3.42e-12	1.28e-10	LRK10L-1.1	PREDICTED: LEAF RUST 10 DISEASE-RESISTANCE LOCUS RECEPTOR-LIKE PROTEIN KINASE-like 1.1 [Solanum lycopersicum]	-	-	-	-	-
Solyc05g009040.3	13	15	19	59	45	55	0.3	0.45	0.69	1.85	1.63	1.66	0.48	1.71333	1.8357	1.25e-07	2.33e-06	LRK10	PREDICTED: rust resistance kinase Lr10-like [Solanum lycopersicum]	-	-	-	-	-
Solyc05g009550.3	61	55	47	105	83	118	1.47	1.73	1.78	3.42	3.09	3.68	1.66	3.39667	1.03294	1.67e-06	2.5e-05	DDB_G0289029	Ist1 domain-containing protein [Cephalotus follicularis]	Cellular Processes	Transport and catabolism	ko04144//Endocytosis	K19476	-
Solyc05g012230.4	21	16	7	37	26	26	0.56	0.55	0.29	1.32	1.06	0.89	0.466667	1.09	1.22386	0.00446421	0.0252038	--	PREDICTED: uncharacterized protein LOC101267310 [Solanum lycopersicum]	-	-	-	-	-
Solyc05g012430.1	39	32	22	58	59	60	1.23	1.32	1.09	2.48	2.88	2.46	1.21333	2.60667	1.10323	0.000127479	0.00123002	RLP20	PREDICTED: LOW QUALITY PROTEIN: probable leucine-rich repeat receptor-like protein kinase At1g35710 [Solanum lycopersicum]	-	-	-	-	-
Solyc05g014150.4	64	50	49	151	115	166	4.07	4.14	4.89	12.97	11.27	13.65	4.36667	12.63	1.53225	1.55e-14	7.62e-13	KCR1	PREDICTED: very-long-chain 3-oxoacyl-CoA reductase-like protein At1g24470 isoform X1 [Solanum lycopersicum]	Metabolism;Metabolism;Metabolism;Metabolism;Metabolism	Global and overview maps;Global and overview maps;Global and overview maps;Lipid metabolism;Lipid metabolism	ko01100//Metabolic pathways;ko01110//Biosynthesis of secondary metabolites;ko01212//Fatty acid metabolism;ko00062//Fatty acid elongation;ko01040//Biosynthesis of unsaturated fatty acids	K10251;K10251;K10251;K10251;K10251	-
Solyc05g015780.1	0	1	0	371	307	422	0	0.06	0	22.78	21.51	24.82	0.02	23.0367	10.1697	1.25e-17	7.73e-16	--	-	-	-	-	-	-
Solyc05g024260.3	540	371	336	1061	880	1080	18.79	16.83	18.34	49.87	47.2	48.63	17.9867	48.5667	1.43304	4.6e-73	1.68e-70	N3	PREDICTED: bidirectional sugar transporter N3 [Solanum lycopersicum]	-	-	-	-	GO:0031224//intrinsic component of membrane
Solyc05g025780.4	128	90	81	186	175	271	2.74	2.51	2.72	5.38	5.78	7.51	2.65667	6.22333	1.22807	6.03e-13	2.45e-11	PRK3	receptor-like protein kinase 3 precursor [Solanum lycopersicum]	-	-	-	-	-
Solyc05g026245.1	8	1	1	38	35	38	0.46	0.07	0.09	2.95	3.1	2.82	0.206667	2.95667	3.83859	6.32e-10	1.75e-08	--	PREDICTED: uncharacterized mitochondrial protein AtMg00810-like [Solanum tuberosum]	-	-	-	-	-
Solyc05g047510.3	0	4	2	18	8	8	0	0.24	0.14	1.1	0.56	0.47	0.126667	0.71	2.48678	0.00353797	0.0209403	SOT12	PREDICTED: cytosolic sulfotransferase 12-like [Solanum pennellii]	-	-	-	-	-
Solyc05g050660.1	5	2	12	19	24	21	0.09	0.05	0.35	0.48	0.69	0.51	0.163333	0.56	1.77761	0.0016042	0.0108583	--	PREDICTED: B3 domain-containing protein At1g10455-like [Solanum pennellii]	-	-	-	-	-
Solyc05g050700.1	2188	1812	1406	5255	4703	5995	79.32	85.67	79.96	257.38	262.85	281.27	81.65	267.167	1.71022	2.55e-254	5.96e-251	--	PREDICTED: LRR receptor-like serine/threonine-protein kinase FLS2 [Solanum lycopersicum]	-	-	-	-	-
Solyc05g052330.3	0	0	0	6	9	11	0	0	0	0.45	0.77	0.79	0.001	0.67	9.38802	5.41e-05	0.00057735	EXPB5	PREDICTED: expansin-B4-like [Solanum lycopersicum]	-	-	-	-	-
Solyc05g053600.3	67	42	49	173	170	222	0.68	0.55	0.78	2.36	2.65	2.91	0.67	2.64	1.9783	1.01e-24	1.04e-22	PDR1	PREDICTED: pleiotropic drug resistance protein 1-like [Solanum lycopersicum]	-	-	-	-	-
Solyc05g053620.3	202	150	127	739	667	895	9.43	9.13	9.3	46.6	48	54.06	9.28667	49.5533	2.41575	2.22e-111	1.62e-108	PP2B10	PREDICTED: F-box protein PP2-B10-like [Capsicum annuum]	-	-	-	-	-
Solyc06g008050.4	2	3	0	34	25	38	0.05	0.09	0	1.09	0.92	1.17	0.0466667	1.06	4.50553	4.71e-09	1.12e-07	YUC8	probable indole-3-pyruvate monooxygenase YUCCA8 [Solanum lycopersicum]	Metabolism;Metabolism	Global and overview maps;Amino acid metabolism	ko01100//Metabolic pathways;ko00380//Tryptophan metabolism	K11816;K11816	-
Solyc06g035790.3	33	26	33	126	89	119	0.66	0.68	1.04	3.43	2.76	3.1	0.793333	3.09667	1.96472	1.78e-15	9.46e-14	At4g00750	PREDICTED: probable methyltransferase PMT15 isoform X1 [Solanum lycopersicum]	-	-	-	-	-
Solyc06g036290.3	419	278	266	870	866	1059	7.46	6.45	7.43	20.92	23.77	24.4	7.11333	23.03	1.69492	1.39e-74	5.25e-72	HSP83A	heat shock protein 90 [Solanum lycopersicum]	Organismal Systems;Genetic Information Processing	Environmental adaptation;Folding, sorting and degradation	ko04626//Plant-pathogen interaction;ko04141//Protein processing in endoplasmic reticulum	K04079;K04079	-
Solyc06g048530.4	0	1	0	15	8	12	0	0.06	0	0.9	0.55	0.69	0.02	0.713333	5.1565	0.000134585	0.00128974	GLX2-2	PREDICTED: hydroxyacylglutathione hydrolase cytoplasmic [Solanum lycopersicum]	Metabolism	Carbohydrate metabolism	ko00620//Pyruvate metabolism	K01069	-
Solyc06g048735.1	3	4	2	13	12	18	0.13	0.23	0.14	0.76	0.8	1.01	0.166667	0.856667	2.36177	0.000886839	0.00657786	BAM1	PREDICTED: probable LRR receptor-like serine/threonine-protein kinase At3g47570 [Solanum lycopersicum]	Organismal Systems;Environmental Information Processing	Environmental adaptation;Signal transduction	ko04626//Plant-pathogen interaction;ko04016//MAPK signaling pathway - plant	K13420;K13420	-
Solyc06g048740.3	9	4	7	23	11	17	0.22	0.13	0.27	0.77	0.42	0.55	0.206667	0.58	1.48875	0.0102258	0.0492316	XA21	PREDICTED: probable LRR receptor-like serine/threonine-protein kinase At3g47570 [Solanum lycopersicum]	Organismal Systems;Environmental Information Processing	Environmental adaptation;Signal transduction	ko04626//Plant-pathogen interaction;ko04016//MAPK signaling pathway - plant	K13420;K13420	-
Solyc06g051000.2	0	0	1	7	6	3	0	0	0.03	0.2	0.2	0.08	0.01	0.16	4	0.00744742	0.0381686	At3g56080	PREDICTED: probable methyltransferase PMT22 [Solanum lycopersicum]	-	-	-	-	-
Solyc06g051860.3	34	35	19	72	50	59	0.7	0.94	0.61	2.01	1.59	1.57	0.75	1.72333	1.20024	5.28e-05	0.000565212	PHT1-11	PREDICTED: inorganic phosphate transporter 1-11 isoform X1 [Solanum lycopersicum]	-	-	-	-	-
Solyc06g053380.3	44	36	25	128	113	139	1.81	1.93	1.61	7.11	7.16	7.4	1.78333	7.22333	2.01809	8.38e-19	5.71e-17	EP3	PREDICTED: endochitinase PR4-like [Solanum lycopersicum]	Metabolism;Metabolism	Global and overview maps;Carbohydrate metabolism	ko01100//Metabolic pathways;ko00520//Amino sugar and nucleotide sugar metabolism	K01183;K01183	-
Solyc06g054030.2	0	0	0	3	5	14	0	0	0	0.25	0.47	1.11	0.001	0.61	9.25267	0.000263165	0.00229915	--	PREDICTED: non-specific lipid-transfer protein-like protein At2g13820 [Solanum lycopersicum]	-	-	-	-	-
Solyc06g059710.3	268	202	149	458	369	434	9.04	8.89	7.89	20.88	19.19	18.95	8.60667	19.6733	1.19271	2.48e-25	2.6e-23	S-ACP-DES6	PREDICTED: stearoyl-[acyl-carrier-protein] 9-desaturase 6, chloroplastic-like [Solanum lycopersicum]	Metabolism;Metabolism;Metabolism	Global and overview maps;Lipid metabolism;Lipid metabolism	ko01212//Fatty acid metabolism;ko00061//Fatty acid biosynthesis;ko01040//Biosynthesis of unsaturated fatty acids	K03921;K03921;K03921	-
Solyc06g059790.4	13	10	5	32	22	44	1.26	1.27	0.76	4.2	3.3	5.53	1.09667	4.34333	1.98568	1.73e-05	0.00021047	--	PREDICTED: non-specific lipid-transfer protein-like [Solanum lycopersicum]	-	-	-	-	-
Solyc06g062420.4	4	5	3	18	9	11	0.29	0.48	0.35	1.79	1.02	1.05	0.373333	1.28667	1.7851	0.0100005	0.0483518	--	hypothetical protein CICLE_v10026890mg [Citrus clementina]	-	-	-	-	-
Solyc06g063190.3	130	84	66	175	163	165	1.8	1.52	1.43	3.28	3.48	2.96	1.58333	3.24	1.03303	4.66e-09	1.11e-07	GLR2.8	PREDICTED: glutamate receptor 2.8 [Solanum lycopersicum]	-	-	-	-	-
Solyc06g063210.3	230	142	156	295	295	364	3.38	2.72	3.6	5.86	6.69	6.93	3.23333	6.49333	1.00594	5.56e-14	2.6e-12	GLR2.8	PREDICTED: glutamate receptor 2.8 [Solanum lycopersicum]	-	-	-	-	-
Solyc06g064480.4	781	567	426	3516	3478	4400	65.41	61.93	55.97	397.85	449.09	476.93	61.1033	441.29	2.8524	1.84e-148	2.05e-145	-	-	-	-	-	-	-
Solyc06g064520.4	35	39	51	303	217	289	1.04	1.51	2.37	12.15	9.93	11.1	1.64	11.06	2.75358	2.03e-43	4.06e-41	MAN5	mannan endo-1,4-beta-mannosidase 2 precursor [Solanum lycopersicum]	Metabolism	Carbohydrate metabolism	ko00051//Fructose and mannose metabolism	K19355	-
Solyc06g064700.1	1	0	0	53	67	52	0.02	0	0	1.17	1.69	1.1	0.00666667	1.32	7.62936	8.69e-10	2.35e-08	--	PREDICTED: proline-rich extensin-like protein EPR1 [Solanum lycopersicum]	-	-	-	-	-
Solyc06g064730.1	0	0	1	59	66	65	0	0	0.03	1.27	1.63	1.35	0.01	1.41667	7.14636	3.51e-10	1.02e-08	--	PREDICTED: proline-rich extensin-like protein EPR1 [Solanum lycopersicum]	-	-	-	-	-
Solyc06g066160.3	41	36	38	127	61	97	1.64	1.88	2.39	6.88	3.77	5.04	1.97	5.23	1.40862	8.84e-08	1.69e-06	PLR1	PREDICTED: bifunctional pinoresinol-lariciresinol reductase [Solanum lycopersicum]	Metabolism	Global and overview maps	ko01110//Biosynthesis of secondary metabolites	K21568	-
Solyc06g066475.1	10	5	6	14	18	32	0.83	0.54	0.78	1.56	2.29	3.42	0.716667	2.42333	1.75762	0.00135813	0.00944995	--	PREDICTED: F-box/FBD/LRR-repeat protein At3g51530-like [Nicotiana tomentosiformis]	-	-	-	-	-
Solyc06g067980.3	98	86	74	157	152	176	6.95	7.95	8.23	15.04	16.61	16.15	7.71	15.9333	1.04725	1.19e-09	3.16e-08	--	PREDICTED: uncharacterized protein LOC101265833 [Solanum lycopersicum]	-	-	-	-	-
Solyc06g068570.4	11	11	5	20	15	32	0.35	0.45	0.25	0.85	0.73	1.31	0.35	0.963333	1.46068	0.0041583	0.0238555	At1g16060	PREDICTED: AP2-like ethylene-responsive transcription factor At1g16060 isoform X3 [Solanum lycopersicum]	-	-	-	-	-
Solyc06g069250.2	7	7	9	19	27	23	0.67	0.87	1.34	2.44	3.96	2.83	0.96	3.07667	1.68026	0.000814001	0.00611128	--	PREDICTED: uncharacterized protein LOC104648041 [Solanum lycopersicum]	-	-	-	-	-
Solyc06g069260.1	20	13	14	39	42	34	1.94	1.64	2.13	5.11	6.28	4.27	1.90333	5.22	1.45552	0.000119256	0.0011617	--	PREDICTED: oleosin 1-like [Solanum lycopersicum]	-	-	-	-	-
Solyc06g069650.4	3	4	2	15	7	14	0.04	0.07	0.04	0.26	0.14	0.23	0.05	0.21	2.07039	0.00513909	0.0282499	At1g74360	PREDICTED: probable LRR receptor-like serine/threonine-protein kinase At1g74360 [Solanum lycopersicum]	-	-	-	-	-
Solyc06g072330.3	39	19	17	43	45	50	2.52	1.6	1.72	3.76	4.49	4.18	1.94667	4.14333	1.08979	0.00122185	0.00863792	TIM14-3	PREDICTED: mitochondrial import inner membrane translocase subunit TIM14-3-like [Solanum lycopersicum]	-	-	-	-	-
Solyc06g072420.3	0	0	0	113	77	134	0	0	0	4.81	3.74	5.46	0.001	4.67	12.1892	8.56e-15	4.28e-13	PAP17	PREDICTED: purple acid phosphatase 17-like [Solanum lycopersicum]	Metabolism;Metabolism	Global and overview maps;Metabolism of cofactors and vitamins	ko01100//Metabolic pathways;ko00740//Riboflavin metabolism	K14379;K14379	-
Solyc06g072460.1	124	99	106	203	201	260	4.99	5.2	6.69	11.04	12.48	13.55	5.62667	12.3567	1.13494	8.33e-13	3.32e-11	--	PREDICTED: uncharacterized protein LOC101268692 [Solanum lycopersicum]	-	-	-	-	-
Solyc06g072780.2	351	295	242	741	698	908	22.4	24.56	24.23	63.9	68.69	75.01	23.73	69.2	1.54406	8.25e-60	2.47e-57	--	hypothetical protein ACMD2_18145 [Ananas comosus]	-	-	-	-	-
Solyc06g073030.3	25	21	14	31	36	43	0.94	1.03	0.82	1.57	2.08	2.08	0.93	1.91	1.03827	0.0040438	0.0233029	Stoml2	PREDICTED: stomatin-like protein 2, mitochondrial [Solanum tuberosum]	-	-	-	-	-
Solyc06g075320.3	5	3	3	20	14	19	0.14	0.11	0.13	0.76	0.61	0.69	0.126667	0.686667	2.43857	0.000195497	0.00177634	At2g28490	PREDICTED: vicilin-like seed storage protein At2g28490 [Solanum lycopersicum]	-	-	-	-	-
Solyc06g076020.3	2472	1874	1505	3509	3078	3923	47.7	47.16	45.56	91.48	91.57	97.97	46.8067	93.6733	1.00092	7.29e-91	3.96e-88	HSC-I	heat shock cognate 70 kDa protein 1 [Solanum lycopersicum]	Genetic Information Processing;Cellular Processes;Genetic Information Processing	Folding, sorting and degradation;Transport and catabolism;Transcription	ko04141//Protein processing in endoplasmic reticulum;ko04144//Endocytosis;ko03040//Spliceosome	K03283;K03283;K03283	-
Solyc06g076170.4	23	25	20	47	46	57	0.65	0.92	0.89	1.8	2.01	2.09	0.82	1.96667	1.26206	7.05e-05	0.000734068	GLC1	PREDICTED: glucan endo-1,3-beta-glucosidase [Solanum lycopersicum]	-	-	-	-	-
Solyc06g076200.2	20	30	28	48	54	46	0.43	0.86	0.95	1.42	1.8	1.28	0.746667	1.5	1.00643	0.00181123	0.0120434	IDN2	PREDICTED: factor of DNA methylation 4-like [Solanum pennellii]	-	-	-	-	-
Solyc06g076370.4	5	1	3	75	35	50	0.15	0.04	0.14	3.06	1.63	1.95	0.11	2.21333	4.33065	2.09e-13	9.07e-12	--	PREDICTED: mucin-4 [Prunus mume]	-	-	-	-	-
Solyc06g076920.3	33	15	30	64	48	49	1.28	0.76	1.83	3.36	2.88	2.47	1.29	2.90333	1.17034	0.000282755	0.00245016	At5g58770	dehydrodolichyl diphosphate synthase 2 [Solanum lycopersicum]	Metabolism;Metabolism	Global and overview maps;Metabolism of terpenoids and polyketides	ko01110//Biosynthesis of secondary metabolites;ko00900//Terpenoid backbone biosynthesis	K11778;K11778	-
Solyc06g082350.4	77	71	48	135	110	126	3.25	3.91	3.18	7.7	7.16	6.88	3.44667	7.24667	1.07212	7.11e-08	1.39e-06	--	PREDICTED: uncharacterized protein LOC101249655 isoform X1 [Solanum lycopersicum]	-	-	-	-	-
Solyc06g083500.4	27	25	30	60	52	67	0.73	0.88	1.27	2.19	2.17	2.34	0.96	2.23333	1.21809	2.88e-05	0.000331419	PBL26	PREDICTED: serine/threonine-protein kinase At3g07070 isoform X1 [Solanum lycopersicum]	-	-	-	-	-
Solyc06g084180.3	0	0	0	23	22	30	0	0	0	2.98	3.25	3.73	0.001	3.32	11.697	1.07e-08	2.39e-07	OLE6	PREDICTED: major pollen allergen Ole e 6-like [Nicotiana tomentosiformis]	-	-	-	-	-
Solyc07g005033.1	0	0	3	134	125	167	0	0	0.06	2.53	2.7	3.02	0.02	2.75	7.10329	1.27e-17	7.83e-16	AHA8	PREDICTED: ATPase 8, plasma membrane-type-like [Solanum lycopersicum]	Metabolism	Energy metabolism	ko00190//Oxidative phosphorylation	K01535	-
Solyc07g005037.1	3	3	3	27	18	48	0.07	0.09	0.12	0.8	0.59	1.34	0.0933333	0.91	3.2854	4.62e-08	9.3e-07	AHA8	PREDICTED: ATPase 8, plasma membrane-type-like [Solanum lycopersicum]	Metabolism	Energy metabolism	ko00190//Oxidative phosphorylation	K01535	-
Solyc07g005100.4	628	427	416	974	770	962	20.97	18.59	21.79	43.94	39.64	41.57	20.45	41.7167	1.02852	2.44e-36	3.83e-34	ChiC	PREDICTED: chitotriosidase-1 [Solanum lycopersicum]	Metabolism;Metabolism	Global and overview maps;Carbohydrate metabolism	ko01100//Metabolic pathways;ko00520//Amino sugar and nucleotide sugar metabolism	K01183;K01183	-
Solyc07g006020.3	38	30	23	81	49	70	0.83	0.85	0.79	2.38	1.64	1.97	0.823333	1.99667	1.27804	5.9e-06	7.93e-05	HHP2	PREDICTED: heptahelical transmembrane protein 2-like [Solanum lycopersicum]	-	-	-	-	-
Solyc07g006500.3	71	50	43	118	104	147	1.03	0.95	0.98	2.31	2.33	2.76	0.986667	2.46667	1.32193	2.33e-10	6.93e-09	TPS11	trehalose-6-phosphate synthase [Solanum lycopersicum]	Metabolism;Metabolism	Global and overview maps;Carbohydrate metabolism	ko01100//Metabolic pathways;ko00500//Starch and sucrose metabolism	K16055;K16055	-
Solyc07g006740.3	18	4	8	57	66	93	0.45	0.13	0.31	1.93	2.54	3.01	0.296667	2.49333	3.07116	5.48e-15	2.8e-13	DTX16	PREDICTED: protein DETOXIFICATION 16-like isoform X2 [Solanum lycopersicum]	-	-	-	-	-
Solyc07g008360.2	47	41	40	132	169	199	0.99	1.13	1.32	3.76	5.49	5.42	1.14667	4.89	2.09239	9.62e-22	8.03e-20	4CL2	PREDICTED: 4-coumarate--CoA ligase 2 [Solanum lycopersicum]	Metabolism;Metabolism;Metabolism;Metabolism;Metabolism	Global and overview maps;Global and overview maps;Biosynthesis of other secondary metabolites;Amino acid metabolism;Metabolism of cofactors and vitamins	ko01100//Metabolic pathways;ko01110//Biosynthesis of secondary metabolites;ko00940//Phenylpropanoid biosynthesis;ko00360//Phenylalanine metabolism;ko00130//Ubiquinone and other terpenoid-quinone biosynthesis	K01904;K01904;K01904;K01904;K01904	-
Solyc07g008600.1	92	76	54	188	144	206	1.38	1.49	1.27	3.81	3.33	4	1.38	3.71333	1.42805	9.9e-16	5.36e-14	EIX2	PREDICTED: probable leucine-rich repeat receptor-like protein kinase At2g33170 [Solanum lycopersicum]	-	-	-	-	-
Solyc07g008630.1	34	22	21	57	42	39	0.5	0.42	0.48	1.13	0.95	0.74	0.466667	0.94	1.01027	0.00200432	0.0131515	EIX2	PREDICTED: LRR receptor-like serine/threonine-protein kinase FLS2 [Solanum lycopersicum]	Organismal Systems	Environmental adaptation	ko04626//Plant-pathogen interaction	K13466	-
Solyc07g016095.1	22	26	7	146	96	133	1.37	2.11	0.68	12.26	9.2	10.7	1.38667	10.72	2.95061	4.54e-24	4.46e-22	FST	PREDICTED: defensin-like protein [Solanum lycopersicum]	-	-	-	-	-
Solyc07g032788.1	1	1	0	2	14	5	0.07	0.09	0	0.18	1.43	0.43	0.0533333	0.68	3.67243	0.00753569	0.0385592	KAS1	PREDICTED: 3-oxoacyl-[acyl-carrier-protein] synthase I, chloroplastic-like [Solanum tuberosum]	Metabolism;Metabolism;Metabolism;Metabolism	Global and overview maps;Global and overview maps;Lipid metabolism;Metabolism of cofactors and vitamins	ko01100//Metabolic pathways;ko01212//Fatty acid metabolism;ko00061//Fatty acid biosynthesis;ko00780//Biotin metabolism	K09458;K09458;K09458;K09458	-
Solyc07g042460.2	124	106	85	218	222	264	1.63	1.82	1.76	3.88	4.51	4.5	1.73667	4.29667	1.3069	1.15e-17	7.17e-16	RBOHE	PREDICTED: respiratory burst oxidase homolog protein E [Solanum lycopersicum]	Organismal Systems;Environmental Information Processing	Environmental adaptation;Signal transduction	ko04626//Plant-pathogen interaction;ko04016//MAPK signaling pathway - plant	K13447;K13447	-
Solyc07g043240.4	62	45	39	120	95	112	2.16	2.04	2.13	5.65	5.1	5.05	2.11	5.26667	1.31965	1.43e-09	3.7e-08	PME8	PREDICTED: probable pectinesterase 8 [Solanum lycopersicum]	-	-	-	-	-
Solyc07g043550.3	223	167	154	437	339	423	6.29	6.14	6.81	16.65	14.74	15.44	6.41333	15.61	1.28332	5.73e-28	6.9e-26	MUR4	PREDICTED: UDP-arabinose 4-epimerase 1 [Solanum lycopersicum]	Metabolism;Metabolism	Global and overview maps;Carbohydrate metabolism	ko01100//Metabolic pathways;ko00520//Amino sugar and nucleotide sugar metabolism	K12448;K12448	-
Solyc07g044870.4	0	1	0	5	4	8	0	0.04	0	0.21	0.19	0.32	0.0133333	0.24	4.16993	0.0061331	0.0326322	PG1	PREDICTED: polygalacturonase-like [Solanum lycopersicum]	Metabolism;Metabolism	Global and overview maps;Carbohydrate metabolism	ko01100//Metabolic pathways;ko00040//Pentose and glucuronate interconversions	K01213;K01213	-
Solyc07g049520.2	8	11	5	24	30	30	0.61	1.09	0.6	2.47	3.52	2.96	0.766667	2.98333	1.96025	5.02e-05	0.000541126	--	PREDICTED: MATH domain and coiled-coil domain-containing protein At2g05420-like [Solanum lycopersicum]	-	-	-	-	-
Solyc07g052190.1	29	20	17	45	31	56	1.28	1.15	1.18	2.69	2.11	3.2	1.20333	2.66667	1.148	0.000739621	0.00560687	Prpf18	PREDICTED: pre-mRNA-splicing factor 18-like [Solanum tuberosum]	Genetic Information Processing	Transcription	ko03040//Spliceosome	K12817	-
Solyc07g052200.1	11	17	8	35	23	30	0.83	1.68	0.95	3.59	2.69	2.94	1.15333	3.07333	1.41399	0.00118251	0.0083979	Syf2	PREDICTED: pre-mRNA-splicing factor SYF2-like [Solanum lycopersicum]	Genetic Information Processing	Transcription	ko03040//Spliceosome	K12868	-
Solyc07g052770.2	16	9	17	46	37	43	0.24	0.18	0.4	0.92	0.84	0.83	0.273333	0.863333	1.65926	7.51e-06	9.93e-05	N	PREDICTED: TMV resistance protein N-like [Solanum pennellii]	-	-	-	-	-
Solyc07g053000.1	0	0	0	4	5	7	0	0	0	0.23	0.33	0.39	0.001	0.316667	8.30682	0.00116632	0.00831324	FLA21	PREDICTED: fasciclin-like arabinogalactan protein 21 [Solanum lycopersicum]	-	-	-	-	-
Solyc07g054280.1	39	33	22	65	64	65	1.15	1.27	1.02	2.6	2.92	2.49	1.14667	2.67	1.21939	1.38e-05	0.000171293	TDC1	PREDICTED: aromatic-L-amino-acid decarboxylase-like [Solanum lycopersicum]	Metabolism;Metabolism;Metabolism;Metabolism;Metabolism;Metabolism;Metabolism;Metabolism	Global and overview maps;Global and overview maps;Amino acid metabolism;Amino acid metabolism;Amino acid metabolism;Biosynthesis of other secondary metabolites;Biosynthesis of other secondary metabolites;Biosynthesis of other secondary metabolites	ko01100//Metabolic pathways;ko01110//Biosynthesis of secondary metabolites;ko00360//Phenylalanine metabolism;ko00350//Tyrosine metabolism;ko00380//Tryptophan metabolism;ko00950//Isoquinoline alkaloid biosynthesis;ko00901//Indole alkaloid biosynthesis;ko00965//Betalain biosynthesis	K01593;K01593;K01593;K01593;K01593;K01593;K01593;K01593	-
Solyc07g054410.1	11	13	6	50	25	43	0.26	0.4	0.22	1.59	0.91	1.31	0.293333	1.27	2.11422	9.83e-07	1.54e-05	--	PREDICTED: myosin-9-like [Solanum lycopersicum]	-	-	-	-	-
Solyc07g054900.2	6	5	2	15	14	15	0.15	0.16	0.08	0.51	0.54	0.49	0.13	0.513333	1.98138	0.00310741	0.0189188	SABP2	methylketone synthase Id [Solanum lycopersicum]	-	-	-	-	-
Solyc07g055670.1	18	11	12	47	32	41	1.13	0.9	1.18	3.98	3.1	3.33	1.07	3.47	1.69732	9.6e-06	0.000123998	SD25	PREDICTED: G-type lectin S-receptor-like serine/threonine-protein kinase SD2-5 [Solanum lycopersicum]	-	-	-	-	-
Solyc07g055710.3	22	19	19	67	35	46	0.64	0.72	0.87	2.65	1.58	1.74	0.743333	1.99	1.42069	3.45e-05	0.000391194	HSFA4C	PREDICTED: heat stress transcription factor A-4c-like [Solanum lycopersicum]	-	-	-	-	-
Solyc07g055730.4	13	7	3	35	42	23	0.7	0.49	0.25	2.56	3.51	1.61	0.48	2.56	2.41504	2.43e-06	3.53e-05	TBL43	PREDICTED: protein trichome birefringence-like 43 [Solanum lycopersicum]	-	-	-	-	-
Solyc07g055790.3	26	35	36	186	139	153	1.18	2.07	2.56	11.41	9.73	8.99	1.93667	10.0433	2.37459	2.66e-24	2.63e-22	TBL43	PREDICTED: protein trichome birefringence-like 43 [Solanum lycopersicum]	-	-	-	-	-
Solyc07g056300.1	19	9	10	32	51	75	1.13	0.7	0.93	2.56	4.66	5.75	0.92	4.32333	2.23244	2.89e-08	6.03e-07	AHL16	PREDICTED: AT-hook motif nuclear-localized protein 16 [Solanum pennellii]	-	-	-	-	-
Solyc07g056320.4	66	31	45	260	224	234	1.59	0.97	1.7	8.46	8.32	7.3	1.42	8.02667	2.49891	6.55e-39	1.11e-36	GPAT1	PREDICTED: glycerol-3-phosphate acyltransferase 1 [Solanum lycopersicum]	Metabolism;Metabolism;Metabolism;Metabolism	Global and overview maps;Global and overview maps;Lipid metabolism;Lipid metabolism	ko01100//Metabolic pathways;ko01110//Biosynthesis of secondary metabolites;ko00564//Glycerophospholipid metabolism;ko00561//Glycerolipid metabolism	K13508;K13508;K13508;K13508	-
Solyc07g062480.2	3	5	2	6	21	27	0.15	0.33	0.16	0.41	1.62	1.75	0.213333	1.26	2.56224	0.000350739	0.00294962	EP1	PREDICTED: epidermis-specific secreted glycoprotein EP1-like [Solanum lycopersicum]	-	-	-	-	-
Solyc07g062490.1	991	752	628	1526	1238	1571	49.67	49.15	49.38	103.33	95.66	101.9	49.4	100.297	1.02169	1.21e-57	3.45e-55	EP1	PREDICTED: epidermis-specific secreted glycoprotein EP1-like [Solanum lycopersicum]	-	-	-	-	-
Solyc07g063670.2	18	20	11	36	24	32	0.72	1.04	0.69	1.94	1.47	1.65	0.816667	1.68667	1.04636	0.00802961	0.0405627	--	SPOROCYTELESS/NOOZLE-like protein [Solanum lycopersicum]	-	-	-	-	-
Solyc07g063750.3	47	26	25	70	47	58	0.81	0.58	0.66	1.62	1.23	1.28	0.683333	1.37667	1.01052	0.000547202	0.00433953	At4g27290	PREDICTED: G-type lectin S-receptor-like serine/threonine-protein kinase At4g27290 [Solanum lycopersicum]	-	-	-	-	-
Solyc07g064190.3	25	11	8	316	351	394	0.47	0.27	0.24	8.05	10.21	9.62	0.326667	9.29333	4.83031	6.8e-77	2.74e-74	PME3	PREDICTED: pectinesterase 3 [Solanum lycopersicum]	Metabolism;Metabolism	Global and overview maps;Carbohydrate metabolism	ko01100//Metabolic pathways;ko00040//Pentose and glucuronate interconversions	K01051;K01051	GO:0030312//external encapsulating structure
Solyc07g064410.1	11	2	6	23	12	20	0.49	0.12	0.42	1.39	0.83	1.16	0.343333	1.12667	1.71438	0.00410416	0.0235926	FAD4	PREDICTED: fatty acid desaturase 4, chloroplastic [Solanum lycopersicum]	-	-	-	-	-
Solyc07g064450.4	21	25	9	119	100	114	0.57	0.89	0.38	4.37	4.19	4.01	0.613333	4.19	2.77221	4.71e-22	4.02e-20	CYP716B1	PREDICTED: taxadiene 5-alpha hydroxylase-like [Solanum lycopersicum]	-	-	-	-	-
Solyc07g065320.4	581	434	394	883	839	1016	5.76	5.61	6.12	11.82	12.81	13.03	5.83	12.5533	1.1065	2.35e-43	4.65e-41	ABCC3	PREDICTED: ABC transporter C family member 3 [Solanum lycopersicum]	Environmental Information Processing	Membrane transport	ko02010//ABC transporters	K05666	-
Solyc07g065360.2	49	43	33	86	64	84	2.05	2.35	2.17	4.86	4.13	4.55	2.19	4.51333	1.04326	2.1e-05	0.000251478	QRT1	PREDICTED: pectinesterase QRT1 [Solanum lycopersicum]	Metabolism;Metabolism	Global and overview maps;Carbohydrate metabolism	ko01100//Metabolic pathways;ko00040//Pentose and glucuronate interconversions	K01051;K01051	-
Solyc07g065410.1	5	4	3	13	17	18	0.73	0.76	0.69	2.57	3.84	3.41	0.726667	3.27333	2.17139	0.000895262	0.00663823	--	PREDICTED: uncharacterized protein LOC107025426 [Solanum pennellii]	-	-	-	-	-
Solyc07g065770.3	162	108	136	489	398	484	9.92	8.62	13.06	40.44	37.56	38.34	10.5333	38.78	1.88035	2.45e-48	5.44e-46	ABCG26	PREDICTED: ABC transporter G family member 26 [Solanum lycopersicum]	-	-	-	-	-
Solyc07g065780.2	550	395	366	1232	1072	1381	18.42	17.25	19.23	55.74	55.35	59.85	18.3	56.98	1.63861	1.24e-102	8.06e-100	ABCG26	PREDICTED: ABC transporter G family member 26 [Solanum lycopersicum]	-	-	-	-	GO:0031224//intrinsic component of membrane
Solyc07g150108.1	56	43	26	423	402	446	3.97	3.98	2.89	40.52	43.94	40.92	3.61333	41.7933	3.53187	1.12e-94	6.55e-92	FST	PREDICTED: defensin-like protein [Solanum lycopersicum]	-	-	-	-	-
Solyc08g005120.3	7	9	4	26	16	16	0.37	0.62	0.33	1.85	1.3	1.09	0.44	1.41333	1.68353	0.00257885	0.0161594	TKPR1	PREDICTED: cinnamoyl-CoA reductase-like SNL6 [Solanum lycopersicum]	-	-	-	-	-
Solyc08g005610.3	259	234	207	463	458	522	5.81	6.84	7.28	14.03	15.84	15.15	6.64333	15.0067	1.17562	2.21e-26	2.42e-24	CYP707A1	PREDICTED: abscisic acid 8'-hydroxylase 1 [Solanum lycopersicum]	Metabolism	Metabolism of terpenoids and polyketides	ko00906//Carotenoid biosynthesis	K09843	-
Solyc08g005680.4	4	13	6	27	22	20	0.19	0.82	0.42	1.68	1.61	1.21	0.476667	1.5	1.65391	0.0014314	0.00988037	NDPS1	dimethylallylcistransferase, chloroplastic [Solanum lycopersicum]	-	-	-	-	GO:0009536//plastid
Solyc08g005710.3	49	20	24	61	52	50	0.99	0.53	0.76	1.66	1.61	1.3	0.76	1.52333	1.00316	0.00127501	0.00893809	CPS2	PREDICTED: copal-8-ol diphosphate hydratase, chloroplastic [Solanum lycopersicum]	Metabolism;Metabolism;Metabolism	Global and overview maps;Global and overview maps;Metabolism of terpenoids and polyketides	ko01100//Metabolic pathways;ko01110//Biosynthesis of secondary metabolites;ko00904//Diterpenoid biosynthesis	K04120;K04120;K04120	-
Solyc08g005830.1	13	6	4	131	95	115	0.43	0.26	0.21	5.91	4.89	4.97	0.3	5.25667	4.13111	4.65e-28	5.63e-26	CDR1	PREDICTED: aspartic proteinase CDR1 [Solanum lycopersicum]	-	-	-	-	-
Solyc08g006470.4	94	71	61	213	196	203	3.46	3.41	3.53	10.6	11.13	9.68	3.46667	10.47	1.59464	3.12e-21	2.55e-19	REIL2	PREDICTED: cytoplasmic 60S subunit biogenesis factor REI1 homolog 1 [Solanum lycopersicum]	-	-	-	-	-
Solyc08g006810.1	6	2	3	213	187	304	0.25	0.11	0.19	11.84	11.86	16.19	0.183333	13.2967	6.18045	1.55e-39	2.73e-37	FLA10	PREDICTED: fasciclin-like arabinogalactan protein 14 [Solanum lycopersicum]	-	-	-	-	-
Solyc08g007350.2	30	15	20	43	51	57	1.9	1.24	1.99	3.68	4.98	4.67	1.71	4.44333	1.37765	3.26e-05	0.000371351	--	PREDICTED: Werner Syndrome-like exonuclease [Solanum lycopersicum]	-	-	-	-	-
Solyc08g007460.3	9	5	3	25	20	15	0.56	0.41	0.29	2.11	1.93	1.21	0.42	1.75	2.05889	0.000518142	0.0041259	--	PREDICTED: protein YLS3-like [Solanum lycopersicum]	-	-	-	-	-
Solyc08g008200.3	142	114	91	207	193	243	2.74	2.87	2.75	5.39	5.74	6.07	2.78667	5.73333	1.04083	4.8e-12	1.77e-10	CHX17	PREDICTED: cation/H(+) antiporter 18-like [Solanum pennellii]	-	-	-	-	-
Solyc08g013830.1	63	50	68	236	185	182	2.1	2.17	3.55	10.61	9.49	7.84	2.60667	9.31333	1.83709	1.09e-20	8.64e-19	HHT1	PREDICTED: omega-hydroxypalmitate O-feruloyl transferase [Solanum lycopersicum]	Metabolism	Lipid metabolism	ko00073//Cutin, suberine and wax biosynthesis	K15400	-
Solyc08g013950.1	0	0	2	20	13	24	0	0	0.18	1.57	1.17	1.81	0.06	1.51667	4.6598	1.39e-05	0.000171951	--	-	-	-	-	-	-
Solyc08g014190.4	18	9	13	31	34	17	0.43	0.28	0.49	1.01	1.26	0.53	0.4	0.933333	1.22239	0.00762421	0.0389525	CYP76B6	PREDICTED: LOW QUALITY PROTEIN: geraniol 8-hydroxylase [Solanum lycopersicum]	-	-	-	-	-
Solyc08g044390.1	4	2	2	13	14	14	0.11	0.07	0.09	0.49	0.61	0.51	0.09	0.536667	2.57603	0.000754308	0.00570157	--	PREDICTED: protein PRRC2C-like [Erythranthe guttata]	-	-	-	-	-
Solyc08g061920.3	4	1	8	60	44	25	0.1	0.03	0.32	2.04	1.7	0.81	0.15	1.51667	3.33787	9.17e-10	2.48e-08	-	-	-	-	-	-	-
Solyc08g062220.3	42	23	36	71	70	73	1.15	0.82	1.55	2.64	2.97	2.6	1.17333	2.73667	1.22181	8.41e-06	0.000110049	UGT74F2	PREDICTED: UDP-glycosyltransferase 74F2-like [Solanum lycopersicum]	-	-	-	-	-
Solyc08g062340.3	30	13	13	37	36	44	1.74	0.98	1.18	2.9	3.22	3.3	1.3	3.14	1.27225	0.000705222	0.00539508	HSP17.9-D	cytosolic class II small heat shock protein HCT2 [Solanum lycopersicum]	Genetic Information Processing	Folding, sorting and degradation	ko04141//Protein processing in endoplasmic reticulum	K13993	-
Solyc08g062930.3	6	4	2	21	13	9	0.22	0.19	0.11	1.02	0.72	0.42	0.173333	0.72	2.05445	0.00344351	0.0205006	IQM4	PREDICTED: IQ domain-containing protein IQM1-like [Solanum tuberosum]	-	-	-	-	-
Solyc08g065780.2	52	47	42	239	144	193	1.61	1.9	2.04	10.01	6.88	7.75	1.85	8.21333	2.15044	7.12e-26	7.6e-24	At4g32940	PREDICTED: vacuolar-processing enzyme-like [Solanum lycopersicum]	-	-	-	-	-
Solyc08g066350.2	1	1	2	30	21	18	0.08	0.11	0.26	3.33	2.66	1.92	0.15	2.63667	4.13568	6.78e-07	1.1e-05	PHP2	PREDICTED: histidine-containing phosphotransfer protein 4-like [Solanum lycopersicum]	Environmental Information Processing	Signal transduction	ko04075//Plant hormone signal transduction	K14490	-
Solyc08g066400.3	288	209	176	441	396	558	13.08	12.37	12.53	27.05	27.72	32.78	12.66	29.1833	1.20487	6.58e-26	7.09e-24	HD16	PREDICTED: casein kinase 1-like protein HD16 [Solanum lycopersicum]	-	-	-	-	-
Solyc08g066500.4	1212	884	730	3704	3826	4707	19.94	18.97	18.84	82.35	97.06	100.24	19.25	93.2167	2.27573	1.59e-242	3.38e-239	ATHB-15	PREDICTED: homeobox-leucine zipper protein ATHB-15 isoform X2 [Solanum lycopersicum]	-	-	-	-	GO:0043231//intracellular membrane-bounded organelle
Solyc08g067340.4	55	49	43	103	67	111	2.06	2.39	2.52	5.2	3.86	5.37	2.32333	4.81	1.04984	5.83e-06	7.85e-05	WRKY40	PREDICTED: probable WRKY transcription factor 40 [Solanum lycopersicum]	-	-	-	-	-
Solyc08g068860.3	19	13	20	57	30	35	0.54	0.48	0.89	2.18	1.31	1.28	0.636667	1.59	1.32042	0.000427101	0.00348402	nep2	PREDICTED: aspartyl protease AED1-like [Solanum lycopersicum]	-	-	-	-	-
Solyc08g075540.5.1	428	356	280	964	914	978	10.12	10.98	10.39	30.8	33.32	29.93	10.4967	31.35	1.57853	2.67e-78	1.15e-75	-	-	-	-	-	-	-
Solyc08g076050.4	4	2	6	11	10	23	0.07	0.05	0.17	0.27	0.28	0.54	0.0966667	0.363333	1.9102	0.00442653	0.0250152	CES101	PREDICTED: G-type lectin S-receptor-like serine/threonine-protein kinase At1g67520 [Solanum lycopersicum]	-	-	-	-	-
Solyc08g077610.3	7	5	6	86	79	97	0.13	0.12	0.18	2.23	2.33	2.4	0.143333	2.32	4.01668	1.85e-22	1.6e-20	CLSY3	PREDICTED: SNF2 domain-containing protein CLASSY 3-like [Solanum lycopersicum]	Genetic Information Processing	Replication and repair	ko03440//Homologous recombination	K10875	-
Solyc08g079420.3	23	26	21	76	56	87	0.53	0.76	0.75	2.31	1.93	2.51	0.68	2.25	1.72632	1.8e-09	4.59e-08	CYP93A3	PREDICTED: ferruginol synthase-like [Solanum lycopersicum]	-	-	-	-	-
Solyc08g079890.2	74	56	37	93	83	122	1.48	1.46	1.16	2.51	2.56	3.16	1.36667	2.74333	1.00527	9.12e-06	0.00011846	SBT1.7	PREDICTED: subtilisin-like protease SBT1.7 [Solanum lycopersicum]	-	-	-	-	-
Solyc08g079910.2	694	597	580	1864	1669	1627	13.9	15.59	18.22	50.42	51.52	42.16	15.9033	48.0333	1.59471	1.98e-32	2.8e-30	SBT1.8	PREDICTED: subtilisin-like protease SBT1.8 [Solanum lycopersicum]	-	-	-	-	-
Solyc08g080100.4	5	7	5	22	11	19	0.2	0.37	0.32	1.2	0.68	0.99	0.296667	0.956667	1.68917	0.00357145	0.0211171	-	-	-	-	-	-	-
Solyc08g080480.3	171	158	115	411	316	424	9.07	10.93	9.57	29.45	25.83	29.1	9.85667	28.1267	1.51277	8.27e-33	1.19e-30	--	PREDICTED: 2S sulfur-rich seed storage protein 2-like [Solanum lycopersicum]	-	-	-	-	-
Solyc08g081620.4	427	238	241	663	505	583	10.68	7.76	9.45	22.4	19.47	18.87	9.29667	20.2467	1.1229	4.59e-23	4.16e-21	-	-	-	-	-	-	-
Solyc08g081720.4	10	6	8	107	75	91	0.28	0.22	0.35	4.03	3.22	3.28	0.283333	3.51	3.6309	1.6e-22	1.39e-20	--	PREDICTED: endoglucanase/exoglucanase B-like [Solanum tuberosum]	Metabolism;Metabolism	Global and overview maps;Carbohydrate metabolism	ko01100//Metabolic pathways;ko00500//Starch and sucrose metabolism	K01179;K01179	-
Solyc08g083500.2	0	3	1	24	18	19	0	0.1	0.04	0.85	0.72	0.64	0.0466667	0.736667	3.98055	3e-06	4.27e-05	CYP75B2	PREDICTED: flavonoid 3'-monooxygenase-like [Solanum lycopersicum]	-	-	-	-	-
Solyc09g005180.4	14	22	16	38	37	46	0.32	0.66	0.58	1.18	1.31	1.37	0.52	1.28667	1.30705	0.000299081	0.00256972	GULLO6	PREDICTED: probable L-gulonolactone oxidase 6 [Solanum lycopersicum]	-	-	-	-	-
Solyc09g005840.2	16	11	10	81	51	70	0.38	0.34	0.37	2.58	1.85	2.13	0.363333	2.18667	2.58937	1.37e-13	6.07e-12	EXO70H1	PREDICTED: exocyst complex component EXO70A1-like [Solanum lycopersicum]	-	-	-	-	-
Solyc09g007520.3	13	6	7	24	15	25	0.37	0.22	0.31	0.93	0.66	0.92	0.3	0.836667	1.47969	0.00416764	0.0238871	PER21	PREDICTED: peroxidase 21 [Solanum lycopersicum]	Metabolism;Metabolism;Metabolism	Global and overview maps;Global and overview maps;Biosynthesis of other secondary metabolites	ko01100//Metabolic pathways;ko01110//Biosynthesis of secondary metabolites;ko00940//Phenylpropanoid biosynthesis	K00430;K00430;K00430	GO:0044444//cytoplasmic part
Solyc09g008620.3	60	50	41	220	188	215	1.48	1.61	1.59	7.33	7.14	6.86	1.56	7.11	2.1883	6.11e-33	8.87e-31	PAB7	PREDICTED: polyadenylate-binding protein 7 [Solanum lycopersicum]	Genetic Information Processing;Genetic Information Processing;Genetic Information Processing	Translation;Folding, sorting and degradation;Translation	ko03013//RNA transport;ko03018//RNA degradation;ko03015//mRNA surveillance pathway	K13126;K13126;K13126	-
Solyc09g008690.3	0	0	0	7	4	4	0	0	0	0.6	0.39	0.33	0.001	0.44	8.78136	0.00170154	0.0114213	At3g53100	PREDICTED: GDSL esterase/lipase At5g03820-like [Solanum lycopersicum]	-	-	-	-	-
Solyc09g009240.1	1	0	0	14	3	9	0.07	0	0	1.39	0.34	0.86	0.0233333	0.863333	5.20945	0.000996234	0.00727842	ERF024	PREDICTED: ethylene-responsive transcription factor ERF024-like [Solanum lycopersicum]	-	-	-	-	-
Solyc09g010020.2	145	99	92	268	188	249	4.48	3.99	4.46	11.18	8.95	9.95	4.31	10.0267	1.21808	1.59e-15	8.47e-14	At1g06620	PREDICTED: 1-aminocyclopropane-1-carboxylate oxidase homolog 1-like [Solanum lycopersicum]	-	-	-	-	-
Solyc09g011160.4	25	23	17	48	44	66	0.69	0.82	0.73	1.78	1.86	2.35	0.746667	1.99667	1.41906	1e-05	0.000128709	UVR8	PREDICTED: ultraviolet-B receptor UVR8 isoform X1 [Solanum lycopersicum]	-	-	-	-	-
Solyc09g011270.4	116	89	92	184	180	233	7.25	7.25	9.02	15.54	17.34	18.84	7.84	17.24	1.13683	3.22e-12	1.21e-10	--	PREDICTED: diacylglycerol kinase theta-like [Nicotiana sylvestris]	-	-	-	-	-
Solyc09g011280.1	3	1	2	15	9	13	0.25	0.11	0.26	1.69	1.16	1.4	0.206667	1.41667	2.77712	0.000912715	0.00675479	--	PREDICTED: pectinesterase inhibitor 2-like [Nicotiana tomentosiformis]	-	-	-	-	-
Solyc09g014230.2	25	12	20	36	34	45	0.57	0.35	0.71	1.1	1.19	1.32	0.543333	1.20333	1.14713	0.00157588	0.0107038	NPF8.1	PREDICTED: protein NRT1/ PTR FAMILY 8.1-like [Solanum lycopersicum]	-	-	-	-	GO:0031224//intrinsic component of membrane
Solyc09g031528.1	11	13	7	32	32	25	0.66	1.02	0.66	2.6	2.97	1.95	0.78	2.50667	1.68422	0.000177099	0.00163008	KAS1	D-alanine--D-alanine ligase [Morus notabilis]	-	-	-	-	GO:0009536//plastid
Solyc09g055425.2	0	1	0	11	11	6	0	0.06	0	0.7	0.8	0.37	0.02	0.623333	4.96193	0.000462657	0.00373754	--	PREDICTED: probable LRR receptor-like serine/threonine-protein kinase At1g34110 [Solanum pennellii]	-	-	-	-	-
Solyc09g055540.2	9	12	9	45	54	58	0.65	1.13	1.02	4.34	6.01	5.42	0.933333	5.25667	2.49368	1.23e-10	3.79e-09	--	-	-	-	-	-	-
Solyc09g064560.1	0	0	0	29	23	34	0	0	0	2.2	1.99	2.47	0.001	2.22	11.1163	3.22e-09	7.86e-08	--	PREDICTED: proline-rich extensin-like protein EPR1 [Solanum lycopersicum]	Metabolism;Metabolism;Metabolism;Genetic Information Processing	Global and overview maps;Nucleotide metabolism;Nucleotide metabolism;Transcription	ko01100//Metabolic pathways;ko00230//Purine metabolism;ko00240//Pyrimidine metabolism;ko03020//RNA polymerase	K03006;K03006;K03006;K03006	-
Solyc09g064570.1	0	0	0	10	10	9	0	0	0	0.82	0.93	0.7	0.001	0.816667	9.6736	2.27e-05	0.000268735	--	PREDICTED: proline-rich extensin-like protein EPR1 [Solanum lycopersicum]	Metabolism;Metabolism;Metabolism;Genetic Information Processing	Global and overview maps;Nucleotide metabolism;Nucleotide metabolism;Transcription	ko01100//Metabolic pathways;ko00230//Purine metabolism;ko00240//Pyrimidine metabolism;ko03020//RNA polymerase	K03006;K03006;K03006;K03006	-
Solyc09g064730.3	3	2	0	8	5	16	0.16	0.14	0	0.59	0.42	1.13	0.1	0.713333	2.83458	0.00522071	0.0286369	--	PREDICTED: heavy metal-associated isoprenylated plant protein 33-like [Nicotiana attenuata]	-	-	-	-	-
Solyc09g064900.1	85	62	55	576	547	684	8.14	7.74	8.26	74.51	80.74	84.75	8.04667	80	3.31354	7.31e-126	6.33e-123	--	PREDICTED: zinc finger protein 827-like [Nicotiana attenuata]	-	-	-	-	-
Solyc09g065080.2	0	0	1	273	232	282	0	0	0.08	19.19	18.61	18.99	0.0266667	18.93	9.47142	4.25e-16	2.38e-14	CSTF64	PREDICTED: cleavage stimulating factor 64-like [Solanum lycopersicum]	Genetic Information Processing	Translation	ko03015//mRNA surveillance pathway	K14407	-
Solyc09g065090.2	0	0	0	161	172	181	0	0	0	15.04	18.34	16.2	0.001	16.5267	14.0125	4.7e-17	2.78e-15	--	PREDICTED: cleavage stimulating factor 64-like [Solanum lycopersicum]	Genetic Information Processing	Translation	ko03015//mRNA surveillance pathway	K14407	-
Solyc09g065250.2	30	28	16	45	53	58	2.32	2.83	1.94	4.71	6.32	5.81	2.36333	5.61333	1.24803	9.11e-05	0.000916935	--	PREDICTED: mavicyanin-like [Solanum lycopersicum]	-	-	-	-	-
Solyc09g065320.3	3	2	0	8	9	21	0.24	0.21	0	0.86	1.11	2.17	0.15	1.38	3.20163	0.000686521	0.00527445	--	PREDICTED: fasciclin-like arabinogalactan protein 21 [Solanum lycopersicum]	-	-	-	-	-
Solyc09g066050.2	0	0	2	11	5	7	0	0	0.08	0.38	0.2	0.23	0.0266667	0.27	3.33985	0.00512923	0.0282207	HDG11	PREDICTED: homeobox-leucine zipper protein HDG11-like [Solanum lycopersicum]	-	-	-	-	-
Solyc09g072840.3	2	1	1	4	17	7	0.14	0.09	0.11	0.38	1.82	0.63	0.113333	0.943333	3.0572	0.00350476	0.0207895	--	PREDICTED: uncharacterized protein LOC107878776 [Capsicum annuum]	-	-	-	-	-
Solyc09g074130.3	1	0	1	12	12	12	0.02	0	0.03	0.35	0.4	0.33	0.0166667	0.36	4.43296	0.000295746	0.00254387	MIP1	PREDICTED: putative E3 ubiquitin-protein ligase RF298 [Solanum pennellii]	-	-	-	-	-
Solyc09g074140.3	8	4	5	102	119	161	0.22	0.14	0.21	3.77	5.02	5.7	0.19	4.83	4.66795	1.43e-29	1.81e-27	MIP1	PREDICTED: putative E3 ubiquitin-protein ligase RF298 [Solanum lycopersicum]	-	-	-	-	-
Solyc09g074280.1	13	13	6	14	29	34	0.42	0.55	0.3	0.61	1.45	1.43	0.423333	1.16333	1.4584	0.00326791	0.0196554	--	PREDICTED: ankyrin repeat, PH and SEC7 domain containing protein secG-like [Solanum pennellii]	-	-	-	-	-
Solyc09g074380.4	312	217	150	442	426	473	5.26	4.77	3.96	10.06	11.06	10.31	4.66333	10.4767	1.16775	6.78e-23	6.07e-21	--	PREDICTED: uncharacterized protein LOC101262857 [Solanum lycopersicum]	-	-	-	-	-
Solyc09g075920.1	42	52	50	121	109	105	0.8	1.29	1.49	3.1	3.19	2.58	1.19333	2.95667	1.30897	1.39e-08	3.05e-07	LECRK1	PREDICTED: G-type lectin S-receptor-like serine/threonine-protein kinase RLK1 [Solanum tuberosum]	Metabolism;Metabolism;Metabolism;Metabolism;Metabolism;Metabolism;Metabolism;Metabolism	Global and overview maps;Global and overview maps;Amino acid metabolism;Amino acid metabolism;Metabolism of other amino acids;Amino acid metabolism;Biosynthesis of other secondary metabolites;Biosynthesis of other secondary metabolites	ko01100//Metabolic pathways;ko01110//Biosynthesis of secondary metabolites;ko00360//Phenylalanine metabolism;ko00260//Glycine, serine and threonine metabolism;ko00410//beta-Alanine metabolism;ko00350//Tyrosine metabolism;ko00960//Tropane, piperidine and pyridine alkaloid biosynthesis;ko00950//Isoquinoline alkaloid biosynthesis	K00276;K00276;K00276;K00276;K00276;K00276;K00276;K00276	-
Solyc09g075930.2	16	15	15	54	37	49	0.37	0.46	0.55	1.7	1.33	1.48	0.46	1.50333	1.70846	1.35e-06	2.07e-05	AO1	PREDICTED: primary amine oxidase-like [Solanum pennellii]	Metabolism;Metabolism;Metabolism;Metabolism;Metabolism;Metabolism;Metabolism;Metabolism	Global and overview maps;Global and overview maps;Amino acid metabolism;Amino acid metabolism;Metabolism of other amino acids;Amino acid metabolism;Biosynthesis of other secondary metabolites;Biosynthesis of other secondary metabolites	ko01100//Metabolic pathways;ko01110//Biosynthesis of secondary metabolites;ko00360//Phenylalanine metabolism;ko00260//Glycine, serine and threonine metabolism;ko00410//beta-Alanine metabolism;ko00350//Tyrosine metabolism;ko00960//Tropane, piperidine and pyridine alkaloid biosynthesis;ko00950//Isoquinoline alkaloid biosynthesis	K00276;K00276;K00276;K00276;K00276;K00276;K00276;K00276	-
Solyc09g082270.4	251	215	215	470	406	376	15.16	16.93	20.37	38.35	37.8	29.39	17.4867	35.18	1.0085	3.26e-15	1.69e-13	-	-	-	-	-	-	-
Solyc09g082300.3	1	1	0	4	13	11	0.05	0.07	0	0.29	1.08	0.77	0.04	0.713333	4.1565	0.00158872	0.0107785	--	PREDICTED: non-specific lipid transfer protein GPI-anchored 2-like [Solanum lycopersicum]	-	-	-	-	-
Solyc09g082310.2	43	24	23	100	93	113	2.71	1.97	2.27	8.51	9.04	9.22	2.31667	8.92333	1.94553	1.8e-14	8.81e-13	--	PREDICTED: non-specific lipid transfer protein GPI-anchored 2 isoform X2 [Solanum lycopersicum]	-	-	-	-	-
Solyc09g082460.3	54	58	28	87	76	96	1.78	2.49	1.45	3.87	3.86	4.09	1.90667	3.94	1.04714	2.18e-05	0.000259267	HMT3	PREDICTED: homocysteine S-methyltransferase 2 [Solanum lycopersicum]	Metabolism;Metabolism;Metabolism	Global and overview maps;Global and overview maps;Amino acid metabolism	ko01100//Metabolic pathways;ko01110//Biosynthesis of secondary metabolites;ko00270//Cysteine and methionine metabolism	K00547;K00547;K00547	-
Solyc09g082690.3	321	224	167	463	393	441	8.25	7.53	6.75	16.1	15.61	14.7	7.51	15.47	1.04259	4.28e-20	3.24e-18	ELIP1	early light inducible protein [Solanum lycopersicum]	-	-	-	-	-
Solyc09g082700.2	26	15	11	45	22	42	1.72	1.29	1.14	4.02	2.24	3.59	1.38333	3.28333	1.24701	0.00163245	0.011024	ELIP1	PREDICTED: early light-induced protein, chloroplastic-like [Solanum pennellii]	-	-	-	-	-
Solyc09g082870.3	131	135	89	225	224	250	1.81	2.44	1.93	4.21	4.78	4.48	2.06	4.49	1.12407	2.86e-13	1.22e-11	ACA12	PREDICTED: calcium-transporting ATPase 12, plasma membrane-type-like [Solanum tuberosum]	-	-	-	-	-
Solyc09g089780.3	0	0	1	23	17	31	0	0	0.06	1.1	0.93	1.42	0.02	1.15	5.84549	1.15e-06	1.78e-05	D4H	PREDICTED: deacetoxyvindoline 4-hydroxylase [Solanum lycopersicum]	-	-	-	-	-
Solyc09g089790.3	5	6	3	19	20	28	0.16	0.25	0.15	0.83	0.99	1.17	0.186667	0.996667	2.41665	3.51e-05	0.000396126	At1g06620	PREDICTED: 1-aminocyclopropane-1-carboxylate oxidase homolog 1-like [Solanum lycopersicum]	-	-	-	-	-
[truncated: 116 more rows]
