# Supplementary material for: The SlHB8 acts as a negative regulator in tapetum development and pollen wall formation in Tomato
Source: Hortic Res. 2022 Aug 25;9:uhac185. doi: 10.1093/hr/uhac185 (PMC9627519; doi:10.1093/hr/uhac185)
Supplement: Web_Material_uhac185 [file web_material_uhac185.zip › Table S4. Go and KEGG functional analysis of 545 up DEGs.xls]

## Sheet: Biological Process
GO ID	Description	545 DEGs (58)	All (4643)	pvalue	p.adjust	Genes
GO:0010208	pollen wall assembly	5	11	1.11405e-07	1.58195e-05	Solyc01g111070.3(PKSB);Solyc03g053130.3(SSL13);Solyc04g081520.3(SKS1);Solyc07g065780.2(ABCG26);Solyc10g009390.3(CYP703A2)
GO:0085029	extracellular matrix assembly	5	11	1.11405e-07	1.58195e-05	Solyc01g111070.3(PKSB);Solyc03g053130.3(SSL13);Solyc04g081520.3(SKS1);Solyc07g065780.2(ABCG26);Solyc10g009390.3(CYP703A2)
GO:0010927	cellular component assembly involved in morphogenesis	5	12	1.89162e-07	1.79073e-05	Solyc01g111070.3(PKSB);Solyc03g053130.3(SSL13);Solyc04g081520.3(SKS1);Solyc07g065780.2(ABCG26);Solyc10g009390.3(CYP703A2)
GO:0009555	pollen development	5	16	1.00411e-06	4.7528e-05	Solyc01g111070.3(PKSB);Solyc03g053130.3(SSL13);Solyc04g081520.3(SKS1);Solyc07g065780.2(ABCG26);Solyc10g009390.3(CYP703A2)
GO:0030198	extracellular matrix organization	5	16	1.00411e-06	4.7528e-05	Solyc01g111070.3(PKSB);Solyc03g053130.3(SSL13);Solyc04g081520.3(SKS1);Solyc07g065780.2(ABCG26);Solyc10g009390.3(CYP703A2)
GO:0043062	extracellular structure organization	5	16	1.00411e-06	4.7528e-05	Solyc01g111070.3(PKSB);Solyc03g053130.3(SSL13);Solyc04g081520.3(SKS1);Solyc07g065780.2(ABCG26);Solyc10g009390.3(CYP703A2)
GO:0045229	external encapsulating structure organization	10	151	1.34028e-05	0.00054377	Solyc01g090810.4(EXPB15);Solyc01g111070.3(PKSB);Solyc02g067190.4(Os06g0231050);Solyc03g007940.4(GSVIVT00026920001);Solyc03g053130.3(SSL13);Solyc04g081520.3(SKS1);Solyc07g064190.3(PME3);Solyc07g065780.2(ABCG26);Solyc08g066500.4(ATHB-15);Solyc10g009390.3(CYP703A2)
GO:0048646	anatomical structure formation involved in morphogenesis	5	28	2.01455e-05	0.000715166	Solyc01g111070.3(PKSB);Solyc03g053130.3(SSL13);Solyc04g081520.3(SKS1);Solyc07g065780.2(ABCG26);Solyc10g009390.3(CYP703A2)
GO:0032989	cellular component morphogenesis	7	78	4.34778e-05	0.00137197	Solyc01g090810.4(EXPB15);Solyc01g111070.3(PKSB);Solyc03g053130.3(SSL13);Solyc04g081520.3(SKS1);Solyc07g065780.2(ABCG26);Solyc08g066500.4(ATHB-15);Solyc10g009390.3(CYP703A2)
GO:0048229	gametophyte development	5	36	7.15962e-05	0.00203333	Solyc01g111070.3(PKSB);Solyc03g053130.3(SSL13);Solyc04g081520.3(SKS1);Solyc07g065780.2(ABCG26);Solyc10g009390.3(CYP703A2)
GO:0048869	cellular developmental process	7	128	0.000958269	0.0247408	Solyc01g090810.4(EXPB15);Solyc01g111070.3(PKSB);Solyc03g053130.3(SSL13);Solyc04g081520.3(SKS1);Solyc07g065780.2(ABCG26);Solyc08g066500.4(ATHB-15);Solyc10g009390.3(CYP703A2)
GO:0009653	anatomical structure morphogenesis	7	167	0.00439686	0.104059	Solyc01g090810.4(EXPB15);Solyc01g111070.3(PKSB);Solyc03g053130.3(SSL13);Solyc04g081520.3(SKS1);Solyc07g065780.2(ABCG26);Solyc08g066500.4(ATHB-15);Solyc10g009390.3(CYP703A2)
GO:0006308	DNA catabolic process	1	1	0.0124919	0.224981	Solyc02g078910.3(ENDO1)
GO:0009838	abscission	1	1	0.0124919	0.224981	Solyc05g007940.3(RNALX)
GO:0030638	polyketide metabolic process	1	1	0.0124919	0.224981	Solyc01g111070.3(PKSB)
GO:0009664	plant-type cell wall organization	2	14	0.012675	0.224981	Solyc01g090810.4(EXPB15);Solyc03g053130.3(SSL13)
GO:0009699	phenylpropanoid biosynthetic process	2	17	0.0184945	0.275566	Solyc01g107910.4(CCOAOMT6);Solyc03g042560.3(PAL)
GO:0022607	cellular component assembly	5	125	0.0191575	0.275566	Solyc01g111070.3(PKSB);Solyc03g053130.3(SSL13);Solyc04g081520.3(SKS1);Solyc07g065780.2(ABCG26);Solyc10g009390.3(CYP703A2)
GO:0044085	cellular component biogenesis	6	172	0.0194503	0.275566	Solyc01g111070.3(PKSB);Solyc03g053130.3(SSL13);Solyc04g081520.3(SKS1);Solyc07g065780.2(ABCG26);Solyc08g066500.4(ATHB-15);Solyc10g009390.3(CYP703A2)
GO:0090501	RNA phosphodiester bond hydrolysis	2	19	0.0228864	0.275566	Solyc02g078910.3(ENDO1);Solyc05g007940.3(RNALX)
GO:0007275	multicellular organism development	8	284	0.0235486	0.275566	Solyc01g111070.3(PKSB);Solyc03g053130.3(SSL13);Solyc04g081520.3(SKS1);Solyc05g007940.3(RNALX);Solyc07g064190.3(PME3);Solyc07g065780.2(ABCG26);Solyc08g066500.4(ATHB-15);Solyc10g009390.3(CYP703A2)
GO:0048856	anatomical structure development	8	285	0.0239946	0.275566	Solyc01g090810.4(EXPB15);Solyc01g111070.3(PKSB);Solyc03g053130.3(SSL13);Solyc04g081520.3(SKS1);Solyc05g007940.3(RNALX);Solyc07g065780.2(ABCG26);Solyc08g066500.4(ATHB-15);Solyc10g009390.3(CYP703A2)
GO:0009827	plant-type cell wall modification	1	2	0.0248305	0.275566	Solyc01g090810.4(EXPB15)
GO:0015729	oxaloacetate transport	1	2	0.0248305	0.275566	Solyc11g010290.2(DIT2)
GO:0015743	malate transport	1	2	0.0248305	0.275566	Solyc11g010290.2(DIT2)
GO:0090305	nucleic acid phosphodiester bond hydrolysis	2	20	0.0252279	0.275566	Solyc02g078910.3(ENDO1);Solyc05g007940.3(RNALX)
GO:0071669	plant-type cell wall organization or biogenesis	2	21	0.0276626	0.29097	Solyc01g090810.4(EXPB15);Solyc03g053130.3(SSL13)
GO:0044767	single-organism developmental process	9	357	0.0313185	0.317659	Solyc01g090810.4(EXPB15);Solyc01g111070.3(PKSB);Solyc03g053130.3(SSL13);Solyc04g081520.3(SKS1);Solyc05g007940.3(RNALX);Solyc07g064190.3(PME3);Solyc07g065780.2(ABCG26);Solyc08g066500.4(ATHB-15);Solyc10g009390.3(CYP703A2)
GO:0009698	phenylpropanoid metabolic process	2	24	0.0355014	0.347669	Solyc01g107910.4(CCOAOMT6);Solyc03g042560.3(PAL)
GO:0000902	cell morphogenesis	3	60	0.0383211	0.362773	Solyc01g090810.4(EXPB15);Solyc03g053130.3(SSL13);Solyc08g066500.4(ATHB-15)
GO:0044707	single-multicellular organism process	8	321	0.0443131	0.36662	Solyc01g111070.3(PKSB);Solyc03g053130.3(SSL13);Solyc04g081520.3(SKS1);Solyc05g007940.3(RNALX);Solyc07g064190.3(PME3);Solyc07g065780.2(ABCG26);Solyc08g066500.4(ATHB-15);Solyc10g009390.3(CYP703A2)
GO:0032501	multicellular organismal process	8	322	0.0450035	0.36662	Solyc01g111070.3(PKSB);Solyc03g053130.3(SSL13);Solyc04g081520.3(SKS1);Solyc05g007940.3(RNALX);Solyc07g064190.3(PME3);Solyc07g065780.2(ABCG26);Solyc08g066500.4(ATHB-15);Solyc10g009390.3(CYP703A2)
GO:0019748	secondary metabolic process	3	65	0.0468377	0.36662	Solyc01g107910.4(CCOAOMT6);Solyc01g111070.3(PKSB);Solyc03g042560.3(PAL)
GO:0001906	cell killing	1	4	0.0490547	0.36662	MSTRG.17932(PR1B1)
GO:0015740	C4-dicarboxylate transport	1	4	0.0490547	0.36662	Solyc11g010290.2(DIT2)
GO:0015800	acidic amino acid transport	1	4	0.0490547	0.36662	Solyc11g010290.2(DIT2)
GO:0015813	L-glutamate transport	1	4	0.0490547	0.36662	Solyc11g010290.2(DIT2)
GO:0042545	cell wall modification	1	4	0.0490547	0.36662	Solyc01g090810.4(EXPB15)
GO:0071555	cell wall organization	3	70	0.0562113	0.393367	Solyc01g090810.4(EXPB15);Solyc03g053130.3(SSL13);Solyc07g064190.3(PME3)
GO:0006536	glutamate metabolic process	1	5	0.0609441	0.393367	Solyc11g010290.2(DIT2)
GO:0009891	positive regulation of biosynthetic process	1	5	0.0609441	0.393367	Solyc01g107910.4(CCOAOMT6)
GO:0010260	organ senescence	1	5	0.0609441	0.393367	Solyc05g007940.3(RNALX)
GO:0015807	L-amino acid transport	1	5	0.0609441	0.393367	Solyc11g010290.2(DIT2)
GO:0018208	peptidyl-proline modification	1	5	0.0609441	0.393367	Solyc12g049430.1(CYP59)
GO:0032502	developmental process	9	406	0.0625906	0.395016	Solyc01g090810.4(EXPB15);Solyc01g111070.3(PKSB);Solyc03g053130.3(SSL13);Solyc04g081520.3(SKS1);Solyc05g007940.3(RNALX);Solyc07g064190.3(PME3);Solyc07g065780.2(ABCG26);Solyc08g066500.4(ATHB-15);Solyc10g009390.3(CYP703A2)
GO:0044550	secondary metabolite biosynthetic process	2	35	0.0701766	0.433264	Solyc01g107910.4(CCOAOMT6);Solyc03g042560.3(PAL)
GO:0006835	dicarboxylic acid transport	1	6	0.0726874	0.439217	Solyc11g010290.2(DIT2)
GO:0000375	RNA splicing, via transesterification reactions	1	7	0.0842863	0.469359	Solyc12g049430.1(CYP59)
GO:0000377	RNA splicing, via transesterification reactions with bulged adenosine as nucleophile	1	7	0.0842863	0.469359	Solyc12g049430.1(CYP59)
GO:0008643	carbohydrate transport	1	7	0.0842863	0.469359	Solyc05g024260.3(N3)
GO:0042127	regulation of cell proliferation	1	7	0.0842863	0.469359	Solyc08g066500.4(ATHB-15)
GO:0000904	cell morphogenesis involved in differentiation	2	40	0.088467	0.483166	Solyc03g053130.3(SSL13);Solyc08g066500.4(ATHB-15)
GO:0009620	response to fungus	2	41	0.0922811	0.494487	MSTRG.17932(PR1B1);Solyc09g007520.3(PER21)
GO:0006020	inositol metabolic process	1	8	0.0957426	0.503535	Solyc12g008650.2(MIOX4)
GO:0019321	pentose metabolic process	1	9	0.107058	0.552809	Solyc10g017620.3(At5g51830)
GO:0009943	adaxial/abaxial axis specification	1	10	0.118234	0.589097	Solyc08g066500.4(ATHB-15)
GO:0009955	adaxial/abaxial pattern specification	1	10	0.118234	0.589097	Solyc08g066500.4(ATHB-15)
GO:0007568	aging	1	11	0.129273	0.631904	Solyc05g007940.3(RNALX)
GO:0043207	response to external biotic stimulus	3	103	0.136912	0.631904	MSTRG.17932(PR1B1);Solyc09g007520.3(PER21);Solyc11g010290.2(DIT2)
GO:0051707	response to other organism	3	103	0.136912	0.631904	MSTRG.17932(PR1B1);Solyc09g007520.3(PER21);Solyc11g010290.2(DIT2)
GO:0009607	response to biotic stimulus	3	104	0.139789	0.631904	MSTRG.17932(PR1B1);Solyc09g007520.3(PER21);Solyc11g010290.2(DIT2)
GO:0009798	axis specification	1	12	0.140176	0.631904	Solyc08g066500.4(ATHB-15)
GO:0010087	phloem or xylem histogenesis	1	12	0.140176	0.631904	Solyc08g066500.4(ATHB-15)
GO:0016043	cellular component organization	10	553	0.145483	0.645581	Solyc01g090810.4(EXPB15);Solyc01g111070.3(PKSB);Solyc02g067190.4(Os06g0231050);Solyc03g007940.4(GSVIVT00026920001);Solyc03g053130.3(SSL13);Solyc04g081520.3(SKS1);Solyc07g064190.3(PME3);Solyc07g065780.2(ABCG26);Solyc08g066500.4(ATHB-15);Solyc10g009390.3(CYP703A2)
GO:0008283	cell proliferation	1	13	0.150945	0.649519	Solyc08g066500.4(ATHB-15)
GO:0034655	nucleobase-containing compound catabolic process	1	13	0.150945	0.649519	Solyc02g078910.3(ENDO1)
GO:0051704	multi-organism process	3	109	0.154481	0.654101	MSTRG.17932(PR1B1);Solyc09g007520.3(PER21);Solyc11g010290.2(DIT2)
GO:0006558	L-phenylalanine metabolic process	1	14	0.161581	0.654101	Solyc03g042560.3(PAL)
GO:0015833	peptide transport	1	14	0.161581	0.654101	Solyc09g014230.2(NPF8.1)
GO:1902221	erythrose 4-phosphate/phosphoenolpyruvate family amino acid metabolic process	1	14	0.161581	0.654101	Solyc03g042560.3(PAL)
GO:0071554	cell wall organization or biogenesis	3	112	0.163525	0.654101	Solyc01g090810.4(EXPB15);Solyc03g053130.3(SSL13);Solyc07g064190.3(PME3)
GO:0022610	biological adhesion	1	15	0.172086	0.678783	Solyc08g066500.4(ATHB-15)
GO:0071840	cellular component organization or biogenesis	10	578	0.178034	0.692627	Solyc01g090810.4(EXPB15);Solyc01g111070.3(PKSB);Solyc02g067190.4(Os06g0231050);Solyc03g007940.4(GSVIVT00026920001);Solyc03g053130.3(SSL13);Solyc04g081520.3(SKS1);Solyc07g064190.3(PME3);Solyc07g065780.2(ABCG26);Solyc08g066500.4(ATHB-15);Solyc10g009390.3(CYP703A2)
GO:0007059	chromosome segregation	1	16	0.182462	0.700258	Solyc08g066500.4(ATHB-15)
GO:0010053	root epidermal cell differentiation	1	17	0.192709	0.702488	Solyc08g066500.4(ATHB-15)
GO:0090627	plant epidermal cell differentiation	1	17	0.192709	0.702488	Solyc08g066500.4(ATHB-15)
GO:0048468	cell development	2	66	0.199125	0.702488	Solyc03g053130.3(SSL13);Solyc08g066500.4(ATHB-15)
GO:0000272	polysaccharide catabolic process	1	18	0.202831	0.702488	Solyc07g064190.3(PME3)
GO:0006575	cellular modified amino acid metabolic process	1	18	0.202831	0.702488	Solyc01g107910.4(CCOAOMT6)
GO:0009799	specification of symmetry	1	18	0.202831	0.702488	Solyc08g066500.4(ATHB-15)
GO:0016052	carbohydrate catabolic process	1	18	0.202831	0.702488	Solyc07g064190.3(PME3)
GO:0042886	amide transport	1	18	0.202831	0.702488	Solyc09g014230.2(NPF8.1)
GO:0006865	amino acid transport	1	19	0.212828	0.712446	Solyc11g010290.2(DIT2)
GO:0009790	embryo development	1	19	0.212828	0.712446	Solyc08g066500.4(ATHB-15)
GO:0019438	aromatic compound biosynthetic process	5	259	0.22072	0.712446	Solyc01g104740.3(MBF1C);Solyc01g107910.4(CCOAOMT6);Solyc01g111070.3(PKSB);Solyc03g042560.3(PAL);Solyc10g009390.3(CYP703A2)
GO:0019751	polyol metabolic process	1	20	0.222702	0.712446	Solyc12g008650.2(MIOX4)
GO:0071705	nitrogen compound transport	2	72	0.226733	0.712446	Solyc09g014230.2(NPF8.1);Solyc11g010290.2(DIT2)
GO:0044723	single-organism carbohydrate metabolic process	3	132	0.227371	0.712446	Solyc10g017620.3(At5g51830);Solyc12g008650.2(MIOX4);Solyc12g088160.3(PCKA)
GO:0005996	monosaccharide metabolic process	2	73	0.231367	0.712446	Solyc10g017620.3(At5g51830);Solyc12g088160.3(PCKA)
GO:0010015	root morphogenesis	1	21	0.232454	0.712446	Solyc08g066500.4(ATHB-15)
GO:0008380	RNA splicing	1	22	0.242085	0.712446	Solyc12g049430.1(CYP59)
GO:0033043	regulation of organelle organization	1	22	0.242085	0.712446	Solyc08g066500.4(ATHB-15)
GO:0090558	plant epidermis development	1	22	0.242085	0.712446	Solyc08g066500.4(ATHB-15)
GO:0003002	regionalization	1	23	0.251598	0.712446	Solyc08g066500.4(ATHB-15)
GO:0009642	response to light intensity	1	23	0.251598	0.712446	Solyc01g104740.3(MBF1C)
GO:0009072	aromatic amino acid family metabolic process	1	24	0.260994	0.712446	Solyc03g042560.3(PAL)
GO:0010466	negative regulation of peptidase activity	1	24	0.260994	0.712446	Solyc03g020040.3(CEVI57)
GO:0030162	regulation of proteolysis	1	24	0.260994	0.712446	Solyc03g020040.3(CEVI57)
GO:0045861	negative regulation of proteolysis	1	24	0.260994	0.712446	Solyc03g020040.3(CEVI57)
GO:0051346	negative regulation of hydrolase activity	1	24	0.260994	0.712446	Solyc03g020040.3(CEVI57)
GO:0052547	regulation of peptidase activity	1	24	0.260994	0.712446	Solyc03g020040.3(CEVI57)
GO:0030154	cell differentiation	2	81	0.26861	0.712446	Solyc03g053130.3(SSL13);Solyc08g066500.4(ATHB-15)
GO:0009933	meristem structural organization	1	25	0.270273	0.712446	Solyc08g066500.4(ATHB-15)
GO:0048532	anatomical structure arrangement	1	25	0.270273	0.712446	Solyc08g066500.4(ATHB-15)
GO:0000302	response to reactive oxygen species	1	26	0.279438	0.712446	Solyc01g104740.3(MBF1C)
GO:0006101	citrate metabolic process	1	26	0.279438	0.712446	Solyc04g055030.2(SDH2-3)
GO:0019439	aromatic compound catabolic process	1	26	0.279438	0.712446	Solyc02g078910.3(ENDO1)
GO:0032269	negative regulation of cellular protein metabolic process	1	26	0.279438	0.712446	Solyc03g020040.3(CEVI57)
GO:0051248	negative regulation of protein metabolic process	1	26	0.279438	0.712446	Solyc03g020040.3(CEVI57)
GO:0072350	tricarboxylic acid metabolic process	1	26	0.279438	0.712446	Solyc04g055030.2(SDH2-3)
GO:0044699	single-organism process	35	2589	0.284244	0.712446	Solyc01g068080.4(TKPR2);Solyc01g090810.4(EXPB15);Solyc01g104740.3(MBF1C);Solyc01g107910.4(CCOAOMT6);Solyc01g111070.3(PKSB);Solyc02g014730.3(CYP86B1);Solyc02g079170.3(NDB2);Solyc02g092110.3(PSK3);Solyc03g005140.2(STP8);Solyc03g042560.3(PAL);Solyc03g053130.3(SSL13);Solyc03g093410.3(HEX6);Solyc03g123820.2(At1g73050);Solyc04g008780.4(TKPR1);Solyc04g055030.2(SDH2-3);Solyc04g081520.3(SKS1);Solyc05g0079…
GO:0007015	actin filament organization	1	27	0.28849	0.712446	Solyc08g066500.4(ATHB-15)
GO:0043086	negative regulation of catalytic activity	1	27	0.28849	0.712446	Solyc03g020040.3(CEVI57)
GO:0044270	cellular nitrogen compound catabolic process	1	27	0.28849	0.712446	Solyc02g078910.3(ENDO1)
GO:0046700	heterocycle catabolic process	1	27	0.28849	0.712446	Solyc02g078910.3(ENDO1)
GO:0006979	response to oxidative stress	1	28	0.29743	0.71585	Solyc01g104740.3(MBF1C)
GO:0022622	root system development	1	28	0.29743	0.71585	Solyc08g066500.4(ATHB-15)
GO:0048364	root development	1	28	0.29743	0.71585	Solyc08g066500.4(ATHB-15)
GO:0044092	negative regulation of molecular function	1	29	0.30626	0.724816	Solyc03g020040.3(CEVI57)
GO:1901361	organic cyclic compound catabolic process	1	29	0.30626	0.724816	Solyc02g078910.3(ENDO1)
GO:0009892	negative regulation of metabolic process	2	90	0.310524	0.728833	Solyc03g020040.3(CEVI57);Solyc07g064190.3(PME3)
GO:0009064	glutamine family amino acid metabolic process	1	30	0.314981	0.733234	Solyc11g010290.2(DIT2)
GO:0018193	peptidyl-amino acid modification	1	31	0.323594	0.735205	Solyc12g049430.1(CYP59)
GO:0030029	actin filament-based process	1	31	0.323594	0.735205	Solyc08g066500.4(ATHB-15)
GO:0030036	actin cytoskeleton organization	1	31	0.323594	0.735205	Solyc08g066500.4(ATHB-15)
GO:0015849	organic acid transport	1	32	0.3321	0.742649	Solyc11g010290.2(DIT2)
GO:0046942	carboxylic acid transport	1	32	0.3321	0.742649	Solyc11g010290.2(DIT2)
GO:0048519	negative regulation of biological process	2	96	0.338245	0.749631	Solyc03g020040.3(CEVI57);Solyc07g064190.3(PME3)
GO:0007389	pattern specification process	1	33	0.340501	0.749631	Solyc08g066500.4(ATHB-15)
GO:0006633	fatty acid biosynthetic process	1	34	0.348799	0.761991	Solyc10g009390.3(CYP703A2)
GO:0009605	response to external stimulus	3	169	0.354033	0.767521	MSTRG.17932(PR1B1);Solyc09g007520.3(PER21);Solyc11g010290.2(DIT2)
GO:0043648	dicarboxylic acid metabolic process	1	35	0.356993	0.768077	Solyc11g010290.2(DIT2)
GO:0072330	monocarboxylic acid biosynthetic process	1	36	0.365087	0.779584	Solyc10g009390.3(CYP703A2)
GO:0051128	regulation of cellular component organization	1	38	0.380974	0.807438	Solyc08g066500.4(ATHB-15)
GO:0006650	glycerophospholipid metabolic process	1	39	0.388771	0.811845	Solyc10g017650.3(PLDBETA1)
GO:0015711	organic anion transport	1	39	0.388771	0.811845	Solyc11g010290.2(DIT2)
GO:1901605	alpha-amino acid metabolic process	2	110	0.401528	0.825594	Solyc03g042560.3(PAL);Solyc11g010290.2(DIT2)
GO:0031324	negative regulation of cellular metabolic process	1	41	0.404076	0.825594	Solyc03g020040.3(CEVI57)
GO:0046486	glycerolipid metabolic process	1	41	0.404076	0.825594	Solyc10g017650.3(PLDBETA1)
GO:0051336	regulation of hydrolase activity	1	42	0.411586	0.834933	Solyc03g020040.3(CEVI57)
GO:0009889	regulation of biosynthetic process	2	113	0.41475	0.835384	Solyc01g104740.3(MBF1C);Solyc01g107910.4(CCOAOMT6)
GO:0009057	macromolecule catabolic process	2	114	0.419127	0.838255	Solyc02g078910.3(ENDO1);Solyc07g064190.3(PME3)
GO:0016053	organic acid biosynthetic process	2	117	0.432162	0.843372	Solyc01g107910.4(CCOAOMT6);Solyc10g009390.3(CYP703A2)
GO:0046394	carboxylic acid biosynthetic process	2	117	0.432162	0.843372	Solyc01g107910.4(CCOAOMT6);Solyc10g009390.3(CYP703A2)
GO:0000160	phosphorelay signal transduction system	1	45	0.433564	0.843372	Solyc01g104740.3(MBF1C)
GO:0048523	negative regulation of cellular process	1	45	0.433564	0.843372	Solyc03g020040.3(CEVI57)
GO:0006006	glucose metabolic process	1	46	0.44071	0.851439	Solyc12g088160.3(PCKA)
GO:0000097	sulfur amino acid biosynthetic process	1	47	0.447766	0.85346	Solyc01g107910.4(CCOAOMT6)
GO:0007010	cytoskeleton organization	1	47	0.447766	0.85346	Solyc08g066500.4(ATHB-15)
GO:0006066	alcohol metabolic process	1	48	0.454735	0.860965	Solyc12g008650.2(MIOX4)
GO:0006520	cellular amino acid metabolic process	3	201	0.462631	0.870114	Solyc01g107910.4(CCOAOMT6);Solyc03g042560.3(PAL);Solyc11g010290.2(DIT2)
GO:0006644	phospholipid metabolic process	1	50	0.468415	0.875196	Solyc10g017650.3(PLDBETA1)
GO:0000096	sulfur amino acid metabolic process	1	51	0.475128	0.876209	Solyc01g107910.4(CCOAOMT6)
GO:0009893	positive regulation of metabolic process	1	51	0.475128	0.876209	Solyc01g107910.4(CCOAOMT6)
GO:0044710	single-organism metabolic process	21	1634	0.48493	0.888518	Solyc01g068080.4(TKPR2);Solyc01g107910.4(CCOAOMT6);Solyc01g111070.3(PKSB);Solyc02g014730.3(CYP86B1);Solyc02g079170.3(NDB2);Solyc03g042560.3(PAL);Solyc03g123820.2(At1g73050);Solyc04g008780.4(TKPR1);Solyc04g055030.2(SDH2-3);Solyc05g014150.4(KCR1);Solyc07g008360.2(4CL2);Solyc07g064450.4(CYP716B1);Solyc09g005180.4(GULLO6);Solyc09g007520.3(PER21);Solyc10g009390.3(CYP703A2);Solyc10g017620.3(At5g51830);…
GO:0044281	small molecule metabolic process	9	684	0.489282	0.890745	Solyc01g107910.4(CCOAOMT6);Solyc03g042560.3(PAL);Solyc03g123820.2(At1g73050);Solyc04g055030.2(SDH2-3);Solyc10g009390.3(CYP703A2);Solyc10g017620.3(At5g51830);Solyc11g010290.2(DIT2);Solyc12g008650.2(MIOX4);Solyc12g088160.3(PCKA)
GO:0042743	hydrogen peroxide metabolic process	1	54	0.49477	0.893982	Solyc09g007520.3(PER21)
GO:0005975	carbohydrate metabolic process	4	291	0.497356	0.893982	Solyc07g064190.3(PME3);Solyc10g017620.3(At5g51830);Solyc12g008650.2(MIOX4);Solyc12g088160.3(PCKA)
GO:0048513	animal organ development	1	57	0.51369	0.917534	Solyc05g007940.3(RNALX)
GO:0050790	regulation of catalytic activity	1	59	0.525914	0.929023	Solyc03g020040.3(CEVI57)
GO:0048731	system development	2	140	0.526665	0.929023	Solyc05g007940.3(RNALX);Solyc08g066500.4(ATHB-15)
GO:0019318	hexose metabolic process	1	60	0.531913	0.931376	Solyc12g088160.3(PCKA)
GO:0016070	RNA metabolic process	4	305	0.535186	0.931376	Solyc01g104740.3(MBF1C);Solyc02g078910.3(ENDO1);Solyc05g007940.3(RNALX);Solyc12g049430.1(CYP59)
GO:0072593	reactive oxygen species metabolic process	1	61	0.537837	0.931376	Solyc09g007520.3(PER21)
GO:0044283	small molecule biosynthetic process	2	144	0.542026	0.932941	Solyc01g107910.4(CCOAOMT6);Solyc10g009390.3(CYP703A2)
GO:0071702	organic substance transport	3	230	0.554219	0.942416	Solyc05g024260.3(N3);Solyc09g014230.2(NPF8.1);Solyc11g010290.2(DIT2)
GO:0006725	cellular aromatic compound metabolic process	8	639	0.555644	0.942416	Solyc01g104740.3(MBF1C);Solyc01g107910.4(CCOAOMT6);Solyc01g111070.3(PKSB);Solyc02g078910.3(ENDO1);Solyc03g042560.3(PAL);Solyc05g007940.3(RNALX);Solyc10g009390.3(CYP703A2);Solyc12g049430.1(CYP59)
GO:0044272	sulfur compound biosynthetic process	1	65	0.560804	0.942416	Solyc01g107910.4(CCOAOMT6)
GO:0065009	regulation of molecular function	1	65	0.560804	0.942416	Solyc03g020040.3(CEVI57)
GO:0040007	growth	1	66	0.566368	0.943363	Solyc08g066500.4(ATHB-15)
GO:0010605	negative regulation of macromolecule metabolic process	1	67	0.571863	0.943363	Solyc03g020040.3(CEVI57)
GO:0048507	meristem development	1	68	0.57729	0.943363	Solyc08g066500.4(ATHB-15)
GO:0048518	positive regulation of biological process	1	68	0.57729	0.943363	Solyc01g107910.4(CCOAOMT6)
GO:0006950	response to stress	5	406	0.58164	0.943363	MSTRG.17932(PR1B1);Solyc01g059965.1(GLUB2);Solyc01g104740.3(MBF1C);Solyc01g107910.4(CCOAOMT6);Solyc09g007520.3(PER21)
GO:1901575	organic substance catabolic process	2	156	0.586068	0.943363	Solyc02g078910.3(ENDO1);Solyc07g064190.3(PME3)
GO:0044265	cellular macromolecule catabolic process	1	70	0.587941	0.943363	Solyc02g078910.3(ENDO1)
GO:0099402	plant organ development	1	70	0.587941	0.943363	Solyc08g066500.4(ATHB-15)
GO:0009056	catabolic process	2	168	0.626992	0.97668	Solyc02g078910.3(ENDO1);Solyc07g064190.3(PME3)
GO:0019222	regulation of metabolic process	6	513	0.6311	0.97668	Solyc01g104740.3(MBF1C);Solyc01g107910.4(CCOAOMT6);Solyc03g020040.3(CEVI57);Solyc03g026280.3(DREB1A);Solyc07g064190.3(PME3);Solyc08g066500.4(ATHB-15)
GO:1901615	organic hydroxy compound metabolic process	1	79	0.632697	0.97668	Solyc12g008650.2(MIOX4)
GO:0006355	regulation of transcription, DNA-templated	1	80	0.637365	0.97668	Solyc01g104740.3(MBF1C)
GO:0033554	cellular response to stress	1	80	0.637365	0.97668	Solyc01g104740.3(MBF1C)
GO:1903506	regulation of nucleic acid-templated transcription	1	80	0.637365	0.97668	Solyc01g104740.3(MBF1C)
GO:2001141	regulation of RNA biosynthetic process	1	80	0.637365	0.97668	Solyc01g104740.3(MBF1C)
GO:0032268	regulation of cellular protein metabolic process	1	82	0.646526	0.97668	Solyc03g020040.3(CEVI57)
GO:0051246	regulation of protein metabolic process	1	82	0.646526	0.97668	Solyc03g020040.3(CEVI57)
GO:0051252	regulation of RNA metabolic process	1	82	0.646526	0.97668	Solyc01g104740.3(MBF1C)
GO:0000003	reproduction	2	176	0.652538	0.97668	Solyc01g090810.4(EXPB15);Solyc08g066500.4(ATHB-15)
GO:0019752	carboxylic acid metabolic process	5	439	0.652989	0.97668	Solyc01g107910.4(CCOAOMT6);Solyc03g042560.3(PAL);Solyc04g055030.2(SDH2-3);Solyc10g009390.3(CYP703A2);Solyc11g010290.2(DIT2)
GO:0006396	RNA processing	1	84	0.65546	0.97668	Solyc12g049430.1(CYP59)
GO:0080090	regulation of primary metabolic process	2	178	0.658709	0.97668	Solyc01g104740.3(MBF1C);Solyc03g020040.3(CEVI57)
GO:0008152	metabolic process	46	3735	0.66029	0.97668	Solyc01g008620.4(PR2);Solyc01g059965.1(GLUB2);Solyc01g068080.4(TKPR2);Solyc01g068380.3(PAP27);Solyc01g090600.4(PKSA);Solyc01g104740.3(MBF1C);Solyc01g107910.4(CCOAOMT6);Solyc01g111070.3(PKSB);Solyc02g014220.3(At1g48930);Solyc02g014730.3(CYP86B1);Solyc02g078910.3(ENDO1);Solyc02g079170.3(NDB2);Solyc02g093420.4(SOG1);Solyc03g007940.4(GSVIVT00026920001);Solyc03g020040.3(CEVI57);Solyc03g026280.3(DREB1A…
GO:0006820	anion transport	1	86	0.664172	0.97733	Solyc11g010290.2(DIT2)
GO:0034645	cellular macromolecule biosynthetic process	5	450	0.675073	0.981293	Solyc01g104740.3(MBF1C);Solyc02g093420.4(SOG1);Solyc03g026280.3(DREB1A);Solyc08g066500.4(ATHB-15);Solyc09g009240.1(ERF024)
GO:0008652	cellular amino acid biosynthetic process	1	89	0.676835	0.981293	Solyc01g107910.4(CCOAOMT6)
GO:1901362	organic cyclic compound biosynthetic process	3	282	0.693789	0.981293	Solyc01g104740.3(MBF1C);Solyc01g107910.4(CCOAOMT6);Solyc03g042560.3(PAL)
GO:0031323	regulation of cellular metabolic process	2	191	0.69675	0.981293	Solyc01g104740.3(MBF1C);Solyc03g020040.3(CEVI57)
GO:0006508	proteolysis	1	95	0.700769	0.981293	Solyc03g020040.3(CEVI57)
GO:0006631	fatty acid metabolic process	1	95	0.700769	0.981293	Solyc10g009390.3(CYP703A2)
GO:0019219	regulation of nucleobase-containing compound metabolic process	1	95	0.700769	0.981293	Solyc01g104740.3(MBF1C)
GO:0044249	cellular biosynthetic process	9	813	0.70878	0.981293	Solyc01g104740.3(MBF1C);Solyc01g107910.4(CCOAOMT6);Solyc01g111070.3(PKSB);Solyc02g093420.4(SOG1);Solyc03g026280.3(DREB1A);Solyc03g042560.3(PAL);Solyc08g066500.4(ATHB-15);Solyc09g009240.1(ERF024);Solyc10g009390.3(CYP703A2)
GO:0006351	transcription, DNA-templated	1	98	0.712075	0.981293	Solyc01g104740.3(MBF1C)
GO:0043436	oxoacid metabolic process	5	470	0.712902	0.981293	Solyc01g107910.4(CCOAOMT6);Solyc03g042560.3(PAL);Solyc04g055030.2(SDH2-3);Solyc10g009390.3(CYP703A2);Solyc11g010290.2(DIT2)
GO:0006082	organic acid metabolic process	5	471	0.714714	0.981293	Solyc01g107910.4(CCOAOMT6);Solyc03g042560.3(PAL);Solyc04g055030.2(SDH2-3);Solyc10g009390.3(CYP703A2);Solyc11g010290.2(DIT2)
GO:0006790	sulfur compound metabolic process	1	100	0.719377	0.981293	Solyc01g107910.4(CCOAOMT6)
GO:0009416	response to light stimulus	1	100	0.719377	0.981293	Solyc01g104740.3(MBF1C)
GO:0097659	nucleic acid-templated transcription	1	100	0.719377	0.981293	Solyc01g104740.3(MBF1C)
GO:0009888	tissue development	1	101	0.72296	0.981293	Solyc08g066500.4(ATHB-15)
GO:0010556	regulation of macromolecule biosynthetic process	1	104	0.73344	0.981293	Solyc01g104740.3(MBF1C)
GO:2000112	regulation of cellular macromolecule biosynthetic process	1	104	0.73344	0.981293	Solyc01g104740.3(MBF1C)
GO:0009059	macromolecule biosynthetic process	5	482	0.73413	0.981293	Solyc01g104740.3(MBF1C);Solyc02g093420.4(SOG1);Solyc03g026280.3(DREB1A);Solyc08g066500.4(ATHB-15);Solyc09g009240.1(ERF024)
GO:0044238	primary metabolic process	23	1998	0.742852	0.981293	Solyc01g008620.4(PR2);Solyc01g059965.1(GLUB2);Solyc01g104740.3(MBF1C);Solyc01g107910.4(CCOAOMT6);Solyc02g014220.3(At1g48930);Solyc02g078910.3(ENDO1);Solyc03g007940.4(GSVIVT00026920001);Solyc03g020040.3(CEVI57);Solyc03g042560.3(PAL);Solyc05g007940.3(RNALX);Solyc05g025780.4(PRK3);Solyc06g076170.4(GLC1);Solyc07g064190.3(PME3);Solyc08g079890.2(SBT1.7);Solyc08g079910.2(SBT1.8);Solyc10g009390.3(CYP703A…
GO:0016310	phosphorylation	1	107	0.743531	0.981293	Solyc10g017620.3(At5g51830)
GO:0009314	response to radiation	1	108	0.74681	0.981293	Solyc01g104740.3(MBF1C)
GO:0031326	regulation of cellular biosynthetic process	1	108	0.74681	0.981293	Solyc01g104740.3(MBF1C)
GO:0008610	lipid biosynthetic process	1	109	0.750048	0.981293	Solyc10g009390.3(CYP703A2)
GO:0090304	nucleic acid metabolic process	4	402	0.752444	0.981293	Solyc01g104740.3(MBF1C);Solyc02g078910.3(ENDO1);Solyc05g007940.3(RNALX);Solyc12g049430.1(CYP59)
GO:0006259	DNA metabolic process	1	110	0.753246	0.981293	Solyc02g078910.3(ENDO1)
GO:1901700	response to oxygen-containing compound	1	113	0.762599	0.983776	Solyc01g104740.3(MBF1C)
GO:1902589	single-organism organelle organization	1	113	0.762599	0.983776	Solyc08g066500.4(ATHB-15)
GO:0030001	metal ion transport	1	115	0.76864	0.983776	Solyc11g010290.2(DIT2)
GO:0044255	cellular lipid metabolic process	2	222	0.773698	0.983776	Solyc10g009390.3(CYP703A2);Solyc10g017650.3(PLDBETA1)
GO:0044248	cellular catabolic process	1	119	0.780272	0.983776	Solyc02g078910.3(ENDO1)
GO:0051171	regulation of nitrogen compound metabolic process	1	119	0.780272	0.983776	Solyc01g104740.3(MBF1C)
GO:0032774	RNA biosynthetic process	1	121	0.78587	0.983776	Solyc01g104740.3(MBF1C)
GO:0035556	intracellular signal transduction	1	121	0.78587	0.983776	Solyc01g104740.3(MBF1C)
GO:0060255	regulation of macromolecule metabolic process	4	424	0.789452	0.983776	Solyc01g104740.3(MBF1C);Solyc03g020040.3(CEVI57);Solyc03g026280.3(DREB1A);Solyc08g066500.4(ATHB-15)
GO:0009058	biosynthetic process	9	874	0.789792	0.983776	Solyc01g104740.3(MBF1C);Solyc01g107910.4(CCOAOMT6);Solyc01g111070.3(PKSB);Solyc02g093420.4(SOG1);Solyc03g026280.3(DREB1A);Solyc03g042560.3(PAL);Solyc08g066500.4(ATHB-15);Solyc09g009240.1(ERF024);Solyc10g009390.3(CYP703A2)
GO:0044711	single-organism biosynthetic process	3	335	0.800344	0.992566	Solyc01g107910.4(CCOAOMT6);Solyc03g042560.3(PAL);Solyc10g009390.3(CYP703A2)
GO:1901576	organic substance biosynthetic process	8	811	0.818684	0.998074	Solyc01g104740.3(MBF1C);Solyc01g107910.4(CCOAOMT6);Solyc02g093420.4(SOG1);Solyc03g026280.3(DREB1A);Solyc03g042560.3(PAL);Solyc08g066500.4(ATHB-15);Solyc09g009240.1(ERF024);Solyc10g009390.3(CYP703A2)
GO:0044262	cellular carbohydrate metabolic process	1	137	0.82589	0.998074	Solyc12g008650.2(MIOX4)
GO:1901360	organic cyclic compound metabolic process	6	658	0.849981	0.998074	Solyc01g104740.3(MBF1C);Solyc01g107910.4(CCOAOMT6);Solyc02g078910.3(ENDO1);Solyc03g042560.3(PAL);Solyc05g007940.3(RNALX);Solyc12g049430.1(CYP59)
GO:0010468	regulation of gene expression	3	369	0.851294	0.998074	Solyc01g104740.3(MBF1C);Solyc03g026280.3(DREB1A);Solyc08g066500.4(ATHB-15)
GO:0006629	lipid metabolic process	2	267	0.855444	0.998074	Solyc10g009390.3(CYP703A2);Solyc10g017650.3(PLDBETA1)
GO:0071822	protein complex subunit organization	1	152	0.856684	0.998074	Solyc08g066500.4(ATHB-15)
GO:0003006	developmental process involved in reproduction	1	161	0.87252	0.998074	Solyc08g066500.4(ATHB-15)
GO:0022414	reproductive process	1	172	0.889554	0.998074	Solyc08g066500.4(ATHB-15)
GO:0005976	polysaccharide metabolic process	1	176	0.895177	0.998074	Solyc07g064190.3(PME3)
GO:0006807	nitrogen compound metabolic process	7	810	0.90123	0.998074	Solyc01g104740.3(MBF1C);Solyc01g107910.4(CCOAOMT6);Solyc02g078910.3(ENDO1);Solyc03g042560.3(PAL);Solyc05g007940.3(RNALX);Solyc11g010290.2(DIT2);Solyc12g049430.1(CYP59)
GO:0044765	single-organism transport	4	526	0.908015	0.998074	Solyc03g005140.2(STP8);Solyc05g024260.3(N3);Solyc09g014230.2(NPF8.1);Solyc11g010290.2(DIT2)
GO:0044763	single-organism cellular process	17	1711	0.910905	0.998074	Solyc01g090810.4(EXPB15);Solyc01g104740.3(MBF1C);Solyc01g107910.4(CCOAOMT6);Solyc01g111070.3(PKSB);Solyc03g005140.2(STP8);Solyc03g042560.3(PAL);Solyc03g053130.3(SSL13);Solyc03g093410.3(HEX6);Solyc04g055030.2(SDH2-3);Solyc04g081520.3(SKS1);Solyc06g051860.3(PHT1-11);Solyc07g065780.2(ABCG26);Solyc08g066500.4(ATHB-15);Solyc10g009390.3(CYP703A2);Solyc10g017650.3(PLDBETA1);Solyc11g010290.2(DIT2);Solyc1…
GO:1902578	single-organism localization	4	531	0.911938	0.998074	Solyc03g005140.2(STP8);Solyc05g024260.3(N3);Solyc09g014230.2(NPF8.1);Solyc11g010290.2(DIT2)
GO:0006139	nucleobase-containing compound metabolic process	4	538	0.917186	0.998074	Solyc01g104740.3(MBF1C);Solyc02g078910.3(ENDO1);Solyc05g007940.3(RNALX);Solyc12g049430.1(CYP59)
GO:1901564	organonitrogen compound metabolic process	3	447	0.928106	0.998074	Solyc01g107910.4(CCOAOMT6);Solyc03g042560.3(PAL);Solyc11g010290.2(DIT2)
GO:0019637	organophosphate metabolic process	1	209	0.932005	0.998074	Solyc10g017650.3(PLDBETA1)
GO:0043933	macromolecular complex subunit organization	1	210	0.932895	0.998074	Solyc08g066500.4(ATHB-15)
GO:0019538	protein metabolic process	7	865	0.934839	0.998074	Solyc01g104740.3(MBF1C);Solyc03g020040.3(CEVI57);Solyc05g025780.4(PRK3);Solyc08g079890.2(SBT1.7);Solyc08g079910.2(SBT1.8);Solyc11g042810.2(B3GALT8);Solyc12g049430.1(CYP59)
GO:0034654	nucleobase-containing compound biosynthetic process	1	213	0.935495	0.998074	Solyc01g104740.3(MBF1C)
GO:0010467	gene expression	6	772	0.937078	0.998074	Solyc01g104740.3(MBF1C);Solyc02g093420.4(SOG1);Solyc03g026280.3(DREB1A);Solyc08g066500.4(ATHB-15);Solyc09g009240.1(ERF024);Solyc12g049430.1(CYP59)
GO:0009628	response to abiotic stimulus	1	220	0.941183	0.998074	Solyc01g104740.3(MBF1C)
GO:0006812	cation transport	1	221	0.941954	0.998074	Solyc11g010290.2(DIT2)
GO:0051234	establishment of localization	6	783	0.942528	0.998074	Solyc03g005140.2(STP8);Solyc03g093410.3(HEX6);Solyc05g024260.3(N3);Solyc07g065780.2(ABCG26);Solyc09g014230.2(NPF8.1);Solyc11g010290.2(DIT2)
GO:0050896	response to stimulus	6	786	0.943941	0.998074	MSTRG.17932(PR1B1);Solyc01g059965.1(GLUB2);Solyc01g104740.3(MBF1C);Solyc01g107910.4(CCOAOMT6);Solyc09g007520.3(PER21);Solyc11g010290.2(DIT2)
GO:0032787	monocarboxylic acid metabolic process	1	233	0.950469	0.998074	Solyc10g009390.3(CYP703A2)
GO:0046483	heterocycle metabolic process	4	608	0.956388	0.998074	Solyc01g104740.3(MBF1C);Solyc02g078910.3(ENDO1);Solyc05g007940.3(RNALX);Solyc12g049430.1(CYP59)
GO:0044260	cellular macromolecule metabolic process	12	1396	0.96058	0.998074	Solyc01g104740.3(MBF1C);Solyc02g078910.3(ENDO1);Solyc02g093420.4(SOG1);Solyc03g020040.3(CEVI57);Solyc03g026280.3(DREB1A);Solyc03g116050.1(cwc22);Solyc05g007940.3(RNALX);Solyc05g025780.4(PRK3);Solyc08g066500.4(ATHB-15);Solyc09g009240.1(ERF024);Solyc11g042810.2(B3GALT8);Solyc12g049430.1(CYP59)
GO:0018130	heterocycle biosynthetic process	1	253	0.962013	0.998074	Solyc01g104740.3(MBF1C)
GO:0044267	cellular protein metabolic process	5	738	0.965033	0.998074	Solyc01g104740.3(MBF1C);Solyc03g020040.3(CEVI57);Solyc05g025780.4(PRK3);Solyc11g042810.2(B3GALT8);Solyc12g049430.1(CYP59)
GO:0051179	localization	6	843	0.965619	0.998074	Solyc03g005140.2(STP8);Solyc03g093410.3(HEX6);Solyc05g024260.3(N3);Solyc07g065780.2(ABCG26);Solyc09g014230.2(NPF8.1);Solyc11g010290.2(DIT2)
GO:0050789	regulation of biological process	6	849	0.967399	0.998074	Solyc01g104740.3(MBF1C);Solyc01g107910.4(CCOAOMT6);Solyc03g020040.3(CEVI57);Solyc03g026280.3(DREB1A);Solyc07g064190.3(PME3);Solyc08g066500.4(ATHB-15)
GO:1901566	organonitrogen compound biosynthetic process	1	267	0.968476	0.998074	Solyc01g107910.4(CCOAOMT6)
GO:0034641	cellular nitrogen compound metabolic process	4	646	0.969793	0.998074	Solyc01g104740.3(MBF1C);Solyc02g078910.3(ENDO1);Solyc05g007940.3(RNALX);Solyc12g049430.1(CYP59)
GO:0006810	transport	4	651	0.971246	0.998074	Solyc03g005140.2(STP8);Solyc05g024260.3(N3);Solyc09g014230.2(NPF8.1);Solyc11g010290.2(DIT2)
GO:0007165	signal transduction	1	282	0.974202	0.998074	Solyc01g104740.3(MBF1C)
GO:0023052	signaling	1	283	0.974545	0.998074	Solyc01g104740.3(MBF1C)
GO:0044700	single organism signaling	1	283	0.974545	0.998074	Solyc01g104740.3(MBF1C)
GO:0050794	regulation of cellular process	3	556	0.976432	0.998074	Solyc01g104740.3(MBF1C);Solyc03g020040.3(CEVI57);Solyc08g066500.4(ATHB-15)
GO:0006464	cellular protein modification process	3	557	0.976683	0.998074	Solyc05g025780.4(PRK3);Solyc11g042810.2(B3GALT8);Solyc12g049430.1(CYP59)
GO:0036211	protein modification process	3	558	0.976932	0.998074	Solyc05g025780.4(PRK3);Solyc11g042810.2(B3GALT8);Solyc12g049430.1(CYP59)
GO:0006811	ion transport	1	294	0.978036	0.998074	Solyc11g010290.2(DIT2)
GO:0006996	organelle organization	1	303	0.980538	0.998074	Solyc08g066500.4(ATHB-15)
GO:0044271	cellular nitrogen compound biosynthetic process	1	306	0.981308	0.998074	Solyc01g104740.3(MBF1C)
GO:0007154	cell communication	1	312	0.982759	0.998074	Solyc01g104740.3(MBF1C)
GO:0006796	phosphate-containing compound metabolic process	4	712	0.984504	0.998074	Solyc01g068380.3(PAP27);Solyc05g025780.4(PRK3);Solyc10g017620.3(At5g51830);Solyc10g017650.3(PLDBETA1)
GO:0043412	macromolecule modification	3	598	0.98507	0.998074	Solyc05g025780.4(PRK3);Solyc11g042810.2(B3GALT8);Solyc12g049430.1(CYP59)
GO:0071704	organic substance metabolic process	25	2623	0.985864	0.998074	Solyc01g104740.3(MBF1C);Solyc01g107910.4(CCOAOMT6);Solyc01g111070.3(PKSB);Solyc02g078910.3(ENDO1);Solyc02g093420.4(SOG1);Solyc03g020040.3(CEVI57);Solyc03g026280.3(DREB1A);Solyc03g042560.3(PAL);Solyc03g116050.1(cwc22);Solyc04g055030.2(SDH2-3);Solyc05g007940.3(RNALX);Solyc05g025780.4(PRK3);Solyc07g064190.3(PME3);Solyc08g066500.4(ATHB-15);Solyc08g079890.2(SBT1.7);Solyc08g079910.2(SBT1.8);Solyc09g009…
GO:0065007	biological regulation	6	940	0.985988	0.998074	Solyc01g104740.3(MBF1C);Solyc01g107910.4(CCOAOMT6);Solyc03g020040.3(CEVI57);Solyc03g026280.3(DREB1A);Solyc07g064190.3(PME3);Solyc08g066500.4(ATHB-15)
GO:0006793	phosphorus metabolic process	4	727	0.986751	0.998074	Solyc01g068380.3(PAP27);Solyc05g025780.4(PRK3);Solyc10g017620.3(At5g51830);Solyc10g017650.3(PLDBETA1)
GO:0009987	cellular process	33	3236	0.986787	0.998074	Solyc01g068380.3(PAP27);Solyc01g090810.4(EXPB15);Solyc01g104740.3(MBF1C);Solyc01g107910.4(CCOAOMT6);Solyc01g111070.3(PKSB);Solyc02g067190.4(Os06g0231050);Solyc02g078910.3(ENDO1);Solyc02g093420.4(SOG1);Solyc03g005140.2(STP8);Solyc03g007940.4(GSVIVT00026920001);Solyc03g020040.3(CEVI57);Solyc03g026280.3(DREB1A);Solyc03g042560.3(PAL);Solyc03g053130.3(SSL13);Solyc03g093410.3(HEX6);Solyc03g116050.1(cwc…
GO:0042221	response to chemical	1	336	0.987536	0.998074	Solyc01g104740.3(MBF1C)
GO:0051716	cellular response to stimulus	1	363	0.991366	0.998074	Solyc01g104740.3(MBF1C)
GO:0044237	cellular metabolic process	23	2523	0.991579	0.998074	Solyc01g068380.3(PAP27);Solyc01g104740.3(MBF1C);Solyc01g107910.4(CCOAOMT6);Solyc01g111070.3(PKSB);Solyc02g078910.3(ENDO1);Solyc02g093420.4(SOG1);Solyc03g020040.3(CEVI57);Solyc03g026280.3(DREB1A);Solyc03g042560.3(PAL);Solyc03g116050.1(cwc22);Solyc04g055030.2(SDH2-3);Solyc05g007940.3(RNALX);Solyc05g025780.4(PRK3);Solyc08g066500.4(ATHB-15);Solyc09g007520.3(PER21);Solyc09g009240.1(ERF024);Solyc10g009…
GO:0043170	macromolecule metabolic process	15	1900	0.994559	0.998074	Solyc01g104740.3(MBF1C);Solyc02g078910.3(ENDO1);Solyc02g093420.4(SOG1);Solyc03g020040.3(CEVI57);Solyc03g026280.3(DREB1A);Solyc03g116050.1(cwc22);Solyc05g007940.3(RNALX);Solyc05g025780.4(PRK3);Solyc07g064190.3(PME3);Solyc08g066500.4(ATHB-15);Solyc08g079890.2(SBT1.7);Solyc08g079910.2(SBT1.8);Solyc09g009240.1(ERF024);Solyc11g042810.2(B3GALT8);Solyc12g049430.1(CYP59)
GO:0008150	biological_process	58	4643	1	1	MSTRG.17932(PR1B1);Solyc01g008620.4(PR2);Solyc01g059965.1(GLUB2);Solyc01g068080.4(TKPR2);Solyc01g068380.3(PAP27);Solyc01g090600.4(PKSA);Solyc01g090810.4(EXPB15);Solyc01g104740.3(MBF1C);Solyc01g107910.4(CCOAOMT6);Solyc01g111070.3(PKSB);Solyc02g014220.3(At1g48930);Solyc02g014730.3(CYP86B1);Solyc02g067190.4(Os06g0231050);Solyc02g078910.3(ENDO1);Solyc02g079170.3(NDB2);Solyc02g092110.3(PSK3);Solyc02g0…

## Sheet: KEGG
KEGG_A_class	KEGG_B_class	Pathway	545 DEGs (108)	All (7105)	Pvalue	Qvalue	Pathway ID	Genes	K_IDs
Metabolism	Amino acid metabolism	Phenylalanine metabolism	9	112	4.62648e-05	0.00314601	ko00360	Solyc01g107910.4(CCOAOMT6);Solyc02g088710.3(4CLL1);Solyc03g042560.3(PAL);Solyc07g008360.2(4CL2);Solyc07g054280.1(TDC1);Solyc09g075920.1(LECRK1);Solyc09g075930.2(AO1);Solyc10g011925.1(TPA1);Solyc12g088000.2(At5g53970)	K00588+K01904+K10775+K01904+K01593+K00276+K00276+K10775+K00815
Metabolism	Biosynthesis of other secondary metabolites	Phenylpropanoid biosynthesis	13	288	0.000393315	0.0114398	ko00940	Solyc01g009240.4(BACOVA_02659);Solyc01g105590.2(BEAT);Solyc01g107910.4(CCOAOMT6);Solyc02g063000.4(GT5);Solyc02g081770.2(BEAT);Solyc02g085660.1(GT5);Solyc02g088710.3(4CLL1);Solyc03g042560.3(PAL);Solyc07g008360.2(4CL2);Solyc09g007520.3(PER21);Solyc10g011925.1(TPA1);Solyc11g067270.1(ASAT3);Solyc12g088170.2(BEAT)	K05349+K13065+K00588+K12356+K13065+K12356+K01904+K10775+K01904+K00430+K10775+K13065+K13065
Metabolism	Amino acid metabolism	Tyrosine metabolism	6	67	0.000504699	0.0114398	ko00350	Solyc04g082170.3(At5g42250);Solyc04g082180.4(At5g42250);Solyc07g054280.1(TDC1);Solyc09g075920.1(LECRK1);Solyc09g075930.2(AO1);Solyc12g088000.2(At5g53970)	K00121+K00121+K01593+K00276+K00276+K00815
Metabolism	Biosynthesis of other secondary metabolites	Isoquinoline alkaloid biosynthesis	4	33	0.00147139	0.0203436	ko00950	Solyc07g054280.1(TDC1);Solyc09g075920.1(LECRK1);Solyc09g075930.2(AO1);Solyc12g088000.2(At5g53970)	K01593+K00276+K00276+K00815
Metabolism	Carbohydrate metabolism	Pentose and glucuronate interconversions	8	144	0.00149585	0.0203436	ko00040	Solyc01g066420.3(PPE1);Solyc02g069480.3(plaa2);Solyc04g077030.3(XK2);Solyc07g044870.4(PG1);Solyc07g064190.3(PME3);Solyc07g065360.2(QRT1);Solyc10g047590.3(plaa2);Solyc12g006313.1(PG1)	K01051+K01213+K00854+K01213+K01051+K01051+K01213+K01213
Metabolism	Lipid metabolism	Cutin, suberine and wax biosynthesis	4	39	0.00275812	0.0312587	ko00073	Solyc01g010900.3(CYP704B1);Solyc02g014730.3(CYP86B1);Solyc08g013830.1(HHT1);Solyc09g090590.4(SOP1)	K20495+K15402+K15400+K17991
Metabolism	Biosynthesis of other secondary metabolites	Stilbenoid, diarylheptanoid and gingerol biosynthesis	5	75	0.00549102	0.0532524	ko00945	Solyc01g105590.2(BEAT);Solyc01g107910.4(CCOAOMT6);Solyc02g081770.2(BEAT);Solyc11g067270.1(ASAT3);Solyc12g088170.2(BEAT)	K13065+K00588+K13065+K13065+K13065
Organismal Systems	Environmental adaptation	Plant-pathogen interaction	14	438	0.00626499	0.0532524	ko04626	Solyc01g005370.3(CML25);Solyc01g106620.2(PR1B1);Solyc02g076980.5.1(SAG12);Solyc03g059200.2(MYB35);Solyc03g082810.1(WRKY56);Solyc03g093890.3(MYB14);Solyc03g113530.3(MYB35);Solyc06g036290.3(HSP83A);Solyc06g048735.1(BAM1);Solyc06g048740.3(XA21);Solyc07g008630.1(EIX2);Solyc07g042460.2(RBOHE);Solyc10g005760.3(MYB80);MSTRG.17932(PR1B1)	K13448+K13449+K13441+K09422+K13425+K09422+K09422+K04079+K13420+K13420+K13466+K13447+K09422+K13449
Metabolism	Biosynthesis of other secondary metabolites	Flavonoid biosynthesis	5	85	0.00926336	0.0699899	ko00941	Solyc01g105590.2(BEAT);Solyc01g107910.4(CCOAOMT6);Solyc02g081770.2(BEAT);Solyc11g067270.1(ASAT3);Solyc12g088170.2(BEAT)	K13065+K00588+K13065+K13065+K13065
Metabolism	Biosynthesis of other secondary metabolites	Tropane, piperidine and pyridine alkaloid biosynthesis	3	38	0.0195959	0.133252	ko00960	Solyc09g075920.1(LECRK1);Solyc09g075930.2(AO1);Solyc12g088000.2(At5g53970)	K00276+K00276+K00815
Metabolism	Metabolism of other amino acids	beta-Alanine metabolism	4	74	0.025774	0.153852	ko00410	Solyc01g094090.4(CHY1);Solyc03g031880.3(PAO4);Solyc09g075920.1(LECRK1);Solyc09g075930.2(AO1)	K05605+K17839+K00276+K00276
Metabolism	Lipid metabolism	Biosynthesis of unsaturated fatty acids	3	43	0.0271503	0.153852	ko01040	Solyc05g014150.4(KCR1);Solyc06g059710.3(S-ACP-DES6);Solyc12g049030.1(FAD2)	K10251+K03921+K10256
Metabolism	Global and overview maps	Biosynthesis of secondary metabolites	33	1592	0.0298468	0.156122	ko01110	Solyc01g009240.4(BACOVA_02659);Solyc01g067350.4(UGT94E5);Solyc01g095760.3(UGT94E5);Solyc01g105590.2(BEAT);Solyc01g107910.4(CCOAOMT6);Solyc02g081770.2(BEAT);Solyc02g088710.3(4CLL1);Solyc03g042560.3(PAL);Solyc03g123820.2(At1g73050);Solyc04g055030.2(SDH2-3);Solyc04g072580.1(PFK3);Solyc04g081830.1(UGT94E5);Solyc04g082170.3(At5g42250);Solyc04g082180.4(At5g42250);Solyc05g014150.4(KCR1);Solyc06g066160.3…	K05349+K21354+K21354+K13065+K00588+K13065+K01904+K10775+K08248+K00235+K00850+K21354+K00121+K00121+K10251+K21568+K11778+K01904+K01593+K13508+K04120+K00430+K00276+K00276+K00547+K21371+K10775+K01115+K13065+K00815+K01610+K13065+K00705
Metabolism	Carbohydrate metabolism	Fructose and mannose metabolism	4	83	0.0371474	0.18043	ko00051	Solyc04g072580.1(PFK3);Solyc06g064520.4(MAN5);Solyc10g017620.3(At5g51830);Solyc10g074920.2(MAN6)	K00850+K19355+K00847+K19355
Metabolism	Metabolism of cofactors and vitamins	Ubiquinone and other terpenoid-quinone biosynthesis	3	50	0.0399746	0.181218	ko00130	Solyc02g088710.3(4CLL1);Solyc07g008360.2(4CL2);Solyc12g088000.2(At5g53970)	K01904+K01904+K00815
Metabolism	Biosynthesis of other secondary metabolites	Betalain biosynthesis	1	5	0.0737472	0.307607	ko00965	Solyc07g054280.1(TDC1)	K01593
Metabolism	Global and overview maps	Fatty acid metabolism	4	107	0.0795345	0.307607	ko01212	Solyc05g014150.4(KCR1);Solyc06g059710.3(S-ACP-DES6);Solyc07g032788.1(KAS1);Solyc12g049030.1(FAD2)	K10251+K03921+K09458+K10256
Metabolism	Carbohydrate metabolism	Ascorbate and aldarate metabolism	3	67	0.0814253	0.307607	ko00053	Solyc01g005510.3(Bp10);Solyc11g008860.3(Bp10);Solyc12g008650.2(MIOX4)	K00423+K00423+K00469
Metabolism	Carbohydrate metabolism	Starch and sucrose metabolism	5	157	0.0903842	0.315448	ko00500	Solyc01g009240.4(BACOVA_02659);Solyc07g006500.3(TPS11);Solyc08g081720.4(--);Solyc10g017620.3(At5g51830);MSTRG.3478(--)	K05349+K16055+K01179+K00847+K00705
Genetic Information Processing	Transcription	RNA polymerase	4	113	0.0927789	0.315448	ko03020	Solyc01g065910.1(--);Solyc01g105740.1(--);Solyc09g064560.1(--);Solyc09g064570.1(--)	K03006+K03006+K03006+K03006
Metabolism	Lipid metabolism	Fatty acid degradation	3	75	0.105432	0.341399	ko00071	Solyc01g010900.3(CYP704B1);Solyc04g082170.3(At5g42250);Solyc04g082180.4(At5g42250)	K20495+K00121+K00121
Cellular Processes	Transport and catabolism	Endocytosis	6	233	0.143107	0.442332	ko04144	Solyc02g092970.3(ARF2-A);Solyc04g011440.4(HSP70);Solyc05g009550.3(DDB_G0289029);Solyc06g076020.3(HSC-I);Solyc10g017650.3(PLDBETA1);Solyc11g066100.2(HSP70)	K07937+K03283+K19476+K03283+K01115+K03283
Genetic Information Processing	Translation	mRNA surveillance pathway	4	139	0.160786	0.475368	ko03015	Solyc09g008620.3(PAB7);Solyc09g065080.2(CSTF64);Solyc09g065090.2(--);Solyc10g005980.1(--)	K13126+K14407+K14407+K14398
Metabolism	Metabolism of other amino acids	Cyanoamino acid metabolism	2	51	0.181394	0.513949	ko00460	Solyc01g009240.4(BACOVA_02659);Solyc03g123820.2(At1g73050)	K05349+K08248
Environmental Information Processing	Signal transduction	MAPK signaling pathway - plant	6	263	0.210257	0.520887	ko04016	Solyc01g106620.2(PR1B1);Solyc03g082810.1(WRKY56);Solyc06g048735.1(BAM1);Solyc06g048740.3(XA21);Solyc07g042460.2(RBOHE);MSTRG.17932(PR1B1)	K13449+K13425+K13420+K13420+K13447+K13449
Metabolism	Carbohydrate metabolism	Glycolysis / Gluconeogenesis	4	158	0.219196	0.520887	ko00010	Solyc04g072580.1(PFK3);Solyc04g082170.3(At5g42250);Solyc04g082180.4(At5g42250);Solyc12g088160.3(PCKA)	K00850+K00121+K00121+K01610
Metabolism	Nucleotide metabolism	Pyrimidine metabolism	5	213	0.222912	0.520887	ko00240	Solyc01g065910.1(--);Solyc01g105740.1(--);Solyc09g064560.1(--);Solyc09g064570.1(--);MSTRG.3602(RROP1)	K03006+K03006+K03006+K03006+K14641
Genetic Information Processing	Transcription	Spliceosome	5	214	0.22569	0.520887	ko03040	Solyc04g011440.4(HSP70);Solyc06g076020.3(HSC-I);Solyc07g052190.1(Prpf18);Solyc07g052200.1(Syf2);Solyc11g066100.2(HSP70)	K03283+K03283+K12817+K12868+K03283
Metabolism	Amino acid metabolism	Tryptophan metabolism	2	59	0.225877	0.520887	ko00380	Solyc06g008050.4(YUC8);Solyc07g054280.1(TDC1)	K11816+K01593
Metabolism	Global and overview maps	Metabolic pathways	51	3076	0.231402	0.520887	ko01100	Solyc01g005510.3(Bp10);Solyc01g009240.4(BACOVA_02659);Solyc01g010900.3(CYP704B1);Solyc01g065910.1(--);Solyc01g066420.3(PPE1);Solyc01g094090.4(CHY1);Solyc01g105590.2(BEAT);Solyc01g105740.1(--);Solyc01g107910.4(CCOAOMT6);Solyc02g069480.3(plaa2);Solyc02g081770.2(BEAT);Solyc02g088710.3(4CLL1);Solyc03g042560.3(PAL);Solyc04g055030.2(SDH2-3);Solyc04g072580.1(PFK3);Solyc04g077030.3(XK2);Solyc04g082170.3(…	K00423+K05349+K20495+K03006+K01051+K05605+K13065+K03006+K00588+K01213+K13065+K01904+K10775+K00235+K00850+K00854+K00121+K00121+K10251+K11816+K01183+K14379+K01183+K16055+K01904+K09458+K12448+K01213+K01593+K13508+K01051+K01051+K04120+K01179+K00430+K03006+K03006+K00276+K00276+K00547+K10775+K00847+K01115+K01213+K00423+K13065+K01213+K00815+K01610+K13065+K00705
Metabolism	Carbohydrate metabolism	Citrate cycle (TCA cycle)	2	63	0.248436	0.520887	ko00020	Solyc04g055030.2(SDH2-3);Solyc12g088160.3(PCKA)	K00235+K01610
Metabolism	Metabolism of cofactors and vitamins	Riboflavin metabolism	1	19	0.252784	0.520887	ko00740	Solyc06g072420.3(PAP17)	K14379
Metabolism	Biosynthesis of other secondary metabolites	Indole alkaloid biosynthesis	1	19	0.252784	0.520887	ko00901	Solyc07g054280.1(TDC1)	K01593
Metabolism	Lipid metabolism	Fatty acid biosynthesis	2	67	0.271072	0.542143	ko00061	Solyc06g059710.3(S-ACP-DES6);Solyc07g032788.1(KAS1)	K03921+K09458
Metabolism	Nucleotide metabolism	Purine metabolism	5	241	0.304004	0.581838	ko00230	Solyc01g065910.1(--);Solyc01g105740.1(--);Solyc09g064560.1(--);Solyc09g064570.1(--);MSTRG.3602(RROP1)	K03006+K03006+K03006+K03006+K14641
Metabolism	Metabolism of cofactors and vitamins	Biotin metabolism	1	24	0.308032	0.581838	ko00780	Solyc07g032788.1(KAS1)	K09458
Metabolism	Amino acid metabolism	Glycine, serine and threonine metabolism	2	76	0.321842	0.591492	ko00260	Solyc09g075920.1(LECRK1);Solyc09g075930.2(AO1)	K00276+K00276
Genetic Information Processing	Folding, sorting and degradation	RNA degradation	3	140	0.358504	0.631401	ko03018	Solyc04g072580.1(PFK3);Solyc09g008620.3(PAB7);MSTRG.12745(RH8)	K00850+K13126+K12614
Metabolism	Global and overview maps	Carbon metabolism	6	321	0.362127	0.631401	ko01200	Solyc01g094090.4(CHY1);Solyc04g055030.2(SDH2-3);Solyc04g072580.1(PFK3);Solyc04g082170.3(At5g42250);Solyc04g082180.4(At5g42250);Solyc12g088160.3(PCKA)	K05605+K00235+K00850+K00121+K00121+K01610
Genetic Information Processing	Folding, sorting and degradation	Protein processing in endoplasmic reticulum	5	266	0.379777	0.64562	ko04141	Solyc04g011440.4(HSP70);Solyc06g036290.3(HSP83A);Solyc06g076020.3(HSC-I);Solyc08g062340.3(HSP17.9-D);Solyc11g066100.2(HSP70)	K03283+K04079+K03283+K13993+K03283
Metabolism	Lipid metabolism	Ether lipid metabolism	1	34	0.406673	0.671556	ko00565	Solyc10g017650.3(PLDBETA1)	K01115
Metabolism	Carbohydrate metabolism	Amino sugar and nucleotide sugar metabolism	4	218	0.424246	0.671556	ko00520	Solyc06g053380.3(EP3);Solyc07g005100.4(ChiC);Solyc07g043550.3(MUR4);Solyc10g017620.3(At5g51830)	K01183+K01183+K12448+K00847
Metabolism	Energy metabolism	Nitrogen metabolism	1	36	0.424661	0.671556	ko00910	Solyc02g067790.4(NRT2.7)	K02575
Metabolism	Metabolism of terpenoids and polyketides	Carotenoid biosynthesis	1	42	0.475444	0.734777	ko00906	Solyc08g005610.3(CYP707A1)	K09843
Environmental Information Processing	Membrane transport	ABC transporters	1	44	0.491365	0.739193	ko02010	Solyc07g065320.4(ABCC3)	K05666
Metabolism	Lipid metabolism	Glycerophospholipid metabolism	2	113	0.515666	0.739193	ko00564	Solyc07g056320.4(GPAT1);Solyc10g017650.3(PLDBETA1)	K13508+K01115
Metabolism	Carbohydrate metabolism	Pyruvate metabolism	2	114	0.520404	0.739193	ko00620	Solyc06g048530.4(GLX2-2);Solyc12g088160.3(PCKA)	K01069+K01610
Metabolism	Lipid metabolism	Fatty acid elongation	1	48	0.521783	0.739193	ko00062	Solyc05g014150.4(KCR1)	K10251
Metabolism	Metabolism of terpenoids and polyketides	Diterpenoid biosynthesis	1	52	0.550398	0.757792	ko00904	Solyc08g005710.3(CPS2)	K04120
Metabolism	Amino acid metabolism	Cysteine and methionine metabolism	2	122	0.5572	0.757792	ko00270	Solyc09g082460.3(HMT3);Solyc12g088000.2(At5g53970)	K00547+K00815
Metabolism	Amino acid metabolism	Phenylalanine, tyrosine and tryptophan biosynthesis	1	55	0.57074	0.760987	ko00400	Solyc12g088000.2(At5g53970)	K00815
Metabolism	Metabolism of terpenoids and polyketides	Terpenoid backbone biosynthesis	1	57	0.583792	0.763421	ko00900	Solyc06g076920.3(At5g58770)	K11778
Genetic Information Processing	Translation	RNA transport	3	202	0.597571	0.766695	ko03013	Solyc02g093330.4(NUP98B);Solyc09g008620.3(PAB7);Solyc11g069700.2(REFA1)	K14297+K13126+K03231
Metabolism	Carbohydrate metabolism	Pentose phosphate pathway	1	63	0.620635	0.767331	ko00030	Solyc04g072580.1(PFK3)	K00850
Metabolism	Carbohydrate metabolism	Galactose metabolism	1	63	0.620635	0.767331	ko00052	Solyc04g072580.1(PFK3)	K00850
Metabolism	Carbohydrate metabolism	Propanoate metabolism	1	65	0.632183	0.767651	ko00640	Solyc01g094090.4(CHY1)	K05605
Metabolism	Amino acid metabolism	Arginine and proline metabolism	1	72	0.669925	0.785491	ko00330	Solyc03g031880.3(PAO4)	K17839
Genetic Information Processing	Replication and repair	Homologous recombination	2	150	0.669978	0.785491	ko03440	Solyc02g005070.3(--);Solyc08g077610.3(CLSY3)	K07466+K10875
Metabolism	Amino acid metabolism	Valine, leucine and isoleucine degradation	1	81	0.712862	0.821604	ko00280	Solyc01g094090.4(CHY1)	K05605
Metabolism	Lipid metabolism	Glycerolipid metabolism	1	91	0.754104	0.84064	ko00561	Solyc07g056320.4(GPAT1)	K13508
Metabolism	Energy metabolism	Carbon fixation in photosynthetic organisms	1	91	0.754104	0.84064	ko00710	Solyc12g088160.3(PCKA)	K01610
Metabolism	Carbohydrate metabolism	Inositol phosphate metabolism	1	95	0.768906	0.841283	ko00562	Solyc12g008650.2(MIOX4)	K00469
Genetic Information Processing	Replication and repair	DNA replication	1	98	0.779424	0.841283	ko03030	Solyc02g005070.3(--)	K07466
Genetic Information Processing	Replication and repair	Nucleotide excision repair	1	111	0.819788	0.857624	ko03420	Solyc02g005070.3(--)	K07466
Genetic Information Processing	Replication and repair	Mismatch repair	1	111	0.819788	0.857624	ko03430	Solyc02g005070.3(--)	K07466
Metabolism	Global and overview maps	Biosynthesis of amino acids	2	256	0.906002	0.933457	ko01230	Solyc04g072580.1(PFK3);Solyc12g088000.2(At5g53970)	K00850+K00815
Metabolism	Energy metabolism	Oxidative phosphorylation	3	384	0.936912	0.950895	ko00190	Solyc04g055030.2(SDH2-3);Solyc07g005033.1(AHA8);Solyc07g005037.1(AHA8)	K00235+K01535+K01535
Environmental Information Processing	Signal transduction	Plant hormone signal transduction	3	410	0.953439	0.953439	ko04075	Solyc01g106620.2(PR1B1);Solyc08g066350.2(PHP2);MSTRG.17932(PR1B1)	K13449+K14490+K13449
