# Supplementary material for: The SlHB8 acts as a negative regulator in tapetum development and pollen wall formation in Tomato
Source: Hortic Res. 2022 Aug 25;9:uhac185. doi: 10.1093/hr/uhac185 (PMC9627519; doi:10.1093/hr/uhac185)
Supplement: Web_Material_uhac185 [file web_material_uhac185.zip › Table S5. HB8 DAP seq.xls]

## Sheet: HB8-IP.final.anno
peak_name	chr	start	end	length	abs_summit	pileup	fold_enrichment	#NAME?	#NAME?	annotation	geneChr	geneStart	geneEnd	geneLength	exonNumber	geneStrand	geneId	transcriptId	distToTSS	Symbol	Description	KEGG_A_class	KEGG_B_class	Pathway	K_ID	GO_Component	GO_Function	GO_Process
HB8-IP_peak_1	SL4.0ch00	392052	392296	245	392177	17	4.77336	8.97463	6.96719	Intron (Solyc00r000000.1.1/Solyc00r000000.1, intron 1 of 2)	SL4.0ch00	381860	398979	17120	3	+	Solyc00r000000.1	Solyc00r000000.1.1	10317	-	-	-	-	-	-	-	-	-
HB8-IP_peak_2	SL4.0ch00	394638	394963	326	394842	20	4.92641	10.2709	8.18426	Intron (Solyc00r000000.1.1/Solyc00r000000.1, intron 2 of 2)	SL4.0ch00	381860	398979	17120	3	+	Solyc00r000000.1	Solyc00r000000.1.1	12982	-	-	-	-	-	-	-	-	-
HB8-IP_peak_3	SL4.0ch00	398054	398256	203	398131	16	4.50817	8.15796	6.20464	Exon (Solyc00r000000.1.1/Solyc00r000000.1, exon 3 of 3)	SL4.0ch00	381860	398979	17120	3	+	Solyc00r000000.1	Solyc00r000000.1.1	16271	-	-	-	-	-	-	-	-	-
HB8-IP_peak_5	SL4.0ch00	415446	415698	253	415582	29	7.9556	20.3078	17.774	Downstream (2-3kb)	SL4.0ch00	417592	418482	891	2	+	Solyc00g500004.1	Solyc00g500004.1.1	-2010	--	-	-	-	-	-	-	-	-
HB8-IP_peak_9	SL4.0ch00	496980	497429	450	497254	31	5.42916	15.4068	13.0593	Promoter (<=1kb)	SL4.0ch00	497941	498614	674	3	+	Solyc00g500007.1	Solyc00g500007.1.1	-687	--	-	-	-	-	-	-	-	-
HB8-IP_peak_10	SL4.0ch00	534018	534330	313	534187	32	6.29584	18.0148	15.5626	Intron (Solyc00g500009.1.1/Solyc00g500009.1, intron 1 of 1)	SL4.0ch00	531761	537711	5951	2	+	Solyc00g500009.1	Solyc00g500009.1.1	2426	--	-	-	-	-	-	-	-	-
HB8-IP_peak_11	SL4.0ch00	570296	570559	264	570469	25	6.89485	16.2539	13.8712	Intron (Solyc00g500011.1.1/Solyc00g500011.1, intron 2 of 3)	SL4.0ch00	549361	586470	37110	4	+	Solyc00g500011.1	Solyc00g500011.1.1	21108	--	-	-	-	-	-	-	-	-
HB8-IP_peak_12	SL4.0ch00	570998	571300	303	571020	15	3.48659	5.89835	4.12529	Intron (Solyc00g500011.1.1/Solyc00g500011.1, intron 2 of 3)	SL4.0ch00	549361	586470	37110	4	+	Solyc00g500011.1	Solyc00g500011.1.1	21659	--	-	-	-	-	-	-	-	-
HB8-IP_peak_13	SL4.0ch00	591838	592059	222	591941	14	3.9778	6.59899	4.76649	Intron (Solyc00g500013.1.1/Solyc00g500013.1, intron 1 of 1)	SL4.0ch00	589339	596916	7578	2	+	Solyc00g500013.1	Solyc00g500013.1.1	2602	--	-	-	-	-	-	-	-	-
HB8-IP_peak_14	SL4.0ch00	594040	594287	248	594266	18	5.03855	9.81436	7.75322	5' UTR	SL4.0ch00	584354	596916	12563	4	-	Solyc00g500012.1	Solyc00g500012.1.1	2650	--	-	-	-	-	-	-	-	-
HB8-IP_peak_38	SL4.0ch00	917869	918168	300	918006	24	5.86478	13.7102	11.4414	Promoter (1-2kb)	SL4.0ch00	914971	916182	1212	3	-	Solyc00g500016.1	Solyc00g500016.1.1	-1824	--	-	-	-	-	-	-	-	-
HB8-IP_peak_55	SL4.0ch00	1593914	1594330	417	1594090	97	11.5236	71.4189	67.9708	Promoter (<=1kb)	SL4.0ch00	1594779	1641496	46718	5	+	Solyc00g500089.1	Solyc00g500089.1.1	-689	--	-	-	-	-	-	-	-	-
HB8-IP_peak_56	SL4.0ch00	1598462	1598675	214	1598580	13	3.71261	5.85967	4.09091	3' UTR	SL4.0ch00	1594779	1641496	46718	5	+	Solyc00g500089.1	Solyc00g500089.1.1	3801	--	-	-	-	-	-	-	-	-
HB8-IP_peak_57	SL4.0ch00	1610512	1610898	387	1610727	32	5.59882	16.2378	13.8617	Intron (Solyc00g500089.1.1/Solyc00g500089.1, intron 2 of 4)	SL4.0ch00	1594779	1641496	46718	5	+	Solyc00g500089.1	Solyc00g500089.1.1	15948	--	-	-	-	-	-	-	-	-
HB8-IP_peak_58	SL4.0ch00	1613010	1613228	219	1613118	30	4.30604	11.9521	9.77477	Intron (Solyc00g500089.1.1/Solyc00g500089.1, intron 2 of 4)	SL4.0ch00	1594779	1641496	46718	5	+	Solyc00g500089.1	Solyc00g500089.1.1	18339	--	-	-	-	-	-	-	-	-
HB8-IP_peak_59	SL4.0ch00	1613990	1614880	891	1614169	83	7.46804	46.0219	42.892	Intron (Solyc00g500089.1.1/Solyc00g500089.1, intron 2 of 4)	SL4.0ch00	1594779	1641496	46718	5	+	Solyc00g500089.1	Solyc00g500089.1.1	19390	--	-	-	-	-	-	-	-	-
HB8-IP_peak_60	SL4.0ch00	1615117	1615659	543	1615310	97	13.249	77.7391	74.2315	Intron (Solyc00g500089.1.1/Solyc00g500089.1, intron 2 of 4)	SL4.0ch00	1594779	1641496	46718	5	+	Solyc00g500089.1	Solyc00g500089.1.1	20531	--	-	-	-	-	-	-	-	-
HB8-IP_peak_61	SL4.0ch00	1615965	1617158	1194	1616886	95	13.5777	77.4156	73.91	3' UTR	SL4.0ch00	1594779	1641496	46718	5	+	Solyc00g500089.1	Solyc00g500089.1.1	22107	--	-	-	-	-	-	-	-	-
HB8-IP_peak_62	SL4.0ch00	1617391	1617668	278	1617554	23	4.31048	9.85663	7.79186	Intron (Solyc00g500089.1.1/Solyc00g500089.1, intron 3 of 4)	SL4.0ch00	1594779	1641496	46718	5	+	Solyc00g500089.1	Solyc00g500089.1.1	22775	--	-	-	-	-	-	-	-	-
HB8-IP_peak_63	SL4.0ch00	1620112	1620790	679	1620513	60	11.5774	47.0793	43.9324	Intron (Solyc00g500089.1.1/Solyc00g500089.1, intron 3 of 4)	SL4.0ch00	1594779	1641496	46718	5	+	Solyc00g500089.1	Solyc00g500089.1.1	25734	--	-	-	-	-	-	-	-	-
HB8-IP_peak_64	SL4.0ch00	1621070	1621288	219	1621216	16	2.79985	4.62551	2.97877	Intron (Solyc00g500089.1.1/Solyc00g500089.1, intron 3 of 4)	SL4.0ch00	1594779	1641496	46718	5	+	Solyc00g500089.1	Solyc00g500089.1.1	26437	--	-	-	-	-	-	-	-	-
HB8-IP_peak_65	SL4.0ch00	1624701	1624913	213	1624735	57	2.14007	7.29067	5.40689	Intron (Solyc00g500089.1.1/Solyc00g500089.1, intron 3 of 4)	SL4.0ch00	1594779	1641496	46718	5	+	Solyc00g500089.1	Solyc00g500089.1.1	29956	--	-	-	-	-	-	-	-	-
HB8-IP_peak_66	SL4.0ch00	1625350	1625572	223	1625436	56	2.53616	9.81564	7.7545	Intron (Solyc00g500089.1.1/Solyc00g500089.1, intron 3 of 4)	SL4.0ch00	1594779	1641496	46718	5	+	Solyc00g500089.1	Solyc00g500089.1.1	30657	--	-	-	-	-	-	-	-	-
HB8-IP_peak_67	SL4.0ch00	1626303	1626661	359	1626540	162	9.37664	100.423	96.7506	Intron (Solyc00g500089.1.1/Solyc00g500089.1, intron 3 of 4)	SL4.0ch00	1594779	1641496	46718	5	+	Solyc00g500089.1	Solyc00g500089.1.1	31761	--	-	-	-	-	-	-	-	-
HB8-IP_peak_68	SL4.0ch00	1627152	1627542	391	1627292	111	5.11848	43.4623	40.3741	Intron (Solyc00g500089.1.1/Solyc00g500089.1, intron 3 of 4)	SL4.0ch00	1594779	1641496	46718	5	+	Solyc00g500089.1	Solyc00g500089.1.1	32513	--	-	-	-	-	-	-	-	-
HB8-IP_peak_69	SL4.0ch00	1628600	1629422	823	1629005	91	7.60752	50.7119	47.5103	Intron (Solyc00g500089.1.1/Solyc00g500089.1, intron 3 of 4)	SL4.0ch00	1594779	1641496	46718	5	+	Solyc00g500089.1	Solyc00g500089.1.1	34226	--	-	-	-	-	-	-	-	-
HB8-IP_peak_70	SL4.0ch00	1631754	1632382	629	1631909	55	6.53311	28.8436	26.0607	Intron (Solyc00g500089.1.1/Solyc00g500089.1, intron 3 of 4)	SL4.0ch00	1594779	1641496	46718	5	+	Solyc00g500089.1	Solyc00g500089.1.1	37130	--	-	-	-	-	-	-	-	-
HB8-IP_peak_71	SL4.0ch00	1633197	1633440	244	1633251	38	5.24478	17.493	15.0602	Intron (Solyc00g500089.1.1/Solyc00g500089.1, intron 3 of 4)	SL4.0ch00	1594779	1641496	46718	5	+	Solyc00g500089.1	Solyc00g500089.1.1	38472	--	-	-	-	-	-	-	-	-
HB8-IP_peak_72	SL4.0ch00	1633684	1634631	948	1634089	132	15.6352	112.975	109.229	Intron (Solyc00g500089.1.1/Solyc00g500089.1, intron 3 of 4)	SL4.0ch00	1594779	1641496	46718	5	+	Solyc00g500089.1	Solyc00g500089.1.1	39310	--	-	-	-	-	-	-	-	-
HB8-IP_peak_73	SL4.0ch00	1635540	1636027	488	1635843	109	10.1963	73.4345	69.9651	3' UTR	SL4.0ch00	1658262	1678276	20015	5	+	Solyc00g500090.1	Solyc00g500090.1.1	-22419	--	PREDICTED: receptor-like serine/threonine-protein kinase ALE2 [Solanum pennellii]	-	-	-	-	-	-	-
HB8-IP_peak_74	SL4.0ch00	1636709	1637011	303	1636822	64	11.6578	49.9428	46.7516	Intron (Solyc00g500089.1.1/Solyc00g500089.1, intron 4 of 4)	SL4.0ch00	1594779	1641496	46718	5	+	Solyc00g500089.1	Solyc00g500089.1.1	42043	--	-	-	-	-	-	-	-	-
HB8-IP_peak_75	SL4.0ch00	1637965	1638817	853	1638196	67	4.42823	23.85	21.2022	Intron (Solyc00g500089.1.1/Solyc00g500089.1, intron 4 of 4)	SL4.0ch00	1594779	1641496	46718	5	+	Solyc00g500089.1	Solyc00g500089.1.1	43417	--	-	-	-	-	-	-	-	-
HB8-IP_peak_76	SL4.0ch00	1639301	1639795	495	1639524	39	4.36832	14.8975	12.5736	3' UTR	SL4.0ch00	1658262	1678276	20015	5	+	Solyc00g500090.1	Solyc00g500090.1.1	-18738	--	PREDICTED: receptor-like serine/threonine-protein kinase ALE2 [Solanum pennellii]	-	-	-	-	-	-	-
HB8-IP_peak_84	SL4.0ch00	1666322	1666677	356	1666569	22	6.09929	13.3825	11.1288	Intron (Solyc00g500090.1.1/Solyc00g500090.1, intron 3 of 4)	SL4.0ch00	1658262	1678276	20015	5	+	Solyc00g500090.1	Solyc00g500090.1.1	8307	--	PREDICTED: receptor-like serine/threonine-protein kinase ALE2 [Solanum pennellii]	-	-	-	-	-	-	-
HB8-IP_peak_85	SL4.0ch00	1673396	1673654	259	1673506	19	5.30373	10.676	8.56326	Intron (Solyc00g500090.1.1/Solyc00g500090.1, intron 3 of 4)	SL4.0ch00	1658262	1678276	20015	5	+	Solyc00g500090.1	Solyc00g500090.1.1	15244	--	PREDICTED: receptor-like serine/threonine-protein kinase ALE2 [Solanum pennellii]	-	-	-	-	-	-	-
HB8-IP_peak_86	SL4.0ch00	1675208	1675671	464	1675381	33	9.01634	24.5886	21.919	Intron (Solyc00g500090.1.1/Solyc00g500090.1, intron 3 of 4)	SL4.0ch00	1658262	1678276	20015	5	+	Solyc00g500090.1	Solyc00g500090.1.1	17119	--	PREDICTED: receptor-like serine/threonine-protein kinase ALE2 [Solanum pennellii]	-	-	-	-	-	-	-
HB8-IP_peak_98	SL4.0ch00	2684445	2684684	240	2684579	21	5.83411	12.461	10.2518	Intron (Solyc00r000050.1.1/Solyc00r000050.1, intron 1 of 3)	SL4.0ch00	2647386	2702674	55289	4	-	Solyc00r000050.1	Solyc00r000050.1.1	18095	-	-	-	-	-	-	-	-	-
HB8-IP_peak_101	SL4.0ch00	2854643	2854906	264	2854682	17	4.77336	8.97463	6.96719	Downstream (<1kb)	SL4.0ch00	2855295	2887184	31890	4	-	Solyc00g500161.1	Solyc00g500161.1.1	32502	--	-	-	-	-	-	-	-	-
HB8-IP_peak_102	SL4.0ch00	2860847	2861412	566	2861370	21	4.72578	10.1794	8.0992	3' UTR	SL4.0ch00	2855295	2887184	31890	4	-	Solyc00g500161.1	Solyc00g500161.1.1	25814	--	-	-	-	-	-	-	-	-
HB8-IP_peak_103	SL4.0ch00	2862452	2863048	597	2862599	78	15.0719	69.1956	65.7692	3' UTR	SL4.0ch00	2855295	2887184	31890	4	-	Solyc00g500161.1	Solyc00g500161.1.1	24585	--	-	-	-	-	-	-	-	-
HB8-IP_peak_104	SL4.0ch00	2863803	2864003	201	2863878	28	4.10159	10.7722	8.6541	Intron (Solyc00g500161.1.1/Solyc00g500161.1, intron 2 of 3)	SL4.0ch00	2855295	2887184	31890	4	-	Solyc00g500161.1	Solyc00g500161.1.1	23306	--	-	-	-	-	-	-	-	-
HB8-IP_peak_105	SL4.0ch00	2871637	2872164	528	2871778	71	9.56751	47.9283	44.768	Intron (Solyc00g500161.1.1/Solyc00g500161.1, intron 2 of 3)	SL4.0ch00	2855295	2887184	31890	4	-	Solyc00g500161.1	Solyc00g500161.1.1	15406	--	-	-	-	-	-	-	-	-
HB8-IP_peak_106	SL4.0ch00	2872482	2872706	225	2872579	33	3.99798	11.8648	9.69024	Intron (Solyc00g500161.1.1/Solyc00g500161.1, intron 2 of 3)	SL4.0ch00	2855295	2887184	31890	4	-	Solyc00g500161.1	Solyc00g500161.1.1	14605	--	-	-	-	-	-	-	-	-
HB8-IP_peak_107	SL4.0ch00	2879241	2879898	658	2879617	175	11.4097	122.518	118.722	Intron (Solyc00g500161.1.1/Solyc00g500161.1, intron 2 of 3)	SL4.0ch00	2855295	2887184	31890	4	-	Solyc00g500161.1	Solyc00g500161.1.1	7567	--	-	-	-	-	-	-	-	-
HB8-IP_peak_108	SL4.0ch00	2883697	2883975	279	2883822	21	3.51013	7.35158	5.46446	Intron (Solyc00g500161.1.1/Solyc00g500161.1, intron 1 of 3)	SL4.0ch00	2855295	2887184	31890	4	-	Solyc00g500161.1	Solyc00g500161.1.1	3362	--	-	-	-	-	-	-	-	-
HB8-IP_peak_109	SL4.0ch00	2896447	2896796	350	2896572	72	17.1252	69.5563	66.1255	Downstream (<1kb)	SL4.0ch00	2893186	2893646	461	2	-	Solyc00g500162.1	Solyc00g500162.1.1	-2926	--	-	-	-	-	-	-	-	-
HB8-IP_peak_110	SL4.0ch00	2907774	2908044	271	2907909	17	4.77336	8.97463	6.96719	Intron (Solyc00g500163.1.1/Solyc00g500163.1, intron 2 of 2)	SL4.0ch00	2896826	2924570	27745	3	-	Solyc00g500163.1	Solyc00g500163.1.1	16661	--	-	-	-	-	-	-	-	-
HB8-IP_peak_111	SL4.0ch00	2910692	2910979	288	2910881	18	3.05448	5.58698	3.84866	5' UTR	SL4.0ch00	2896826	2924570	27745	3	-	Solyc00g500163.1	Solyc00g500163.1.1	13689	--	-	-	-	-	-	-	-	-
HB8-IP_peak_112	SL4.0ch00	2911680	2911963	284	2911827	60	7.17285	33.5148	30.6212	Intron (Solyc00g500163.1.1/Solyc00g500163.1, intron 1 of 2)	SL4.0ch00	2896826	2924570	27745	3	-	Solyc00g500163.1	Solyc00g500163.1.1	12743	--	-	-	-	-	-	-	-	-
HB8-IP_peak_113	SL4.0ch00	2914564	2914917	354	2914735	43	7.46509	26.1546	23.4403	Intron (Solyc00g500163.1.1/Solyc00g500163.1, intron 1 of 2)	SL4.0ch00	2896826	2924570	27745	3	-	Solyc00g500163.1	Solyc00g500163.1.1	9835	--	-	-	-	-	-	-	-	-
HB8-IP_peak_114	SL4.0ch00	2917474	2917676	203	2917629	36	2.63328	7.34807	5.46109	5' UTR	SL4.0ch00	2896826	2924570	27745	3	-	Solyc00g500163.1	Solyc00g500163.1.1	6941	--	-	-	-	-	-	-	-	-
HB8-IP_peak_115	SL4.0ch00	2918028	2918678	651	2918453	46	6.70934	25.3722	22.6813	5' UTR	SL4.0ch00	2896826	2924570	27745	3	-	Solyc00g500163.1	Solyc00g500163.1.1	6117	--	-	-	-	-	-	-	-	-
HB8-IP_peak_116	SL4.0ch00	2919974	2920566	593	2920098	81	5.33992	33.9527	31.047	5' UTR	SL4.0ch00	2896826	2924570	27745	3	-	Solyc00g500163.1	Solyc00g500163.1.1	4472	--	-	-	-	-	-	-	-	-
HB8-IP_peak_117	SL4.0ch00	2921285	2921505	221	2921332	22	4.5809	10.1805	8.10023	5' UTR	SL4.0ch00	2896826	2924570	27745	3	-	Solyc00g500163.1	Solyc00g500163.1.1	3238	--	-	-	-	-	-	-	-	-
HB8-IP_peak_118	SL4.0ch00	2923737	2924041	305	2923881	30	8.08794	21.0862	18.5279	5' UTR	SL4.0ch00	2896826	2924570	27745	3	-	Solyc00g500163.1	Solyc00g500163.1.1	689	--	-	-	-	-	-	-	-	-
HB8-IP_peak_121	SL4.0ch00	2957738	2958017	280	2957838	34	9.28153	25.691	22.9891	Intron (Solyc00g500164.1.1/Solyc00g500164.1, intron 1 of 3)	SL4.0ch00	2948141	2962600	14460	4	-	Solyc00g500164.1	Solyc00g500164.1.1	4762	--	-	-	-	-	-	-	-	-
HB8-IP_peak_122	SL4.0ch00	2962448	2962881	434	2962494	18	3.8655	7.42953	5.52906	Exon (Solyc00g500164.1.1/Solyc00g500164.1, exon 1 of 4)	SL4.0ch00	2948141	2962600	14460	4	-	Solyc00g500164.1	Solyc00g500164.1.1	106	--	-	-	-	-	-	-	-	-
HB8-IP_peak_126	SL4.0ch00	2974535	2975241	707	2975083	55	6.11565	27.2823	24.5389	Downstream (1-2kb)	SL4.0ch00	2977069	2977764	696	3	-	Solyc00g500165.1	Solyc00g500165.1.1	2681	--	-	-	-	-	-	-	-	-
HB8-IP_peak_127	SL4.0ch00	2975802	2976882	1081	2975977	46	5.13278	20.0331	17.5086	Downstream (1-2kb)	SL4.0ch00	2977069	2977764	696	3	-	Solyc00g500165.1	Solyc00g500165.1.1	1787	--	-	-	-	-	-	-	-	-
HB8-IP_peak_139	SL4.0ch00	3313031	3313350	320	3313060	20	5.56892	11.5585	9.39669	Exon (Solyc00g500176.1.1/Solyc00g500176.1, exon 1 of 1)	SL4.0ch00	3312181	3313737	1557	1	-	Solyc00g500176.1	Solyc00g500176.1.1	677	--	-	-	-	-	-	-	-	-
HB8-IP_peak_140	SL4.0ch00	3338112	3338320	209	3338176	12	3.44743	5.14941	3.44948	Intron (Solyc00r000070.1.1/Solyc00r000070.1, intron 5 of 5)	SL4.0ch00	3336706	3361335	24630	6	-	Solyc00r000070.1	Solyc00r000070.1.1	23159	-	-	-	-	-	-	-	-	-
HB8-IP_peak_141	SL4.0ch00	3348164	3348387	224	3348278	27	6.64854	16.6405	14.2419	Exon (Solyc00r000070.1.1/Solyc00r000070.1, exon 3 of 6)	SL4.0ch00	3336706	3361335	24630	6	-	Solyc00r000070.1	Solyc00r000070.1.1	13057	-	-	-	-	-	-	-	-	-
HB8-IP_peak_142	SL4.0ch00	3348617	3348824	208	3348740	17	4.13313	7.71741	5.80156	Intron (Solyc00r000070.1.1/Solyc00r000070.1, intron 2 of 5)	SL4.0ch00	3336706	3361335	24630	6	-	Solyc00r000070.1	Solyc00r000070.1.1	12595	-	-	-	-	-	-	-	-	-
HB8-IP_peak_143	SL4.0ch00	3349707	3350014	308	3349804	16	3.7045	6.57995	4.7545	Intron (Solyc00r000070.1.1/Solyc00r000070.1, intron 2 of 5)	SL4.0ch00	3336706	3361335	24630	6	-	Solyc00r000070.1	Solyc00r000070.1.1	11531	-	-	-	-	-	-	-	-	-
HB8-IP_peak_144	SL4.0ch00	3350566	3351319	754	3351211	43	4.63983	17.1621	14.7447	Exon (Solyc00r000070.1.1/Solyc00r000070.1, exon 2 of 6)	SL4.0ch00	3336706	3361335	24630	6	-	Solyc00r000070.1	Solyc00r000070.1.1	10124	-	-	-	-	-	-	-	-	-
HB8-IP_peak_145	SL4.0ch00	3352033	3352244	212	3352126	18	4.49756	8.74906	6.76067	Intron (Solyc00r000070.1.1/Solyc00r000070.1, intron 1 of 5)	SL4.0ch00	3336706	3361335	24630	6	-	Solyc00r000070.1	Solyc00r000070.1.1	9209	-	-	-	-	-	-	-	-	-
HB8-IP_peak_146	SL4.0ch00	3354522	3354740	219	3354623	13	2.51445	3.53517	2.02146	Intron (Solyc00r000070.1.1/Solyc00r000070.1, intron 1 of 5)	SL4.0ch00	3336706	3361335	24630	6	-	Solyc00r000070.1	Solyc00r000070.1.1	6712	-	-	-	-	-	-	-	-	-
HB8-IP_peak_147	SL4.0ch00	3363168	3363598	431	3363296	30	8.22078	21.3578	18.7893	Promoter (1-2kb)	SL4.0ch00	3336706	3361335	24630	6	-	Solyc00r000070.1	Solyc00r000070.1.1	-1961	-	-	-	-	-	-	-	-	-
HB8-IP_peak_166	SL4.0ch00	3481575	3482832	1258	3482662	131	7.92263	73.0791	69.6148	Intron (Solyc00g500177.1.1/Solyc00g500177.1, intron 1 of 1)	SL4.0ch00	3480316	3484090	3775	2	+	Solyc00g500177.1	Solyc00g500177.1.1	2346	--	-	-	-	-	-	-	-	-
HB8-IP_peak_181	SL4.0ch00	3516659	3517318	660	3516879	295	28.2931	319.791	315.322	Downstream (2-3kb)	SL4.0ch00	3520842	3522157	1316	4	+	Solyc00g500178.1	Solyc00g500178.1.1	-3963	--	-	-	-	-	-	-	-	-
HB8-IP_peak_182	SL4.0ch00	3517874	3518319	446	3518007	22	2.9531	6.0881	4.30024	Downstream (1-2kb)	SL4.0ch00	3520842	3522157	1316	4	+	Solyc00g500178.1	Solyc00g500178.1.1	-2835	--	-	-	-	-	-	-	-	-
HB8-IP_peak_183	SL4.0ch00	3523901	3524426	526	3524190	62	5.35394	26.8715	24.1382	Intron (Solyc00r000080.1.1/Solyc00r000080.1, intron 1 of 1)	SL4.0ch00	3519133	3536846	17714	2	-	Solyc00r000080.1	Solyc00r000080.1.1	12656	-	-	-	-	-	-	-	-	-
HB8-IP_peak_184	SL4.0ch00	3553712	3554282	571	3554088	36	4.71233	15.1039	12.7747	Intron (Solyc00g500179.1.1/Solyc00g500179.1, intron 5 of 5)	SL4.0ch00	3538808	3617506	78699	6	-	Solyc00g500179.1	Solyc00g500179.1.1	63418	--	-	-	-	-	-	-	-	-
HB8-IP_peak_186	SL4.0ch00	3715130	3715581	452	3715326	275	9.6056	169.176	165.177	Promoter (<=1kb)	SL4.0ch00	3715868	3716359	492	1	+	Solyc00g014800.1	Solyc00g014800.1.1	-542	ZFP4	PREDICTED: zinc finger protein 8-like [Solanum tuberosum]	-	-	-	-	-	-	-
HB8-IP_peak_188	SL4.0ch00	4516154	4516441	288	4516268	26	5.49307	13.6677	11.4043	Intron (Solyc00g500230.1.1/Solyc00g500230.1, intron 1 of 4)	SL4.0ch00	4512109	4517780	5672	5	-	Solyc00g500230.1	Solyc00g500230.1.1	1512	--	-	-	-	-	-	-	-	-
HB8-IP_peak_189	SL4.0ch00	4517098	4517553	456	4517311	19	5.30373	10.676	8.56326	5' UTR	SL4.0ch00	4512109	4517780	5672	5	-	Solyc00g500230.1	Solyc00g500230.1.1	469	--	-	-	-	-	-	-	-	-
HB8-IP_peak_213	SL4.0ch00	4716496	4716791	296	4716630	74	13.4702	61.8733	58.5259	Promoter (1-2kb)	SL4.0ch00	4718474	4723843	5370	3	+	Solyc00g500233.1	Solyc00g500233.1.1	-1844	--	-	-	-	-	-	-	-	-
HB8-IP_peak_231	SL4.0ch00	6077083	6077349	267	6077120	20	5.56892	11.5585	9.39669	Intron (Solyc00g500264.1.1/Solyc00g500264.1, intron 3 of 3)	SL4.0ch00	6072885	6118363	45479	4	-	Solyc00g500264.1	Solyc00g500264.1.1	41243	--	-	-	-	-	-	-	-	-
HB8-IP_peak_232	SL4.0ch00	6103807	6104067	261	6103949	30	3.78969	10.384	8.29268	3' UTR	SL4.0ch00	6098331	6105911	7581	2	+	Solyc00g500266.1	Solyc00g500266.1.1	5618	--	-	-	-	-	-	-	-	-
HB8-IP_peak_233	SL4.0ch00	6104291	6104688	398	6104564	56	4.84404	22.3655	19.7656	3' UTR	SL4.0ch00	6098331	6105911	7581	2	+	Solyc00g500266.1	Solyc00g500266.1.1	6233	--	-	-	-	-	-	-	-	-
HB8-IP_peak_234	SL4.0ch00	6105121	6105495	375	6105294	106	21.7688	110.347	106.615	3' UTR	SL4.0ch00	6098331	6105911	7581	2	+	Solyc00g500266.1	Solyc00g500266.1.1	6963	--	-	-	-	-	-	-	-	-
HB8-IP_peak_235	SL4.0ch00	6113232	6113603	372	6113367	56	11.2939	43.7276	40.6332	Intron (Solyc00g500264.1.1/Solyc00g500264.1, intron 1 of 3)	SL4.0ch00	6072885	6118363	45479	4	-	Solyc00g500264.1	Solyc00g500264.1.1	4996	--	-	-	-	-	-	-	-	-
HB8-IP_peak_236	SL4.0ch00	6114307	6114880	574	6114498	68	5.76637	31.1588	28.318	Intron (Solyc00g500264.1.1/Solyc00g500264.1, intron 1 of 3)	SL4.0ch00	6072885	6118363	45479	4	-	Solyc00g500264.1	Solyc00g500264.1.1	3865	--	-	-	-	-	-	-	-	-
HB8-IP_peak_237	SL4.0ch00	6115948	6116447	500	6116217	99	9.86616	65.8225	62.4316	5' UTR	SL4.0ch00	6072885	6118363	45479	4	-	Solyc00g500264.1	Solyc00g500264.1.1	2146	--	-	-	-	-	-	-	-	-
HB8-IP_peak_238	SL4.0ch00	6117521	6117895	375	6117662	37	3.87384	12.5262	10.3147	5' UTR	SL4.0ch00	6072885	6118363	45479	4	-	Solyc00g500264.1	Solyc00g500264.1.1	701	--	-	-	-	-	-	-	-	-
HB8-IP_peak_242	SL4.0ch00	6150500	6150736	237	6150611	28	7.69041	19.2719	16.7724	5' UTR	SL4.0ch00	6150279	6157947	7669	2	+	Solyc00g500267.1	Solyc00g500267.1.1	332	--	-	-	-	-	-	-	-	-
HB8-IP_peak_243	SL4.0ch00	6155703	6155933	231	6155831	15	3.48659	5.89835	4.12529	5' UTR	SL4.0ch00	6150745	6160540	9796	2	-	Solyc00r000240.1	Solyc00r000240.1.1	4709	-	-	-	-	-	-	-	-	-
HB8-IP_peak_244	SL4.0ch00	6156289	6156595	307	6156464	21	5.83411	12.461	10.2518	5' UTR	SL4.0ch00	6150745	6160540	9796	2	-	Solyc00r000240.1	Solyc00r000240.1.1	4076	-	-	-	-	-	-	-	-	-
HB8-IP_peak_245	SL4.0ch00	6157189	6157405	217	6157314	12	3.44743	5.14941	3.44948	5' UTR	SL4.0ch00	6150745	6160540	9796	2	-	Solyc00r000240.1	Solyc00r000240.1.1	3226	-	-	-	-	-	-	-	-	-
HB8-IP_peak_246	SL4.0ch00	6158354	6158929	576	6158802	28	4.02823	10.5615	8.45942	Exon (Solyc00r000240.1.1/Solyc00r000240.1, exon 1 of 2)	SL4.0ch00	6150745	6160540	9796	2	-	Solyc00r000240.1	Solyc00r000240.1.1	1738	-	-	-	-	-	-	-	-	-
HB8-IP_peak_247	SL4.0ch00	6159158	6160285	1128	6160041	50	13.5245	44.7964	41.6849	Exon (Solyc00r000240.1.1/Solyc00r000240.1, exon 1 of 2)	SL4.0ch00	6150745	6160540	9796	2	-	Solyc00r000240.1	Solyc00r000240.1.1	499	-	-	-	-	-	-	-	-	-
HB8-IP_peak_248	SL4.0ch00	6170051	6170254	204	6170145	21	4.79981	10.3393	8.24979	Intron (Solyc00r000250.1.1/Solyc00r000250.1, intron 2 of 3)	SL4.0ch00	6166130	6176901	10772	4	-	Solyc00r000250.1	Solyc00r000250.1.1	6756	-	-	-	-	-	-	-	-	-
HB8-IP_peak_249	SL4.0ch00	6170556	6171220	665	6171146	33	3.35449	9.64265	7.59481	Exon (Solyc00r000250.1.1/Solyc00r000250.1, exon 2 of 4)	SL4.0ch00	6166130	6176901	10772	4	-	Solyc00r000250.1	Solyc00r000250.1.1	5755	-	-	-	-	-	-	-	-	-
HB8-IP_peak_250	SL4.0ch00	6171790	6172115	326	6171970	54	4.9485	22.1383	19.5457	Exon (Solyc00r000250.1.1/Solyc00r000250.1, exon 2 of 4)	SL4.0ch00	6166130	6176901	10772	4	-	Solyc00r000250.1	Solyc00r000250.1.1	4931	-	-	-	-	-	-	-	-	-
HB8-IP_peak_252	SL4.0ch00	6343783	6343986	204	6343882	20	5.56892	11.5585	9.39669	Promoter (<=1kb)	SL4.0ch00	6342325	6343434	1110	2	-	Solyc00r000270.1	Solyc00r000270.1.1	-448	-	-	-	-	-	-	-	-	-
HB8-IP_peak_253	SL4.0ch00	6804454	6804751	298	6804564	105	4.38643	35.3412	32.4072	Promoter (<=1kb)	SL4.0ch00	6804890	6806528	1639	2	+	Solyc00r000380.1	Solyc00r000380.1.1	-326	-	-	-	-	-	-	-	-	-
HB8-IP_peak_255	SL4.0ch00	6840401	6840760	360	6840517	17	3.92242	7.28569	5.402	Intron (Solyc00r000390.1.1/Solyc00r000390.1, intron 1 of 1)	SL4.0ch00	6832492	6841737	9246	2	-	Solyc00r000390.1	Solyc00r000390.1.1	1220	-	-	-	-	-	-	-	-	-
HB8-IP_peak_256	SL4.0ch00	6845490	6845899	410	6845783	23	6.36448	14.3223	12.0262	Exon (Solyc00r000400.1.1/Solyc00r000400.1, exon 1 of 2)	SL4.0ch00	6845675	6857305	11631	2	+	Solyc00r000400.1	Solyc00r000400.1.1	108	-	-	-	-	-	-	-	-	-
HB8-IP_peak_257	SL4.0ch00	6848695	6849095	401	6848871	44	6.54743	23.9708	21.3194	Intron (Solyc00r000400.1.1/Solyc00r000400.1, intron 1 of 1)	SL4.0ch00	6845675	6857305	11631	2	+	Solyc00r000400.1	Solyc00r000400.1.1	3196	-	-	-	-	-	-	-	-	-
HB8-IP_peak_258	SL4.0ch00	6975423	6975741	319	6975560	21	5.83411	12.461	10.2518	3' UTR	SL4.0ch00	6976692	6982452	5761	3	-	Solyc00g500306.1	Solyc00g500306.1.1	6892	--	-	-	-	-	-	-	-	-
HB8-IP_peak_259	SL4.0ch00	6986098	6986668	571	6986534	46	12.4638	39.7869	36.7647	Promoter (<=1kb)	SL4.0ch00	6985225	6986167	943	3	-	Solyc00g500307.1	Solyc00g500307.1.1	-367	--	-	-	-	-	-	-	-	-
HB8-IP_peak_278	SL4.0ch00	8738697	8739776	1080	8738873	32	4.03521	11.7058	9.53693	Promoter (<=1kb)	SL4.0ch00	8739397	8751155	11759	3	+	Solyc00g006650.1	Solyc00g006650.1.1	-524	--	-	-	-	-	-	-	-	-
HB8-IP_peak_279	SL4.0ch00	8740565	8741469	905	8741212	80	11.2513	59.2422	55.9244	Intron (Solyc00g006650.1.1/Solyc00g006650.1, intron 1 of 2)	SL4.0ch00	8739397	8751155	11759	3	+	Solyc00g006650.1	Solyc00g006650.1.1	1815	--	-	-	-	-	-	-	-	-
HB8-IP_peak_280	SL4.0ch00	8747367	8747649	283	8747496	24	6.62966	15.2797	12.942	Intron (Solyc00g006650.1.1/Solyc00g006650.1, intron 1 of 2)	SL4.0ch00	8739397	8751155	11759	3	+	Solyc00g006650.1	Solyc00g006650.1.1	8099	--	-	-	-	-	-	-	-	-
HB8-IP_peak_282	SL4.0ch00	9085060	9085261	202	9085139	27	4.96946	12.7739	10.5545	Intron (Solyc00r000720.1.1/Solyc00r000720.1, intron 2 of 5)	SL4.0ch00	9076118	9102228	26111	6	+	Solyc00r000720.1	Solyc00r000720.1.1	9021	-	-	-	-	-	-	-	-	-
HB8-IP_peak_283	SL4.0ch00	9091416	9091663	248	9091519	26	7.16004	17.2444	14.8193	Intron (Solyc00r000720.1.1/Solyc00r000720.1, intron 2 of 5)	SL4.0ch00	9076118	9102228	26111	6	+	Solyc00r000720.1	Solyc00r000720.1.1	15401	-	-	-	-	-	-	-	-	-
HB8-IP_peak_284	SL4.0ch00	9092181	9092392	212	9092265	18	4.82667	9.40335	7.37115	Intron (Solyc00r000720.1.1/Solyc00r000720.1, intron 2 of 5)	SL4.0ch00	9076118	9102228	26111	6	+	Solyc00r000720.1	Solyc00r000720.1.1	16147	-	-	-	-	-	-	-	-	-
HB8-IP_peak_285	SL4.0ch00	9101306	9101676	371	9101486	29	4.36495	11.8181	9.64517	Exon (Solyc00r000720.1.1/Solyc00r000720.1, exon 6 of 6)	SL4.0ch00	9076118	9102228	26111	6	+	Solyc00r000720.1	Solyc00r000720.1.1	25368	-	-	-	-	-	-	-	-	-
HB8-IP_peak_289	SL4.0ch00	9253067	9253329	263	9253204	84	8.9633	53.1617	49.9235	Promoter (<=1kb)	SL4.0ch00	9253917	9254395	479	2	+	Solyc00g500402.1	Solyc00g500402.1.1	-713	--	-	-	-	-	-	-	-	-
HB8-IP_peak_302	SL4.0ch00	9314906	9315415	510	9315079	72	11.7356	55.4935	52.2232	Intron (Solyc00r000740.1.1/Solyc00r000740.1, intron 1 of 1)	SL4.0ch00	9313810	9331625	17816	2	-	Solyc00r000740.1	Solyc00r000740.1.1	16546	-	-	-	-	-	-	-	-	-
HB8-IP_peak_304	SL4.0ch00	9495350	9495618	269	9495483	24	6.62966	15.2797	12.942	Promoter (1-2kb)	SL4.0ch00	9475040	9494451	19412	4	-	Solyc00r000770.1	Solyc00r000770.1.1	-1032	-	-	-	-	-	-	-	-	-
HB8-IP_peak_305	SL4.0ch01	18048	18275	228	18145	17	4.42494	8.29997	6.33735	Promoter (1-2kb)	SL4.0ch01	2296	16278	13983	2	-	Solyc01g004004.1	Solyc01g004004.1.1	-1867	--	-	-	-	-	-	-	-	-
HB8-IP_peak_306	SL4.0ch01	24445	24822	378	24796	16	2.59675	4.15554	2.56605	Downstream (2-3kb)	SL4.0ch01	27448	27889	442	2	-	Solyc01r000820.1	Solyc01r000820.1.1	3093	-	-	-	-	-	-	-	-	-
HB8-IP_peak_307	SL4.0ch01	28032	28241	210	28200	19	4.06894	8.14263	6.19541	Promoter (<=1kb)	SL4.0ch01	27448	27889	442	2	-	Solyc01r000820.1	Solyc01r000820.1.1	-311	-	-	-	-	-	-	-	-	-
HB8-IP_peak_308	SL4.0ch01	28862	29070	209	28923	21	3.73254	7.90079	5.96967	Exon (Solyc01g005000.3.1/Solyc01g005000.3, exon 2 of 7)	SL4.0ch01	28670	30895	2226	7	+	Solyc01g005000.3	Solyc01g005000.3.1	253	GAD4	glutamate decarboxylase isoform3 [Solanum lycopersicum]	Metabolism;Metabolism;Metabolism;Metabolism;Metabolism;Metabolism	Global and overview maps;Global and overview maps;Metabolism of other amino acids;Amino acid metabolism;Carbohydrate metabolism;Metabolism of other amino acids	ko01100//Metabolic pathways;ko01110//Biosynthesis of secondary metabolites;ko00410//beta-Alanine metabolism;ko00250//Alanine, aspartate and glutamate metabolism;ko00650//Butanoate metabolism;ko00430//Taurine and hypotaurine metabolism	K01580;K01580;K01580;K01580;K01580;K01580	-	GO:0003824//catalytic activity	GO:0044710//single-organism metabolic process
HB8-IP_peak_309	SL4.0ch01	39408	40301	894	40011	123	18.941	117.307	113.538	Intron (Solyc01g005010.4.1/Solyc01g005010.4, intron 3 of 4)	SL4.0ch01	38668	41605	2938	5	+	Solyc01g005010.4	Solyc01g005010.4.1	1343	XRI1	PREDICTED: protein XRI1-like [Solanum lycopersicum]	-	-	-	-	-	-	-
HB8-IP_peak_311	SL4.0ch01	43621	44477	857	44381	22	4.1988	9.29396	7.26704	Downstream (1-2kb)	SL4.0ch01	38668	41605	2938	5	+	Solyc01g005010.4	Solyc01g005010.4.1	5713	XRI1	PREDICTED: protein XRI1-like [Solanum lycopersicum]	-	-	-	-	-	-	-
HB8-IP_peak_312	SL4.0ch01	53391	53664	274	53528	27	3.88932	9.88761	7.82112	Intron (Solyc01g005020.3.1/Solyc01g005020.3, intron 11 of 22)	SL4.0ch01	46201	59605	13405	23	-	Solyc01g005020.3	Solyc01g005020.3.1	6077	NHX7	plasmalemma Na+/H+ antiporter [Solanum lycopersicum]	-	-	-	-	GO:0031224//intrinsic component of membrane	GO:0015078//hydrogen ion transmembrane transporter activity;GO:0015291//secondary active transmembrane transporter activity	GO:0015992//proton transport;GO:0044763//single-organism cellular process;GO:0055065//metal ion homeostasis
HB8-IP_peak_313	SL4.0ch01	59260	59747	488	59487	257	45.5788	341.315	336.778	5' UTR	SL4.0ch01	46201	59605	13405	23	-	Solyc01g005020.3	Solyc01g005020.3.1	118	NHX7	plasmalemma Na+/H+ antiporter [Solanum lycopersicum]	-	-	-	-	GO:0031224//intrinsic component of membrane	GO:0015078//hydrogen ion transmembrane transporter activity;GO:0015291//secondary active transmembrane transporter activity	GO:0015992//proton transport;GO:0044763//single-organism cellular process;GO:0055065//metal ion homeostasis
HB8-IP_peak_314	SL4.0ch01	72900	73142	243	73012	21	3.0559	6.17757	4.38273	5' UTR	SL4.0ch01	72958	73952	995	3	+	Solyc01g005050.4	Solyc01g005050.4.1	54	--	PREDICTED: CASP-like protein 4D1 [Nicotiana sylvestris]	-	-	-	-	-	-	-
HB8-IP_peak_315	SL4.0ch01	77768	77994	227	77881	28	4.3421	11.449	9.29722	Promoter (1-2kb)	SL4.0ch01	74282	76652	2371	3	-	Solyc01g005060.3	Solyc01g005060.3.1	-1229	IDD14	PREDICTED: protein SHOOT GRAVITROPISM 5 [Solanum lycopersicum]	-	-	-	-	-	-	-
HB8-IP_peak_316	SL4.0ch01	90170	90376	207	90271	24	4.49008	10.5985	8.49272	Promoter (1-2kb)	SL4.0ch01	82671	88556	5886	13	-	Solyc01g005080.3	Solyc01g005080.3.1	-1715	MAP65-6	PREDICTED: 65-kDa microtubule-associated protein 6-like isoform X1 [Solanum lycopersicum]	-	-	-	-	-	-	-
HB8-IP_peak_318	SL4.0ch01	93422	94019	598	93535	32	5.59882	16.2378	13.8617	Promoter (1-2kb)	SL4.0ch01	94981	96416	1436	2	+	Solyc01r000840.1	Solyc01r000840.1.1	-1446	-	-	-	-	-	-	-	-	-
HB8-IP_peak_319	SL4.0ch01	94314	94529	216	94383	20	3.6427	7.43386	5.53298	Promoter (<=1kb)	SL4.0ch01	94981	96416	1436	2	+	Solyc01r000840.1	Solyc01r000840.1.1	-598	-	-	-	-	-	-	-	-	-
HB8-IP_peak_320	SL4.0ch01	95562	95893	332	95710	16	3.01717	5.11512	3.42397	Exon (Solyc01r000840.1.1/Solyc01r000840.1, exon 2 of 2)	SL4.0ch01	94981	96416	1436	2	+	Solyc01r000840.1	Solyc01r000840.1.1	729	-	-	-	-	-	-	-	-	-
HB8-IP_peak_321	SL4.0ch01	100797	101036	240	100924	23	4.57879	10.4941	8.39404	Exon (Solyc01g005090.3.1/Solyc01g005090.3, exon 3 of 7)	SL4.0ch01	98056	101750	3695	7	-	Solyc01g005090.3	Solyc01g005090.3.1	826	IP5P9	PREDICTED: type IV inositol polyphosphate 5-phosphatase 9 isoform X1 [Solanum lycopersicum]	Metabolism;Environmental Information Processing;Metabolism	Global and overview maps;Signal transduction;Carbohydrate metabolism	ko01100//Metabolic pathways;ko04070//Phosphatidylinositol signaling system;ko00562//Inositol phosphate metabolism	K20279;K20279;K20279	-	-	-
HB8-IP_peak_322	SL4.0ch01	101530	101970	441	101820	38	7.92211	24.8178	22.1424	Promoter (<=1kb)	SL4.0ch01	98056	101750	3695	7	-	Solyc01g005090.3	Solyc01g005090.3.1	-70	IP5P9	PREDICTED: type IV inositol polyphosphate 5-phosphatase 9 isoform X1 [Solanum lycopersicum]	Metabolism;Environmental Information Processing;Metabolism	Global and overview maps;Signal transduction;Carbohydrate metabolism	ko01100//Metabolic pathways;ko04070//Phosphatidylinositol signaling system;ko00562//Inositol phosphate metabolism	K20279;K20279;K20279	-	-	-
HB8-IP_peak_323	SL4.0ch01	102290	102603	314	102475	32	6.73009	19.0637	16.5728	Promoter (<=1kb)	SL4.0ch01	98056	101750	3695	7	-	Solyc01g005090.3	Solyc01g005090.3.1	-725	IP5P9	PREDICTED: type IV inositol polyphosphate 5-phosphatase 9 isoform X1 [Solanum lycopersicum]	Metabolism;Environmental Information Processing;Metabolism	Global and overview maps;Signal transduction;Carbohydrate metabolism	ko01100//Metabolic pathways;ko04070//Phosphatidylinositol signaling system;ko00562//Inositol phosphate metabolism	K20279;K20279;K20279	-	-	-
HB8-IP_peak_324	SL4.0ch01	105664	105894	231	105760	22	4.13087	9.13218	7.11307	Downstream (1-2kb)	SL4.0ch01	98056	101750	3695	7	-	Solyc01g005090.3	Solyc01g005090.3.1	-4010	IP5P9	PREDICTED: type IV inositol polyphosphate 5-phosphatase 9 isoform X1 [Solanum lycopersicum]	Metabolism;Environmental Information Processing;Metabolism	Global and overview maps;Signal transduction;Carbohydrate metabolism	ko01100//Metabolic pathways;ko04070//Phosphatidylinositol signaling system;ko00562//Inositol phosphate metabolism	K20279;K20279;K20279	-	-	-
HB8-IP_peak_325	SL4.0ch01	121531	121840	310	121681	15	2.71458	4.26746	2.66475	Intron (Solyc01g005120.3.1/Solyc01g005120.3, intron 2 of 3)	SL4.0ch01	119339	122563	3225	4	-	Solyc01g005120.3	Solyc01g005120.3.1	882	XTH28	PREDICTED: probable xyloglucan endotransglucosylase/hydrolase protein 28 [Solanum lycopersicum]	-	-	-	-	-	-	-
HB8-IP_peak_334	SL4.0ch01	140762	141164	403	140939	65	10.7202	47.9246	44.7645	Promoter (<=1kb)	SL4.0ch01	141808	142838	1031	2	+	Solyc01r000850.1	Solyc01r000850.1.1	-869	-	-	-	-	-	-	-	-	-
HB8-IP_peak_335	SL4.0ch01	144438	144660	223	144539	24	4.38621	10.3441	8.25425	Promoter (<=1kb)	SL4.0ch01	141845	143966	2122	4	-	Solyc01g005140.3	Solyc01g005140.3.1	-573	Os02g0642300	PREDICTED: probable ascorbate-specific transmembrane electron transporter 1 [Solanum lycopersicum]	-	-	-	-	-	-	-
HB8-IP_peak_337	SL4.0ch01	165108	165417	310	165276	33	5.52253	16.4204	14.0285	Exon (Solyc01r000870.1.1/Solyc01r000870.1, exon 2 of 2)	SL4.0ch01	163415	169061	5647	2	-	Solyc01r000870.1	Solyc01r000870.1.1	3785	-	-	-	-	-	-	-	-	-
HB8-IP_peak_338	SL4.0ch01	167992	168304	313	168150	48	6.51122	25.6416	22.9432	Intron (Solyc01g005210.4.1/Solyc01g005210.4, intron 2 of 5)	SL4.0ch01	157812	183358	25547	6	+	Solyc01g005210.4	Solyc01g005210.4.1	10338	TPS6	PREDICTED: alpha,alpha-trehalose-phosphate synthase [UDP-forming] 6 [Solanum lycopersicum]	Metabolism;Metabolism	Global and overview maps;Carbohydrate metabolism	ko01100//Metabolic pathways;ko00500//Starch and sucrose metabolism	K16055;K16055	-	GO:0019203//carbohydrate phosphatase activity;GO:0035251//UDP-glucosyltransferase activity	GO:0005991//trehalose metabolic process;GO:0006796//phosphate-containing compound metabolic process
HB8-IP_peak_339	SL4.0ch01	173924	174341	418	174245	17	3.19465	5.71182	3.96275	Intron (Solyc01g005210.4.1/Solyc01g005210.4, intron 3 of 5)	SL4.0ch01	157812	183358	25547	6	+	Solyc01g005210.4	Solyc01g005210.4.1	16433	TPS6	PREDICTED: alpha,alpha-trehalose-phosphate synthase [UDP-forming] 6 [Solanum lycopersicum]	Metabolism;Metabolism	Global and overview maps;Carbohydrate metabolism	ko01100//Metabolic pathways;ko00500//Starch and sucrose metabolism	K16055;K16055	-	GO:0019203//carbohydrate phosphatase activity;GO:0035251//UDP-glucosyltransferase activity	GO:0005991//trehalose metabolic process;GO:0006796//phosphate-containing compound metabolic process
HB8-IP_peak_340	SL4.0ch01	175244	175516	273	175431	14	2.73509	4.14929	2.56176	Intron (Solyc01g005210.4.1/Solyc01g005210.4, intron 3 of 5)	SL4.0ch01	157812	183358	25547	6	+	Solyc01g005210.4	Solyc01g005210.4.1	17619	TPS6	PREDICTED: alpha,alpha-trehalose-phosphate synthase [UDP-forming] 6 [Solanum lycopersicum]	Metabolism;Metabolism	Global and overview maps;Carbohydrate metabolism	ko01100//Metabolic pathways;ko00500//Starch and sucrose metabolism	K16055;K16055	-	GO:0019203//carbohydrate phosphatase activity;GO:0035251//UDP-glucosyltransferase activity	GO:0005991//trehalose metabolic process;GO:0006796//phosphate-containing compound metabolic process
HB8-IP_peak_341	SL4.0ch01	176268	176677	410	176557	24	4.49008	10.5985	8.49272	Intron (Solyc01g005210.4.1/Solyc01g005210.4, intron 3 of 5)	SL4.0ch01	157812	183358	25547	6	+	Solyc01g005210.4	Solyc01g005210.4.1	18745	TPS6	PREDICTED: alpha,alpha-trehalose-phosphate synthase [UDP-forming] 6 [Solanum lycopersicum]	Metabolism;Metabolism	Global and overview maps;Carbohydrate metabolism	ko01100//Metabolic pathways;ko00500//Starch and sucrose metabolism	K16055;K16055	-	GO:0019203//carbohydrate phosphatase activity;GO:0035251//UDP-glucosyltransferase activity	GO:0005991//trehalose metabolic process;GO:0006796//phosphate-containing compound metabolic process
HB8-IP_peak_342	SL4.0ch01	190806	191045	240	190914	25	5.39587	13.069	10.8312	Intron (Solyc01g005220.3.1/Solyc01g005220.3, intron 3 of 7)	SL4.0ch01	187605	194678	7074	8	+	Solyc01g005220.3	Solyc01g005220.3.1	3309	At1g14780	PREDICTED: MACPF domain-containing protein At1g14780 [Solanum lycopersicum]	-	-	-	-	-	-	-
HB8-IP_peak_343	SL4.0ch01	197878	198784	907	198074	38	7.68766	24.2451	21.5867	Promoter (1-2kb)	SL4.0ch01	199609	205724	6116	14	+	Solyc01g005240.4	Solyc01g005240.4.1	-1535	AK2	PREDICTED: aspartokinase 2, chloroplastic isoform X2 [Solanum lycopersicum]	Metabolism;Metabolism;Metabolism;Metabolism;Metabolism;Metabolism;Metabolism;Metabolism	Global and overview maps;Global and overview maps;Global and overview maps;Amino acid metabolism;Amino acid metabolism;Global and overview maps;Amino acid metabolism;Biosynthesis of other secondary metabolites	ko01100//Metabolic pathways;ko01110//Biosynthesis of secondary metabolites;ko01230//Biosynthesis of amino acids;ko00270//Cysteine and methionine metabolism;ko00260//Glycine, serine and threonine metabolism;ko01210//2-Oxocarboxylic acid metabolism;ko00300//Lysine biosynthesis;ko00261//Monobactam biosynthesis	K00928;K00928;K00928;K00928;K00928;K00928;K00928;K00928	-	-	-
HB8-IP_peak_344	SL4.0ch01	209299	209516	218	209440	24	4.01905	9.41892	7.38478	Promoter (<=1kb)	SL4.0ch01	209741	212916	3176	6	+	Solyc01g005253.1	Solyc01g005253.1.1	-301	--	PREDICTED: SEC14 cytosolic factor-like isoform X1 [Solanum lycopersicum]	-	-	-	-	-	-	-
HB8-IP_peak_345	SL4.0ch01	210627	211057	431	210994	21	4.19723	8.99966	6.98889	Intron (Solyc01g005253.1.1/Solyc01g005253.1, intron 2 of 5)	SL4.0ch01	209741	212916	3176	6	+	Solyc01g005253.1	Solyc01g005253.1.1	1253	--	PREDICTED: SEC14 cytosolic factor-like isoform X1 [Solanum lycopersicum]	-	-	-	-	-	-	-
HB8-IP_peak_346	SL4.0ch01	220060	220588	529	220192	26	5.15114	12.865	10.6369	Promoter (<=1kb)	SL4.0ch01	220605	225102	4498	2	+	Solyc01r000890.1	Solyc01r000890.1.1	-413	-	-	-	-	-	-	-	-	-
HB8-IP_peak_347	SL4.0ch01	222134	222992	859	222626	29	5.3881	14.5473	12.2395	Promoter (1-2kb)	SL4.0ch01	218705	221488	2784	6	-	Solyc01g005280.3	Solyc01g005280.3.1	-1138	--	PREDICTED: SEC14 cytosolic factor-like [Solanum lycopersicum]	-	-	-	-	-	-	-
HB8-IP_peak_348	SL4.0ch01	243063	243458	396	243291	122	21.9318	125.454	121.643	Promoter (<=1kb)	SL4.0ch01	240417	242630	2214	3	-	Solyc01g005320.2	Solyc01g005320.2.1	-661	--	PREDICTED: uncharacterized protein C594.04c [Solanum lycopersicum]	-	-	-	-	-	-	-
HB8-IP_peak_349	SL4.0ch01	244045	244546	502	244194	36	6.69081	20.7756	18.2238	Promoter (1-2kb)	SL4.0ch01	240417	242630	2214	3	-	Solyc01g005320.2	Solyc01g005320.2.1	-1564	--	PREDICTED: uncharacterized protein C594.04c [Solanum lycopersicum]	-	-	-	-	-	-	-
HB8-IP_peak_350	SL4.0ch01	253281	253553	273	253429	25	4.78065	11.6275	9.46192	Downstream (1-2kb)	SL4.0ch01	246265	251052	4788	11	-	Solyc01g005330.3	Solyc01g005330.3.1	-2377	MAP70.1	PREDICTED: microtubule-associated protein 70-2-like [Solanum lycopersicum]	-	-	-	-	-	-	-
HB8-IP_peak_351	SL4.0ch01	259641	259907	267	259736	25	3.78296	9.06061	7.04664	Promoter (<=1kb)	SL4.0ch01	255052	259718	4667	3	-	Solyc01g005340.3	Solyc01g005340.3.1	-18	At2g01680	PREDICTED: ankyrin repeat-containing protein At2g01680 [Solanum lycopersicum]	-	-	-	-	-	-	-
HB8-IP_peak_352	SL4.0ch01	264623	265024	402	264823	57	10.417	42.0568	38.9938	Intron (Solyc01g005350.4.1/Solyc01g005350.4, intron 2 of 3)	SL4.0ch01	262224	269870	7647	4	-	Solyc01g005350.4	Solyc01g005350.4.1	5047	At5g37990	PREDICTED: probable S-adenosylmethionine-dependent methyltransferase At5g38780 [Solanum lycopersicum]	-	-	-	-	-	-	-
HB8-IP_peak_353	SL4.0ch01	265243	265777	535	265380	15	3.05253	5.00012	3.31932	Intron (Solyc01g005350.4.1/Solyc01g005350.4, intron 2 of 3)	SL4.0ch01	262224	269870	7647	4	-	Solyc01g005350.4	Solyc01g005350.4.1	4490	At5g37990	PREDICTED: probable S-adenosylmethionine-dependent methyltransferase At5g38780 [Solanum lycopersicum]	-	-	-	-	-	-	-
HB8-IP_peak_354	SL4.0ch01	266624	266840	217	266771	17	2.89372	5.01825	3.33466	Intron (Solyc01g005350.4.1/Solyc01g005350.4, intron 2 of 3)	SL4.0ch01	262224	269870	7647	4	-	Solyc01g005350.4	Solyc01g005350.4.1	3099	At5g37990	PREDICTED: probable S-adenosylmethionine-dependent methyltransferase At5g38780 [Solanum lycopersicum]	-	-	-	-	-	-	-
HB8-IP_peak_355	SL4.0ch01	271125	271466	342	271274	15	3.24579	5.40571	3.68325	Promoter (<=1kb)	SL4.0ch01	272007	273422	1416	2	+	Solyc01g005360.4	Solyc01g005360.4.1	-733	-	-	-	-	-	-	-	-	-
HB8-IP_peak_359	SL4.0ch01	287096	288344	1249	288095	30	4.11934	11.3978	9.24757	Promoter (1-2kb)	SL4.0ch01	290027	291960	1934	5	+	Solyc01g005390.3	Solyc01g005390.3.1	-1932	NUDT17	PREDICTED: nudix hydrolase 18, mitochondrial [Solanum lycopersicum]	-	-	-	-	-	-	-
HB8-IP_peak_360	SL4.0ch01	288842	289243	402	288898	20	4.27239	8.87645	6.87943	Promoter (1-2kb)	SL4.0ch01	290027	291960	1934	5	+	Solyc01g005390.3	Solyc01g005390.3.1	-1129	NUDT17	PREDICTED: nudix hydrolase 18, mitochondrial [Solanum lycopersicum]	-	-	-	-	-	-	-
HB8-IP_peak_361	SL4.0ch01	292695	292912	218	292818	18	3.76465	7.21031	5.33361	Promoter (1-2kb)	SL4.0ch01	293989	297571	3583	7	+	Solyc01g005400.3	Solyc01g005400.3.1	-1171	PXG4	PREDICTED: probable peroxygenase 5 [Solanum lycopersicum]	Metabolism	Lipid metabolism	ko00073//Cutin, suberine and wax biosynthesis	K17991	-	-	-
HB8-IP_peak_362	SL4.0ch01	293256	293569	314	293482	19	3.96279	7.90923	5.97741	Promoter (<=1kb)	SL4.0ch01	293989	297571	3583	7	+	Solyc01g005400.3	Solyc01g005400.3.1	-507	PXG4	PREDICTED: probable peroxygenase 5 [Solanum lycopersicum]	Metabolism	Lipid metabolism	ko00073//Cutin, suberine and wax biosynthesis	K17991	-	-	-
HB8-IP_peak_364	SL4.0ch01	300944	301597	654	301050	20	3.77167	7.73838	5.8189	Intron (Solyc01g005410.4.1/Solyc01g005410.4, intron 1 of 5)	SL4.0ch01	300599	303991	3393	6	+	Solyc01g005410.4	Solyc01g005410.4.1	451	PXG5	PREDICTED: probable peroxygenase 5 [Solanum lycopersicum]	Metabolism	Lipid metabolism	ko00073//Cutin, suberine and wax biosynthesis	K17991	-	-	-
HB8-IP_peak_365	SL4.0ch01	307503	307875	373	307678	78	13.4032	64.5656	61.188	3' UTR	SL4.0ch01	307514	308340	827	1	-	Solyc01g005420.2	Solyc01g005420.2.1	662	--	PREDICTED: protein SRC2 homolog [Nicotiana tomentosiformis]	-	-	-	-	-	-	-
HB8-IP_peak_366	SL4.0ch01	329480	329700	221	329631	18	3.25523	6.06087	4.2767	Intron (Solyc01g005450.3.1/Solyc01g005450.3, intron 2 of 2)	SL4.0ch01	328769	331460	2692	3	-	Solyc01g005450.3	Solyc01g005450.3.1	1829	SKIP28	PREDICTED: F-box protein SKIP28 [Solanum lycopersicum]	-	-	-	-	-	-	-
HB8-IP_peak_367	SL4.0ch01	335986	336818	833	336336	61	12.1744	49.3019	46.1204	Promoter (1-2kb)	SL4.0ch01	331891	334829	2939	2	-	Solyc01g005460.4	Solyc01g005460.4.1	-1507	dlcB	PREDICTED: dynein light chain 1, cytoplasmic [Solanum lycopersicum]	-	-	-	-	-	-	GO:0044763//single-organism cellular process
HB8-IP_peak_368	SL4.0ch01	337875	338241	367	338012	30	6.39026	17.3789	14.9492	Intron (Solyc01g005470.3.1/Solyc01g005470.3, intron 2 of 3)	SL4.0ch01	336620	338923	2304	4	-	Solyc01g005470.3	Solyc01g005470.3.1	911	PCR2	PREDICTED: protein PLANT CADMIUM RESISTANCE 2 [Solanum lycopersicum]	-	-	-	-	-	-	-
HB8-IP_peak_369	SL4.0ch01	340168	341025	858	340907	28	7.0836	18.0182	15.5659	Promoter (1-2kb)	SL4.0ch01	336620	338923	2304	4	-	Solyc01g005470.3	Solyc01g005470.3.1	-1984	PCR2	PREDICTED: protein PLANT CADMIUM RESISTANCE 2 [Solanum lycopersicum]	-	-	-	-	-	-	-
HB8-IP_peak_371	SL4.0ch01	355306	355522	217	355361	15	3.25515	5.42513	3.69818	Promoter (1-2kb)	SL4.0ch01	351395	354021	2627	5	-	Solyc01g005490.3	Solyc01g005490.3.1	-1340	ILL7	PREDICTED: IAA-amino acid hydrolase ILR1-like 3 [Solanum lycopersicum]	-	-	-	-	-	-	-
HB8-IP_peak_372	SL4.0ch01	372456	372699	244	372565	26	4.33953	10.8346	8.71471	Downstream (<1kb)	SL4.0ch01	367922	369142	1221	2	-	Solyc01g005530.3	Solyc01g005530.3.1	-3423	--	PREDICTED: UPF0396 protein CG6066 [Sesamum indicum]	-	-	-	-	-	-	-
HB8-IP_peak_373	SL4.0ch01	385690	386387	698	385815	38	7.48541	23.7423	21.0977	Promoter (1-2kb)	SL4.0ch01	373209	383834	10626	14	-	Solyc01g005540.4	Solyc01g005540.4.1	-1981	OVA5	PREDICTED: lysine--tRNA ligase, chloroplastic/mitochondrial [Solanum lycopersicum]	Genetic Information Processing	Translation	ko00970//Aminoacyl-tRNA biosynthesis	K04567	-	-	-
HB8-IP_peak_379	SL4.0ch01	396386	396670	285	396559	35	5.78743	17.9347	15.4908	Intron (Solyc01g005550.3.1/Solyc01g005550.3, intron 1 of 6)	SL4.0ch01	395748	398893	3146	7	+	Solyc01g005550.3	Solyc01g005550.3.1	811	--	PREDICTED: uncharacterized protein LOC101253614 [Solanum lycopersicum]	-	-	-	-	-	-	-
HB8-IP_peak_382	SL4.0ch01	406516	406775	260	406649	25	5.34519	12.9536	10.7209	Promoter (1-2kb)	SL4.0ch01	407818	412751	4934	15	+	Solyc01g005560.3	Solyc01g005560.3.1	-1169	ICDH-1	PREDICTED: isocitrate dehydrogenase [NADP] [Solanum lycopersicum]	Metabolism;Metabolism;Metabolism;Metabolism;Metabolism;Cellular Processes;Metabolism;Metabolism	Global and overview maps;Global and overview maps;Global and overview maps;Global and overview maps;Metabolism of other amino acids;Transport and catabolism;Global and overview maps;Carbohydrate metabolism	ko01100//Metabolic pathways;ko01110//Biosynthesis of secondary metabolites;ko01200//Carbon metabolism;ko01230//Biosynthesis of amino acids;ko00480//Glutathione metabolism;ko04146//Peroxisome;ko01210//2-Oxocarboxylic acid metabolism;ko00020//Citrate cycle (TCA cycle)	K00031;K00031;K00031;K00031;K00031;K00031;K00031;K00031	GO:0044424//intracellular part	GO:0000166//nucleotide binding;GO:0004448//isocitrate dehydrogenase activity;GO:0046872//metal ion binding	GO:0006101//citrate metabolic process;GO:0044262//cellular carbohydrate metabolic process
HB8-IP_peak_383	SL4.0ch01	417812	418606	795	418178	32	5.04075	14.7177	12.3998	Promoter (1-2kb)	SL4.0ch01	414172	416436	2265	4	-	Solyc01g005570.4	Solyc01g005570.4.1	-1742	--	PREDICTED: uncharacterized protein LOC101267835 [Solanum lycopersicum]	-	-	-	-	-	-	-
HB8-IP_peak_386	SL4.0ch01	426713	427491	779	426894	23	3.18917	6.9466	5.089	Downstream (2-3kb)	SL4.0ch01	428897	429319	423	1	+	Solyc01g005590.2	Solyc01g005590.2.1	-2003	--	PREDICTED: arabinogalactan peptide 13 [Solanum lycopersicum]	-	-	-	-	-	-	-
HB8-IP_peak_387	SL4.0ch01	428987	429472	486	429337	25	4.85642	11.8102	9.63821	Downstream (2-3kb)	SL4.0ch01	428897	429319	423	1	+	Solyc01g005590.2	Solyc01g005590.2.1	440	--	PREDICTED: arabinogalactan peptide 13 [Solanum lycopersicum]	-	-	-	-	-	-	-
HB8-IP_peak_388	SL4.0ch01	439447	440552	1106	439864	26	4.34057	10.8374	8.71567	Exon (Solyc01g005610.4.1/Solyc01g005610.4, exon 1 of 5)	SL4.0ch01	439669	442408	2740	5	+	Solyc01g005610.4	Solyc01g005610.4.1	195	At1g09390	PREDICTED: GDSL esterase/lipase At1g09390-like [Solanum lycopersicum]	-	-	-	-	-	GO:0016787//hydrolase activity	-
HB8-IP_peak_389	SL4.0ch01	448207	448406	200	448278	17	2.89372	5.01825	3.33466	Promoter (1-2kb)	SL4.0ch01	442576	447154	4579	6	-	Solyc01g005620.3	Solyc01g005620.3.1	-1124	DTC	oxoglutarate/malate translocator [Solanum lycopersicum]	-	-	-	-	GO:0005911//cell-cell junction;GO:0009526//plastid envelope;GO:0019866//organelle inner membrane;GO:0030312//external encapsulating structure;GO:0031224//intrinsic component of membrane	GO:0046943//carboxylic acid transmembrane transporter activity	GO:0006006//glucose metabolic process;GO:0006090//pyruvate metabolic process;GO:0006842//tricarboxylic acid transport;GO:0010038//response to metal ion;GO:0045333//cellular respiration
HB8-IP_peak_390	SL4.0ch01	449194	449650	457	449388	21	4.08438	8.73849	6.75015	Downstream (2-3kb)	SL4.0ch01	442576	447154	4579	6	-	Solyc01g005620.3	Solyc01g005620.3.1	-2234	DTC	oxoglutarate/malate translocator [Solanum lycopersicum]	-	-	-	-	GO:0005911//cell-cell junction;GO:0009526//plastid envelope;GO:0019866//organelle inner membrane;GO:0030312//external encapsulating structure;GO:0031224//intrinsic component of membrane	GO:0046943//carboxylic acid transmembrane transporter activity	GO:0006006//glucose metabolic process;GO:0006090//pyruvate metabolic process;GO:0006842//tricarboxylic acid transport;GO:0010038//response to metal ion;GO:0045333//cellular respiration
HB8-IP_peak_391	SL4.0ch01	450071	451220	1150	450628	71	13.3671	59.4335	56.114	Downstream (1-2kb)	SL4.0ch01	452951	453628	678	2	+	Solyc01r000910.1	Solyc01r000910.1.1	-2323	-	-	-	-	-	-	-	-	-
HB8-IP_peak_392	SL4.0ch01	452685	453515	831	452884	72	11.9842	56.2319	52.9533	Promoter (<=1kb)	SL4.0ch01	452951	453628	678	2	+	Solyc01r000910.1	Solyc01r000910.1.1	-67	-	-	-	-	-	-	-	-	-
HB8-IP_peak_393	SL4.0ch01	455051	455393	343	455221	36	6.80323	21.0646	18.5065	Promoter (1-2kb)	SL4.0ch01	452171	453728	1558	2	-	Solyc01r000900.1	Solyc01r000900.1.2	-1493	-	-	-	-	-	-	-	-	-
HB8-IP_peak_394	SL4.0ch01	455768	456056	289	455910	31	6.06588	17.0257	14.6187	Promoter (1-2kb)	SL4.0ch01	456936	457640	705	1	+	Solyc01g005630.3	Solyc01g005630.3.1	-1026	RAP2-11	PREDICTED: ethylene-responsive transcription factor RAP2-11-like [Solanum lycopersicum]	-	-	-	-	-	-	-
HB8-IP_peak_395	SL4.0ch01	469018	469288	271	469113	18	3.56631	6.77141	4.92622	Promoter (<=1kb)	SL4.0ch01	466710	468308	1599	1	-	Solyc01g005650.3	Solyc01g005650.3.1	-805	ARI8	PREDICTED: probable E3 ubiquitin-protein ligase ARI8 [Solanum lycopersicum]	-	-	-	-	-	-	-
HB8-IP_peak_396	SL4.0ch01	471197	471464	268	471340	21	3.95127	8.42585	6.45505	Exon (Solyc01g005660.3.1/Solyc01g005660.3, exon 1 of 2)	SL4.0ch01	471331	473227	1897	2	+	Solyc01g005660.3	Solyc01g005660.3.1	9	MYB5	PREDICTED: transcription repressor MYB5-like [Solanum lycopersicum]	Organismal Systems	Environmental adaptation	ko04626//Plant-pathogen interaction	K09422	-	-	-
HB8-IP_peak_397	SL4.0ch01	472749	473048	300	472930	23	3.33371	7.34689	5.45994	Exon (Solyc01g005660.3.1/Solyc01g005660.3, exon 2 of 2)	SL4.0ch01	471331	473227	1897	2	+	Solyc01g005660.3	Solyc01g005660.3.1	1599	MYB5	PREDICTED: transcription repressor MYB5-like [Solanum lycopersicum]	Organismal Systems	Environmental adaptation	ko04626//Plant-pathogen interaction	K09422	-	-	-
HB8-IP_peak_398	SL4.0ch01	473411	473785	375	473526	27	5.74095	14.6274	12.3142	Intron (Solyc01r000920.1.1/Solyc01r000920.1, intron 1 of 1)	SL4.0ch01	472619	475094	2476	2	-	Solyc01r000920.1	Solyc01r000920.1.1	1568	-	-	-	-	-	-	-	-	-
HB8-IP_peak_399	SL4.0ch01	474192	474800	609	474621	35	7.43095	22.1381	19.5455	Intron (Solyc01r000920.1.1/Solyc01r000920.1, intron 1 of 1)	SL4.0ch01	472619	475094	2476	2	-	Solyc01r000920.1	Solyc01r000920.1.1	473	-	-	-	-	-	-	-	-	-
HB8-IP_peak_400	SL4.0ch01	475378	475771	394	475654	19	4.12275	8.25985	6.30157	Promoter (<=1kb)	SL4.0ch01	472619	475094	2476	2	-	Solyc01r000920.1	Solyc01r000920.1.1	-560	-	-	-	-	-	-	-	-	-
HB8-IP_peak_401	SL4.0ch01	479410	479737	328	479582	44	8.71342	29.9652	27.1544	Promoter (<=1kb)	SL4.0ch01	477271	478842	1572	2	-	Solyc01r000930.1	Solyc01r000930.1.1	-740	-	-	-	-	-	-	-	-	-
HB8-IP_peak_402	SL4.0ch01	480232	480440	209	480381	21	3.3605	6.97285	5.11203	Promoter (1-2kb)	SL4.0ch01	477271	478842	1572	2	-	Solyc01r000930.1	Solyc01r000930.1.1	-1539	-	-	-	-	-	-	-	-	-
HB8-IP_peak_403	SL4.0ch01	480689	480947	259	480814	29	4.8217	13.0771	10.8391	Promoter (1-2kb)	SL4.0ch01	477271	478842	1572	2	-	Solyc01r000930.1	Solyc01r000930.1.1	-1972	-	-	-	-	-	-	-	-	-
HB8-IP_peak_404	SL4.0ch01	482666	483086	421	482934	35	7.3241	21.883	19.2956	Promoter (<=1kb)	SL4.0ch01	483723	488548	4826	7	+	Solyc01g005680.4	Solyc01g005680.4.1	-789	LOG8	PREDICTED: cytokinin riboside 5'-monophosphate phosphoribohydrolase LOG8 [Solanum lycopersicum]	-	-	-	-	-	-	-
HB8-IP_peak_405	SL4.0ch01	483581	483822	242	483681	21	4.24915	9.11868	7.10295	Promoter (<=1kb)	SL4.0ch01	483723	488548	4826	7	+	Solyc01g005680.4	Solyc01g005680.4.1	-42	LOG8	PREDICTED: cytokinin riboside 5'-monophosphate phosphoribohydrolase LOG8 [Solanum lycopersicum]	-	-	-	-	-	-	-
HB8-IP_peak_406	SL4.0ch01	485879	486410	532	486161	24	5.07827	11.9835	9.80231	Intron (Solyc01g005680.4.1/Solyc01g005680.4, intron 5 of 6)	SL4.0ch01	483723	488548	4826	7	+	Solyc01g005680.4	Solyc01g005680.4.1	2438	LOG8	PREDICTED: cytokinin riboside 5'-monophosphate phosphoribohydrolase LOG8 [Solanum lycopersicum]	-	-	-	-	-	-	-
HB8-IP_peak_407	SL4.0ch01	486794	487612	819	487272	26	5.58073	13.8691	11.5907	Intron (Solyc01g005680.4.1/Solyc01g005680.4, intron 5 of 6)	SL4.0ch01	483723	488548	4826	7	+	Solyc01g005680.4	Solyc01g005680.4.1	3549	LOG8	PREDICTED: cytokinin riboside 5'-monophosphate phosphoribohydrolase LOG8 [Solanum lycopersicum]	-	-	-	-	-	-	-
HB8-IP_peak_408	SL4.0ch01	520287	521027	741	520900	26	5.03706	12.5907	10.3768	Downstream (2-3kb)	SL4.0ch01	516825	518201	1377	1	-	Solyc01g005790.1	Solyc01g005790.1.1	-2699	PCMP-E42	PREDICTED: putative pentatricopeptide repeat-containing protein At1g10330 isoform X1 [Solanum lycopersicum]	-	-	-	-	-	-	-
HB8-IP_peak_409	SL4.0ch01	528213	528430	218	528338	16	3.61625	6.39844	4.58854	Promoter (1-2kb)	SL4.0ch01	523896	526595	2700	6	-	Solyc01g005800.3	Solyc01g005800.3.1	-1743	IQM2	PREDICTED: IQ domain-containing protein IQM2 [Solanum lycopersicum]	-	-	-	-	-	-	-
HB8-IP_peak_413	SL4.0ch01	574507	574794	288	574668	39	7.85447	25.1634	22.4771	Promoter (1-2kb)	SL4.0ch01	576643	582351	5709	6	+	Solyc01g005830.4	Solyc01g005830.4.1	-1975	At3g13560	PREDICTED: glucan endo-1,3-beta-glucosidase 4 [Solanum lycopersicum]	Metabolism	Carbohydrate metabolism	ko00500//Starch and sucrose metabolism	K19892	GO:0031225//anchored component of membrane	GO:0004553//hydrolase activity, hydrolyzing O-glycosyl compounds	GO:0008152//metabolic process
HB8-IP_peak_414	SL4.0ch01	575077	575560	484	575387	39	7.79452	25.0145	22.3327	Promoter (1-2kb)	SL4.0ch01	576643	582351	5709	6	+	Solyc01g005830.4	Solyc01g005830.4.1	-1256	At3g13560	PREDICTED: glucan endo-1,3-beta-glucosidase 4 [Solanum lycopersicum]	Metabolism	Carbohydrate metabolism	ko00500//Starch and sucrose metabolism	K19892	GO:0031225//anchored component of membrane	GO:0004553//hydrolase activity, hydrolyzing O-glycosyl compounds	GO:0008152//metabolic process
HB8-IP_peak_415	SL4.0ch01	615355	615719	365	615511	36	6.27746	19.6867	17.1733	Promoter (1-2kb)	SL4.0ch01	617317	621361	4045	3	+	Solyc01g005930.3	Solyc01g005930.3.1	-1806	--	Lipase/lipooxygenase, PLAT/LH2 [Cynara cardunculus var. scolymus] [Cynara cardunculus]	-	-	-	-	-	-	-
HB8-IP_peak_417	SL4.0ch01	622840	623069	230	622921	19	3.78649	7.51514	5.61183	Promoter (1-2kb)	SL4.0ch01	624715	627944	3230	6	+	Solyc01g005940.4	Solyc01g005940.4.1	-1794	Y1	PREDICTED: phytoene synthase 2, chloroplastic-like [Solanum pennellii]	Metabolism;Metabolism;Metabolism	Global and overview maps;Global and overview maps;Metabolism of terpenoids and polyketides	ko01100//Metabolic pathways;ko01110//Biosynthesis of secondary metabolites;ko00906//Carotenoid biosynthesis	K02291;K02291;K02291	-	GO:0016740//transferase activity	-
HB8-IP_peak_418	SL4.0ch01	623621	623855	235	623787	22	4.24943	9.41372	7.38133	Promoter (<=1kb)	SL4.0ch01	624715	627944	3230	6	+	Solyc01g005940.4	Solyc01g005940.4.1	-928	Y1	PREDICTED: phytoene synthase 2, chloroplastic-like [Solanum pennellii]	Metabolism;Metabolism;Metabolism	Global and overview maps;Global and overview maps;Metabolism of terpenoids and polyketides	ko01100//Metabolic pathways;ko01110//Biosynthesis of secondary metabolites;ko00906//Carotenoid biosynthesis	K02291;K02291;K02291	-	GO:0016740//transferase activity	-
HB8-IP_peak_423	SL4.0ch01	650941	651419	479	651230	27	5.94792	15.1008	12.7718	Promoter (1-2kb)	SL4.0ch01	652435	657845	5411	2	+	Solyc01g005970.3	Solyc01g005970.3.1	-1205	At1g55270	PREDICTED: F-box/kelch-repeat protein At1g55270 [Solanum lycopersicum]	-	-	-	-	-	-	-
HB8-IP_peak_424	SL4.0ch01	658175	658442	268	658294	34	4.86165	14.8932	12.5697	Downstream (2-3kb)	SL4.0ch01	660387	662476	2090	2	-	Solyc01g005980.4	Solyc01g005980.4.1	4182	--	PREDICTED: uncharacterized protein LOC101247847 [Solanum lycopersicum]	-	-	-	-	-	-	-
HB8-IP_peak_425	SL4.0ch01	666431	666663	233	666595	25	4.90425	11.9247	9.74877	Promoter (1-2kb)	SL4.0ch01	663606	665382	1777	3	-	Solyc01g005985.1	Solyc01g005985.1.1	-1213	YLS3	PREDICTED: protein YLS3 [Solanum lycopersicum]	-	-	-	-	-	-	GO:0042546//cell wall biogenesis;GO:0044699//single-organism process
HB8-IP_peak_430	SL4.0ch01	672707	673302	596	673190	34	6.89032	20.3623	17.8268	Promoter (<=1kb)	SL4.0ch01	673274	679768	6495	8	+	Solyc01g006000.3	Solyc01g006000.3.1	-84	Pigv	PREDICTED: GPI mannosyltransferase 2 [Solanum lycopersicum]	Metabolism;Metabolism	Global and overview maps;Glycan biosynthesis and metabolism	ko01100//Metabolic pathways;ko00563//Glycosylphosphatidylinositol(GPI)-anchor biosynthesis	K07542;K07542	-	-	-
HB8-IP_peak_431	SL4.0ch01	723065	723399	335	723198	29	6.05379	16.1663	13.7951	Downstream (<1kb)	SL4.0ch01	723500	737443	13944	18	-	Solyc01g006040.3	Solyc01g006040.3.1	14245	HUB2	PREDICTED: E3 ubiquitin-protein ligase BRE1-like 2 [Solanum lycopersicum]	-	-	-	-	-	-	-
HB8-IP_peak_432	SL4.0ch01	738096	739574	1479	738273	45	7.02649	25.8697	23.1623	Promoter (<=1kb)	SL4.0ch01	723500	737443	13944	18	-	Solyc01g006040.3	Solyc01g006040.3.1	-830	HUB2	PREDICTED: E3 ubiquitin-protein ligase BRE1-like 2 [Solanum lycopersicum]	-	-	-	-	-	-	-
HB8-IP_peak_433	SL4.0ch01	742569	742810	242	742700	13	2.37526	3.24455	1.76535	Promoter (1-2kb)	SL4.0ch01	739636	741029	1394	1	-	Solyc01g006050.2	Solyc01g006050.2.1	-1671	--	PREDICTED: transmembrane protein 45A-like [Solanum lycopersicum]	-	-	-	-	-	-	-
HB8-IP_peak_434	SL4.0ch01	746863	747071	209	747028	14	3.3008	5.30592	3.59127	Promoter (<=1kb)	SL4.0ch01	747554	748217	664	1	+	Solyc01g006055.1	Solyc01g006055.1.1	-526	DIR19	PREDICTED: dirigent protein 19 [Solanum lycopersicum]	-	-	-	-	-	-	-
HB8-IP_peak_436	SL4.0ch01	756611	756826	216	756740	20	4.59473	9.57555	7.53229	Exon (Solyc01g006080.2.1/Solyc01g006080.2, exon 6 of 6)	SL4.0ch01	756619	759819	3201	6	-	Solyc01g006080.2	Solyc01g006080.2.1	3079	--	PREDICTED: uncharacterized protein LOC104645694 [Solanum lycopersicum]	-	-	-	-	-	-	-
HB8-IP_peak_437	SL4.0ch01	760851	761438	588	761042	22	3.90221	8.57754	6.59918	Promoter (1-2kb)	SL4.0ch01	756619	759819	3201	6	-	Solyc01g006080.2	Solyc01g006080.2.1	-1223	--	PREDICTED: uncharacterized protein LOC104645694 [Solanum lycopersicum]	-	-	-	-	-	-	-
HB8-IP_peak_438	SL4.0ch01	763091	763305	215	763152	20	3.05547	5.98045	4.20268	Promoter (<=1kb)	SL4.0ch01	763833	765269	1437	2	+	Solyc01g006090.3	Solyc01g006090.3.1	-681	EBP2	PREDICTED: probable rRNA-processing protein EBP2 homolog [Solanum lycopersicum]	-	-	-	-	-	-	-
HB8-IP_peak_439	SL4.0ch01	765363	766116	754	765820	30	5.5677	15.3813	13.0376	Downstream (<1kb)	SL4.0ch01	763833	765269	1437	2	+	Solyc01g006090.3	Solyc01g006090.3.1	1987	EBP2	PREDICTED: probable rRNA-processing protein EBP2 homolog [Solanum lycopersicum]	-	-	-	-	-	-	-
HB8-IP_peak_440	SL4.0ch01	774751	775058	308	774919	25	3.9715	9.57083	7.52798	Promoter (<=1kb)	SL4.0ch01	766314	774402	8089	22	-	Solyc01g006100.4	Solyc01g006100.4.1	-517	CMT3	PREDICTED: DNA (cytosine-5)-methyltransferase 1 isoform X2 [Solanum lycopersicum]	Metabolism;Metabolism	Global and overview maps;Amino acid metabolism	ko01100//Metabolic pathways;ko00270//Cysteine and methionine metabolism	K00558;K00558	-	-	-
HB8-IP_peak_441	SL4.0ch01	782603	782888	286	782730	21	3.53676	7.41818	5.52047	Promoter (<=1kb)	SL4.0ch01	776098	781893	5796	9	-	Solyc01g006110.3	Solyc01g006110.3.1	-837	TAP46	PREDICTED: PP2A regulatory subunit TAP46 [Solanum lycopersicum]	Cellular Processes	Transport and catabolism	ko04136//Autophagy - other eukaryotes	K17606	-	-	-
HB8-IP_peak_442	SL4.0ch01	805481	805822	342	805685	46	9.27656	32.5068	29.6361	Downstream (1-2kb)	SL4.0ch01	798926	803433	4508	8	-	Solyc01g006140.4	Solyc01g006140.4.1	-2252	CDT1A	PREDICTED: CDT1-like protein a, chloroplastic [Solanum lycopersicum]	-	-	-	-	-	-	-
HB8-IP_peak_443	SL4.0ch01	813464	813851	388	813699	26	4.77538	11.9485	9.77214	Promoter (1-2kb)	SL4.0ch01	807080	812172	5093	9	-	Solyc01g006150.3	Solyc01g006150.3.1	-1527	MTP4	PREDICTED: metal tolerance protein 4-like isoform X1 [Solanum lycopersicum]	-	-	-	-	-	-	-
HB8-IP_peak_444	SL4.0ch01	816159	816404	246	816276	35	3.79622	11.7146	9.54554	Promoter (1-2kb)	SL4.0ch01	814890	815271	382	2	-	Solyc01r001000.1	Solyc01r001000.1.1	-1005	-	-	-	-	-	-	-	-	-
HB8-IP_peak_445	SL4.0ch01	834337	834593	257	834497	25	4.41119	10.7135	8.59777	Promoter (<=1kb)	SL4.0ch01	828707	833622	4916	4	-	Solyc01g006190.3	Solyc01g006190.3.1	-875	SINAT2	PREDICTED: E3 ubiquitin-protein ligase SINAT2 [Solanum lycopersicum]	Genetic Information Processing	Folding, sorting and degradation	ko04120//Ubiquitin mediated proteolysis	K04506	-	-	-
HB8-IP_peak_446	SL4.0ch01	838244	838662	419	838412	17	3.70549	6.83065	4.98059	Promoter (1-2kb)	SL4.0ch01	839587	842600	3014	2	+	Solyc01g006200.3	Solyc01g006200.3.1	-1175	--	-	-	-	-	-	-	-	-
HB8-IP_peak_447	SL4.0ch01	838881	839108	228	839021	24	5.09855	12.0297	9.84545	Promoter (<=1kb)	SL4.0ch01	839587	842600	3014	2	+	Solyc01g006200.3	Solyc01g006200.3.1	-566	--	-	-	-	-	-	-	-	-
HB8-IP_peak_448	SL4.0ch01	841295	841494	200	841407	18	3.49355	6.6077	4.77188	Intron (Solyc01g006200.3.1/Solyc01g006200.3, intron 1 of 1)	SL4.0ch01	839587	842600	3014	2	+	Solyc01g006200.3	Solyc01g006200.3.1	1820	--	-	-	-	-	-	-	-	-
HB8-IP_peak_450	SL4.0ch01	894343	894655	313	894569	46	5.98593	23.039	20.4176	Exon (Solyc01g006290.4.1/Solyc01g006290.4, exon 1 of 4)	SL4.0ch01	894318	897161	2844	4	+	Solyc01g006290.4	Solyc01g006290.4.1	251	-	-	-	-	-	-	-	-	-
HB8-IP_peak_451	SL4.0ch01	896630	896970	341	896729	28	5.53271	14.5246	12.2193	Exon (Solyc01g006290.4.1/Solyc01g006290.4, exon 4 of 4)	SL4.0ch01	894318	897161	2844	4	+	Solyc01g006290.4	Solyc01g006290.4.1	2411	-	-	-	-	-	-	-	-	-
HB8-IP_peak_452	SL4.0ch01	898111	898343	233	898203	20	4.32889	9.00076	6.98956	Downstream (<1kb)	SL4.0ch01	898439	901295	2857	4	-	Solyc01g006300.3	Solyc01g006300.3.1	3092	PER53	peroxidase precursor [Solanum lycopersicum]	Metabolism;Metabolism;Metabolism	Global and overview maps;Global and overview maps;Biosynthesis of other secondary metabolites	ko01100//Metabolic pathways;ko01110//Biosynthesis of secondary metabolites;ko00940//Phenylpropanoid biosynthesis	K00430;K00430;K00430	-	GO:0003824//catalytic activity;GO:0043169//cation binding;GO:0046906//tetrapyrrole binding	GO:0006950//response to stress;GO:0044710//single-organism metabolic process
HB8-IP_peak_453	SL4.0ch01	899351	899553	203	899475	21	4.47584	9.63006	7.58262	Intron (Solyc01g006300.3.1/Solyc01g006300.3, intron 3 of 3)	SL4.0ch01	898439	901295	2857	4	-	Solyc01g006300.3	Solyc01g006300.3.1	1820	PER53	peroxidase precursor [Solanum lycopersicum]	Metabolism;Metabolism;Metabolism	Global and overview maps;Global and overview maps;Biosynthesis of other secondary metabolites	ko01100//Metabolic pathways;ko01110//Biosynthesis of secondary metabolites;ko00940//Phenylpropanoid biosynthesis	K00430;K00430;K00430	-	GO:0003824//catalytic activity;GO:0043169//cation binding;GO:0046906//tetrapyrrole binding	GO:0006950//response to stress;GO:0044710//single-organism metabolic process
HB8-IP_peak_454	SL4.0ch01	901158	901516	359	901358	58	12.6737	48.4897	45.3211	Promoter (<=1kb)	SL4.0ch01	898439	901295	2857	4	-	Solyc01g006300.3	Solyc01g006300.3.1	-63	PER53	peroxidase precursor [Solanum lycopersicum]	Metabolism;Metabolism;Metabolism	Global and overview maps;Global and overview maps;Biosynthesis of other secondary metabolites	ko01100//Metabolic pathways;ko01110//Biosynthesis of secondary metabolites;ko00940//Phenylpropanoid biosynthesis	K00430;K00430;K00430	-	GO:0003824//catalytic activity;GO:0043169//cation binding;GO:0046906//tetrapyrrole binding	GO:0006950//response to stress;GO:0044710//single-organism metabolic process
HB8-IP_peak_455	SL4.0ch01	903011	903406	396	903171	31	7.12357	19.5095	17.0049	Promoter (1-2kb)	SL4.0ch01	898439	901295	2857	4	-	Solyc01g006300.3	Solyc01g006300.3.1	-1876	PER53	peroxidase precursor [Solanum lycopersicum]	Metabolism;Metabolism;Metabolism	Global and overview maps;Global and overview maps;Biosynthesis of other secondary metabolites	ko01100//Metabolic pathways;ko01110//Biosynthesis of secondary metabolites;ko00940//Phenylpropanoid biosynthesis	K00430;K00430;K00430	-	GO:0003824//catalytic activity;GO:0043169//cation binding;GO:0046906//tetrapyrrole binding	GO:0006950//response to stress;GO:0044710//single-organism metabolic process
HB8-IP_peak_458	SL4.0ch01	905976	906440	465	906327	54	11.7814	43.6214	40.5291	Promoter (1-2kb)	SL4.0ch01	907879	911106	3228	4	+	Solyc01g006310.3	Solyc01g006310.3.1	-1552	HRPN	PREDICTED: peroxidase N-like isoform X1 [Solanum lycopersicum]	Metabolism;Metabolism;Metabolism	Global and overview maps;Global and overview maps;Biosynthesis of other secondary metabolites	ko01100//Metabolic pathways;ko01110//Biosynthesis of secondary metabolites;ko00940//Phenylpropanoid biosynthesis	K00430;K00430;K00430	GO:0043231//intracellular membrane-bounded organelle	GO:0003824//catalytic activity;GO:0043169//cation binding;GO:0046906//tetrapyrrole binding	GO:0006950//response to stress;GO:0042743//hydrogen peroxide metabolic process;GO:0044710//single-organism metabolic process
HB8-IP_peak_459	SL4.0ch01	907473	908035	563	907858	36	6.27746	19.6867	17.1733	Promoter (<=1kb)	SL4.0ch01	907879	911106	3228	4	+	Solyc01g006310.3	Solyc01g006310.3.1	-21	HRPN	PREDICTED: peroxidase N-like isoform X1 [Solanum lycopersicum]	Metabolism;Metabolism;Metabolism	Global and overview maps;Global and overview maps;Biosynthesis of other secondary metabolites	ko01100//Metabolic pathways;ko01110//Biosynthesis of secondary metabolites;ko00940//Phenylpropanoid biosynthesis	K00430;K00430;K00430	GO:0043231//intracellular membrane-bounded organelle	GO:0003824//catalytic activity;GO:0043169//cation binding;GO:0046906//tetrapyrrole binding	GO:0006950//response to stress;GO:0042743//hydrogen peroxide metabolic process;GO:0044710//single-organism metabolic process
HB8-IP_peak_460	SL4.0ch01	911864	912259	396	911926	12	2.67979	3.7182	2.18556	Promoter (<=1kb)	SL4.0ch01	912527	913324	798	1	+	Solyc01g006320.4	Solyc01g006320.4.1	-601	NDR1	PREDICTED: protein NDR1-like [Solanum lycopersicum]	-	-	-	-	-	-	-
HB8-IP_peak_461	SL4.0ch01	917295	917901	607	917488	74	14.746	65.2969	61.9123	Promoter (<=1kb)	SL4.0ch01	918248	922538	4291	11	+	Solyc01g006330.4	Solyc01g006330.4.1	-760	PAP12	PREDICTED: probable plastid-lipid-associated protein 12, chloroplastic [Solanum lycopersicum]	-	-	-	-	-	-	-
HB8-IP_peak_462	SL4.0ch01	979652	979856	205	979748	14	2.92295	4.54193	2.90587	Intron (Solyc01g006360.4.1/Solyc01g006360.4, intron 7 of 24)	SL4.0ch01	963554	990475	26922	25	-	Solyc01g006360.4	Solyc01g006360.4.1	10727	CALS9	PREDICTED: callose synthase 9 [Solanum lycopersicum]	-	-	-	-	-	-	-
HB8-IP_peak_463	SL4.0ch01	1014231	1014511	281	1014444	21	3.53676	7.41818	5.52047	Promoter (<=1kb)	SL4.0ch01	991516	1013901	22386	43	-	Solyc01g006370.3	Solyc01g006370.3.1	-543	CALS3	PREDICTED: callose synthase 3-like [Solanum lycopersicum]	-	-	-	-	-	-	-
HB8-IP_peak_464	SL4.0ch01	1015294	1015513	220	1015350	24	4.68105	11.0581	8.92838	Promoter (1-2kb)	SL4.0ch01	991516	1013901	22386	43	-	Solyc01g006370.3	Solyc01g006370.3.1	-1449	CALS3	PREDICTED: callose synthase 3-like [Solanum lycopersicum]	-	-	-	-	-	-	-
HB8-IP_peak_466	SL4.0ch01	1025457	1026182	726	1025990	63	13.0523	52.9197	49.6846	Intron (Solyc01g006390.2.1/Solyc01g006390.2, intron 1 of 1)	SL4.0ch01	1025528	1026866	1339	2	-	Solyc01g006390.2	Solyc01g006390.2.1	876	--	extensin-like protein precursor [Solanum lycopersicum]	-	-	-	-	-	-	-
HB8-IP_peak_467	SL4.0ch01	1030831	1031042	212	1030950	15	3.21177	5.33499	3.61821	Promoter (<=1kb)	SL4.0ch01	1029053	1030812	1760	3	-	Solyc01g006400.4	Solyc01g006400.4.1	-138	--	Hop-interacting protein THI101 precursor [Solanum lycopersicum]	-	-	-	-	-	-	-
HB8-IP_peak_468	SL4.0ch01	1031677	1032101	425	1031765	22	3.69753	8.06729	6.12538	Promoter (<=1kb)	SL4.0ch01	1029053	1030812	1760	3	-	Solyc01g006400.4	Solyc01g006400.4.1	-953	--	Hop-interacting protein THI101 precursor [Solanum lycopersicum]	-	-	-	-	-	-	-
HB8-IP_peak_469	SL4.0ch01	1032536	1032745	210	1032697	15	3.31157	5.54164	3.80822	3' UTR	SL4.0ch01	1032686	1033435	750	3	-	Solyc01g006410.4	Solyc01g006410.4.1	738	--	PREDICTED: formin-like protein 14 [Solanum lycopersicum]	-	-	-	-	-	-	-
HB8-IP_peak_470	SL4.0ch01	1033494	1033779	286	1033680	30	4.88003	13.5755	11.3158	Promoter (<=1kb)	SL4.0ch01	1032686	1033435	750	3	-	Solyc01g006410.4	Solyc01g006410.4.1	-245	--	PREDICTED: formin-like protein 14 [Solanum lycopersicum]	-	-	-	-	-	-	-
HB8-IP_peak_471	SL4.0ch01	1035609	1035883	275	1035819	16	3.45781	6.06796	4.28218	Downstream (2-3kb)	SL4.0ch01	1038166	1038651	486	2	+	Solyc01g006420.3	Solyc01g006420.3.1	-2347	--	-	-	-	-	-	-	-	-
HB8-IP_peak_472	SL4.0ch01	1036815	1037071	257	1036934	22	4.89937	10.8912	8.7679	Promoter (1-2kb)	SL4.0ch01	1038166	1038651	486	2	+	Solyc01g006420.3	Solyc01g006420.3.1	-1232	--	-	-	-	-	-	-	-	-
HB8-IP_peak_473	SL4.0ch01	1037740	1037978	239	1037824	12	2.67979	3.7182	2.18556	Promoter (<=1kb)	SL4.0ch01	1038166	1038651	486	2	+	Solyc01g006420.3	Solyc01g006420.3.1	-342	--	-	-	-	-	-	-	-	-
HB8-IP_peak_476	SL4.0ch01	1054566	1054798	233	1054658	16	3.24331	5.61055	3.86777	Downstream (<1kb)	SL4.0ch01	1054756	1060221	5466	7	-	Solyc01g006440.2	Solyc01g006440.2.1	5563	NPF7.1	PREDICTED: protein NRT1/ PTR FAMILY 7.1 [Solanum lycopersicum]	-	-	-	-	GO:0031224//intrinsic component of membrane	-	GO:0051234//establishment of localization
HB8-IP_peak_477	SL4.0ch01	1057141	1057440	300	1057237	29	5.26345	14.2317	11.9415	Intron (Solyc01g006440.2.1/Solyc01g006440.2, intron 4 of 6)	SL4.0ch01	1054756	1060221	5466	7	-	Solyc01g006440.2	Solyc01g006440.2.1	2984	NPF7.1	PREDICTED: protein NRT1/ PTR FAMILY 7.1 [Solanum lycopersicum]	-	-	-	-	GO:0031224//intrinsic component of membrane	-	GO:0051234//establishment of localization
HB8-IP_peak_478	SL4.0ch01	1062308	1062825	518	1062729	16	2.07874	2.904	1.48285	Promoter (1-2kb)	SL4.0ch01	1064403	1069837	5435	13	+	Solyc01g006450.4	Solyc01g006450.4.1	-1674	MOD1	PREDICTED: enoyl-[acyl-carrier-protein] reductase [NADH], chloroplastic-like [Solanum lycopersicum]	Metabolism;Metabolism;Metabolism;Metabolism	Global and overview maps;Global and overview maps;Lipid metabolism;Metabolism of cofactors and vitamins	ko01100//Metabolic pathways;ko01212//Fatty acid metabolism;ko00061//Fatty acid biosynthesis;ko00780//Biotin metabolism	K00208;K00208;K00208;K00208	GO:0009526//plastid envelope;GO:0009532//plastid stroma;GO:0043234//protein complex	GO:0016628//oxidoreductase activity, acting on the CH-CH group of donors, NAD or NADP as acceptor;GO:0046914//transition metal ion binding	GO:0006631//fatty acid metabolic process;GO:0006637//acyl-CoA metabolic process;GO:0006970//response to osmotic stress;GO:0006996//organelle organization;GO:0016129//phytosteroid biosynthetic process;GO:0070838//divalent metal ion transport
HB8-IP_peak_479	SL4.0ch01	1073890	1074437	548	1074292	24	5.08501	11.9989	9.81669	Promoter (<=1kb)	SL4.0ch01	1071214	1074285	3072	7	-	Solyc01g006460.3	Solyc01g006460.3.1	-7	NSE4A	PREDICTED: non-structural maintenance of chromosomes element 4 homolog A-like [Solanum lycopersicum]	-	-	-	-	-	-	-
HB8-IP_peak_481	SL4.0ch01	1085901	1086212	312	1086097	25	5.01541	12.1886	9.99564	Downstream (1-2kb)	SL4.0ch01	1080397	1084545	4149	2	+	Solyc01g006480.3	Solyc01g006480.3.1	5700	--	PREDICTED: uncharacterized protein LOC101244219 [Solanum lycopersicum]	-	-	-	-	-	-	-
HB8-IP_peak_482	SL4.0ch01	1086791	1087301	511	1087170	13	2.61181	3.7358	2.20157	Downstream (<1kb)	SL4.0ch01	1087896	1093369	5474	8	-	Solyc01g006490.4	Solyc01g006490.4.1	6199	azo1574	PREDICTED: UPF0061 protein azo1574-like [Solanum pennellii]	-	-	-	-	-	-	-
HB8-IP_peak_483	SL4.0ch01	1093739	1094757	1019	1093963	199	29.0997	223.664	219.492	Promoter (<=1kb)	SL4.0ch01	1087896	1093369	5474	8	-	Solyc01g006490.4	Solyc01g006490.4.1	-594	azo1574	PREDICTED: UPF0061 protein azo1574-like [Solanum pennellii]	-	-	-	-	-	-	-
HB8-IP_peak_484	SL4.0ch01	1100566	1100843	278	1100650	29	4.92503	13.3525	11.104	Intron (Solyc01g006510.3.1/Solyc01g006510.3, intron 1 of 5)	SL4.0ch01	1100167	1104497	4331	6	+	Solyc01g006510.3	Solyc01g006510.3.1	483	SDH	sorbitol related enzyme [Solanum lycopersicum]	Metabolism;Metabolism;Metabolism	Global and overview maps;Carbohydrate metabolism;Carbohydrate metabolism	ko01100//Metabolic pathways;ko00040//Pentose and glucuronate interconversions;ko00051//Fructose and mannose metabolism	K00008;K00008;K00008	-	GO:0003824//catalytic activity;GO:0043169//cation binding	GO:0044710//single-organism metabolic process
HB8-IP_peak_485	SL4.0ch01	1110012	1110358	347	1110158	21	3.81616	8.10322	6.16013	Promoter (<=1kb)	SL4.0ch01	1110866	1113283	2418	1	+	Solyc01g006530.1	Solyc01g006530.1.1	-708	LECRK2	PREDICTED: G-type lectin S-receptor-like serine/threonine-protein kinase LECRK3 [Solanum lycopersicum]	-	-	-	-	-	GO:0004672//protein kinase activity	GO:0006796//phosphate-containing compound metabolic process
HB8-IP_peak_486	SL4.0ch01	1118287	1118676	390	1118485	42	8.47614	28.2814	25.5122	Promoter (1-2kb)	SL4.0ch01	1119976	1130114	10139	10	+	Solyc01g006540.4	Solyc01g006540.4.1	-1491	LOX2.1	lipoxygenase [Solanum lycopersicum]	Metabolism;Metabolism;Metabolism;Metabolism	Global and overview maps;Global and overview maps;Lipid metabolism;Lipid metabolism	ko01100//Metabolic pathways;ko01110//Biosynthesis of secondary metabolites;ko00592//alpha-Linolenic acid metabolism;ko00591//Linoleic acid metabolism	K00454;K00454;K00454;K00454	-	GO:0016701//oxidoreductase activity, acting on single donors with incorporation of molecular oxygen;GO:0043169//cation binding	GO:0006633//fatty acid biosynthetic process
HB8-IP_peak_487	SL4.0ch01	1120766	1121141	376	1120906	27	5.02889	12.9221	10.6901	Intron (Solyc01g006540.4.1/Solyc01g006540.4, intron 1 of 9)	SL4.0ch01	1119976	1130114	10139	10	+	Solyc01g006540.4	Solyc01g006540.4.1	930	LOX2.1	lipoxygenase [Solanum lycopersicum]	Metabolism;Metabolism;Metabolism;Metabolism	Global and overview maps;Global and overview maps;Lipid metabolism;Lipid metabolism	ko01100//Metabolic pathways;ko01110//Biosynthesis of secondary metabolites;ko00592//alpha-Linolenic acid metabolism;ko00591//Linoleic acid metabolism	K00454;K00454;K00454;K00454	-	GO:0016701//oxidoreductase activity, acting on single donors with incorporation of molecular oxygen;GO:0043169//cation binding	GO:0006633//fatty acid biosynthetic process
HB8-IP_peak_488	SL4.0ch01	1122329	1122659	331	1122476	21	4.6348	9.98111	7.91163	Intron (Solyc01g006540.4.1/Solyc01g006540.4, intron 1 of 9)	SL4.0ch01	1119976	1130114	10139	10	+	Solyc01g006540.4	Solyc01g006540.4.1	2500	LOX2.1	lipoxygenase [Solanum lycopersicum]	Metabolism;Metabolism;Metabolism;Metabolism	Global and overview maps;Global and overview maps;Lipid metabolism;Lipid metabolism	ko01100//Metabolic pathways;ko01110//Biosynthesis of secondary metabolites;ko00592//alpha-Linolenic acid metabolism;ko00591//Linoleic acid metabolism	K00454;K00454;K00454;K00454	-	GO:0016701//oxidoreductase activity, acting on single donors with incorporation of molecular oxygen;GO:0043169//cation binding	GO:0006633//fatty acid biosynthetic process
HB8-IP_peak_489	SL4.0ch01	1123812	1124109	298	1123929	26	5.49307	13.6677	11.4043	Exon (Solyc01g006540.4.1/Solyc01g006540.4, exon 3 of 10)	SL4.0ch01	1119976	1130114	10139	10	+	Solyc01g006540.4	Solyc01g006540.4.1	3953	LOX2.1	lipoxygenase [Solanum lycopersicum]	Metabolism;Metabolism;Metabolism;Metabolism	Global and overview maps;Global and overview maps;Lipid metabolism;Lipid metabolism	ko01100//Metabolic pathways;ko01110//Biosynthesis of secondary metabolites;ko00592//alpha-Linolenic acid metabolism;ko00591//Linoleic acid metabolism	K00454;K00454;K00454;K00454	-	GO:0016701//oxidoreductase activity, acting on single donors with incorporation of molecular oxygen;GO:0043169//cation binding	GO:0006633//fatty acid biosynthetic process
HB8-IP_peak_490	SL4.0ch01	1124579	1124983	405	1124759	53	11.9171	43.2797	40.1948	Intron (Solyc01g006540.4.1/Solyc01g006540.4, intron 3 of 9)	SL4.0ch01	1119976	1130114	10139	10	+	Solyc01g006540.4	Solyc01g006540.4.1	4783	LOX2.1	lipoxygenase [Solanum lycopersicum]	Metabolism;Metabolism;Metabolism;Metabolism	Global and overview maps;Global and overview maps;Lipid metabolism;Lipid metabolism	ko01100//Metabolic pathways;ko01110//Biosynthesis of secondary metabolites;ko00592//alpha-Linolenic acid metabolism;ko00591//Linoleic acid metabolism	K00454;K00454;K00454;K00454	-	GO:0016701//oxidoreductase activity, acting on single donors with incorporation of molecular oxygen;GO:0043169//cation binding	GO:0006633//fatty acid biosynthetic process
HB8-IP_peak_491	SL4.0ch01	1127739	1127974	236	1127792	14	3.51809	5.7308	3.9809	Intron (Solyc01g006540.4.1/Solyc01g006540.4, intron 7 of 9)	SL4.0ch01	1119976	1130114	10139	10	+	Solyc01g006540.4	Solyc01g006540.4.1	7816	LOX2.1	lipoxygenase [Solanum lycopersicum]	Metabolism;Metabolism;Metabolism;Metabolism	Global and overview maps;Global and overview maps;Lipid metabolism;Lipid metabolism	ko01100//Metabolic pathways;ko01110//Biosynthesis of secondary metabolites;ko00592//alpha-Linolenic acid metabolism;ko00591//Linoleic acid metabolism	K00454;K00454;K00454;K00454	-	GO:0016701//oxidoreductase activity, acting on single donors with incorporation of molecular oxygen;GO:0043169//cation binding	GO:0006633//fatty acid biosynthetic process
HB8-IP_peak_492	SL4.0ch01	1142338	1142865	528	1142608	19	4.35824	8.76473	6.7728	Downstream (2-3kb)	SL4.0ch01	1134814	1138802	3989	4	-	Solyc01g006555.1	Solyc01g006555.1.1	-3806	LOX2.1	lipoxygenase [Solanum lycopersicum]	Metabolism;Metabolism;Metabolism;Metabolism	Global and overview maps;Global and overview maps;Lipid metabolism;Lipid metabolism	ko01100//Metabolic pathways;ko01110//Biosynthesis of secondary metabolites;ko00592//alpha-Linolenic acid metabolism;ko00591//Linoleic acid metabolism	K00454;K00454;K00454;K00454	-	GO:0016701//oxidoreductase activity, acting on single donors with incorporation of molecular oxygen;GO:0043169//cation binding	GO:0006633//fatty acid biosynthetic process
HB8-IP_peak_493	SL4.0ch01	1144016	1144269	254	1144137	17	4.22264	7.89793	5.96928	Downstream (<1kb)	SL4.0ch01	1134814	1138802	3989	4	-	Solyc01g006555.1	Solyc01g006555.1.1	-5335	LOX2.1	lipoxygenase [Solanum lycopersicum]	Metabolism;Metabolism;Metabolism;Metabolism	Global and overview maps;Global and overview maps;Lipid metabolism;Lipid metabolism	ko01100//Metabolic pathways;ko01110//Biosynthesis of secondary metabolites;ko00592//alpha-Linolenic acid metabolism;ko00591//Linoleic acid metabolism	K00454;K00454;K00454;K00454	-	GO:0016701//oxidoreductase activity, acting on single donors with incorporation of molecular oxygen;GO:0043169//cation binding	GO:0006633//fatty acid biosynthetic process
HB8-IP_peak_494	SL4.0ch01	1147878	1148151	274	1147986	18	4.99112	9.72302	7.67321	Intron (Solyc01g006580.4.1/Solyc01g006580.4, intron 8 of 9)	SL4.0ch01	1145049	1193363	48315	10	-	Solyc01g006580.4	Solyc01g006580.4.1	45377	AOP2	PREDICTED: probable inactive 2-oxoglutarate-dependent dioxygenase AOP2 [Solanum lycopersicum]	-	-	-	-	-	-	-
HB8-IP_peak_495	SL4.0ch01	1171777	1172158	382	1172023	13	3.28428	5.06268	3.37526	Intron (Solyc01g006580.4.1/Solyc01g006580.4, intron 7 of 9)	SL4.0ch01	1145049	1193363	48315	10	-	Solyc01g006580.4	Solyc01g006580.4.1	21340	AOP2	PREDICTED: probable inactive 2-oxoglutarate-dependent dioxygenase AOP2 [Solanum lycopersicum]	-	-	-	-	-	-	-
HB8-IP_peak_496	SL4.0ch01	1177164	1177745	582	1177603	38	5.67444	18.8062	16.3264	Intron (Solyc01g006580.4.1/Solyc01g006580.4, intron 5 of 9)	SL4.0ch01	1145049	1193363	48315	10	-	Solyc01g006580.4	Solyc01g006580.4.1	15760	AOP2	PREDICTED: probable inactive 2-oxoglutarate-dependent dioxygenase AOP2 [Solanum lycopersicum]	-	-	-	-	-	-	-
HB8-IP_peak_497	SL4.0ch01	1181564	1181895	332	1181700	67	13.8681	57.8466	54.5477	Intron (Solyc01g006580.4.1/Solyc01g006580.4, intron 5 of 9)	SL4.0ch01	1145049	1193363	48315	10	-	Solyc01g006580.4	Solyc01g006580.4.1	11663	AOP2	PREDICTED: probable inactive 2-oxoglutarate-dependent dioxygenase AOP2 [Solanum lycopersicum]	-	-	-	-	-	-	-
HB8-IP_peak_498	SL4.0ch01	1185598	1185888	291	1185767	23	5.52741	12.606	10.3919	Intron (Solyc01g006580.4.1/Solyc01g006580.4, intron 4 of 9)	SL4.0ch01	1145049	1193363	48315	10	-	Solyc01g006580.4	Solyc01g006580.4.1	7596	AOP2	PREDICTED: probable inactive 2-oxoglutarate-dependent dioxygenase AOP2 [Solanum lycopersicum]	-	-	-	-	-	-	-
HB8-IP_peak_499	SL4.0ch01	1186577	1187542	966	1186850	21	3.95127	8.42585	6.45505	Intron (Solyc01g006580.4.1/Solyc01g006580.4, intron 3 of 9)	SL4.0ch01	1145049	1193363	48315	10	-	Solyc01g006580.4	Solyc01g006580.4.1	6513	AOP2	PREDICTED: probable inactive 2-oxoglutarate-dependent dioxygenase AOP2 [Solanum lycopersicum]	-	-	-	-	-	-	-
HB8-IP_peak_500	SL4.0ch01	1190534	1190754	221	1190606	21	5.83411	12.461	10.2518	Intron (Solyc01g006580.4.1/Solyc01g006580.4, intron 3 of 9)	SL4.0ch01	1145049	1193363	48315	10	-	Solyc01g006580.4	Solyc01g006580.4.1	2757	AOP2	PREDICTED: probable inactive 2-oxoglutarate-dependent dioxygenase AOP2 [Solanum lycopersicum]	-	-	-	-	-	-	-
HB8-IP_peak_501	SL4.0ch01	1193917	1194151	235	1194067	21	3.73165	7.89863	5.96966	Promoter (<=1kb)	SL4.0ch01	1145049	1193363	48315	10	-	Solyc01g006580.4	Solyc01g006580.4.1	-704	AOP2	PREDICTED: probable inactive 2-oxoglutarate-dependent dioxygenase AOP2 [Solanum lycopersicum]	-	-	-	-	-	-	-
HB8-IP_peak_503	SL4.0ch01	1222499	1222939	441	1222792	27	5.34193	13.6873	11.4199	Promoter (<=1kb)	SL4.0ch01	1218892	1221957	3066	3	-	Solyc01g006610.2	Solyc01g006610.2.1	-835	AOP2	PREDICTED: probable 2-oxoglutarate-dependent dioxygenase AOP1 [Solanum lycopersicum]	-	-	-	-	-	GO:0016491//oxidoreductase activity	-
HB8-IP_peak_504	SL4.0ch01	1230007	1230329	323	1230181	36	6.51396	20.315	17.7812	Promoter (1-2kb)	SL4.0ch01	1226234	1228584	2351	1	-	Solyc01g006620.3	Solyc01g006620.3.1	-1597	FTIP1	PREDICTED: FT-interacting protein 1-like [Solanum lycopersicum]	-	-	-	-	-	-	-
HB8-IP_peak_505	SL4.0ch01	1241345	1241639	295	1241456	38	7.80822	24.5409	21.8749	Promoter (1-2kb)	SL4.0ch01	1232464	1239756	7293	12	-	Solyc01g006630.3	Solyc01g006630.3.1	-1700	--	PREDICTED: uncharacterized oxidoreductase C26H5.09c [Solanum lycopersicum]	-	-	-	-	-	GO:0003824//catalytic activity	GO:0044710//single-organism metabolic process
HB8-IP_peak_506	SL4.0ch01	1242675	1242926	252	1242822	20	4.22652	8.77494	6.78284	Promoter (1-2kb)	SL4.0ch01	1244818	1253531	8714	7	+	Solyc01g006640.1	Solyc01g006640.1.1	-1996	fadD28	4-coumarate--coa ligase-like 1 [Nicotiana attenuata]	-	-	-	-	-	GO:0004601//peroxidase activity;GO:0046906//tetrapyrrole binding	GO:0044710//single-organism metabolic process
HB8-IP_peak_507	SL4.0ch01	1254049	1254974	926	1254198	24	4.59678	10.8565	8.73413	Promoter (<=1kb)	SL4.0ch01	1254710	1258026	3317	3	+	Solyc01g006650.2	Solyc01g006650.2.1	-512	EIL3	PREDICTED: ETHYLENE INSENSITIVE 3-like 3 protein [Solanum lycopersicum]	Environmental Information Processing;Environmental Information Processing	Signal transduction;Signal transduction	ko04075//Plant hormone signal transduction;ko04016//MAPK signaling pathway - plant	K14514;K14514	-	-	-
HB8-IP_peak_508	SL4.0ch01	1265299	1265807	509	1265683	22	4.33304	9.60988	7.56538	Promoter (<=1kb)	SL4.0ch01	1260808	1264685	3878	9	-	Solyc01g006660.3	Solyc01g006660.3.1	-998	CRSP	PREDICTED: CO(2)-response secreted protease-like [Solanum lycopersicum]	-	-	-	-	-	-	-
HB8-IP_peak_509	SL4.0ch01	1269416	1269637	222	1269552	23	4.51034	10.3334	8.24392	Promoter (<=1kb)	SL4.0ch01	1267449	1269087	1639	1	-	Solyc01g006670.2	Solyc01g006670.2.1	-465	UGT92A1	PREDICTED: UDP-glycosyltransferase 92A1-like [Solanum pennellii]	-	-	-	-	-	-	-
HB8-IP_peak_510	SL4.0ch01	1274315	1274723	409	1274532	48	8.31339	31.071	28.2314	Promoter (<=1kb)	SL4.0ch01	1269435	1273742	4308	7	-	Solyc01g006680.4	Solyc01g006680.4.1	-790	JMJ30	JmjC-domain protein JMJ524 [Solanum lycopersicum]	-	-	-	-	-	-	-
HB8-IP_peak_511	SL4.0ch01	1278634	1279103	470	1278647	13	2.86281	4.24284	2.64431	Intron (Solyc01g006690.4.1/Solyc01g006690.4, intron 1 of 1)	SL4.0ch01	1276284	1279870	3587	2	-	Solyc01g006690.4	Solyc01g006690.4.1	1223	-	-	-	-	-	-	-	-	-
HB8-IP_peak_513	SL4.0ch01	1283739	1284106	368	1283919	42	8.73463	28.9191	26.1342	Downstream (2-3kb)	SL4.0ch01	1276284	1279870	3587	2	-	Solyc01g006690.4	Solyc01g006690.4.1	-4049	-	-	-	-	-	-	-	-	-
HB8-IP_peak_514	SL4.0ch01	1284483	1285028	546	1284706	46	9.59806	33.3049	30.4152	Downstream (1-2kb)	SL4.0ch01	1276284	1279870	3587	2	-	Solyc01g006690.4	Solyc01g006690.4.1	-4836	-	-	-	-	-	-	-	-	-
HB8-IP_peak_515	SL4.0ch01	1295163	1295376	214	1295276	21	4.00669	8.55663	6.58095	Promoter (<=1kb)	SL4.0ch01	1295363	1309677	14315	19	+	Solyc01g006710.4	Solyc01g006710.4.1	-87	At1g48650	PREDICTED: DExH-box ATP-dependent RNA helicase DExH3 [Solanum lycopersicum]	Genetic Information Processing	Folding, sorting and degradation	ko03018//RNA degradation	K14442	-	GO:0017111//nucleoside-triphosphatase activity;GO:0032550//purine ribonucleoside binding	-
HB8-IP_peak_516	SL4.0ch01	1317898	1318276	379	1317950	13	2.84826	4.21384	2.61775	Promoter (<=1kb)	SL4.0ch01	1318362	1319425	1064	2	+	Solyc01r001080.1	Solyc01r001080.1.1	-412	-	-	-	-	-	-	-	-	-
HB8-IP_peak_523	SL4.0ch01	1356024	1356522	499	1356167	30	7.02342	18.8184	16.3378	Downstream (<1kb)	SL4.0ch01	1356987	1358206	1220	2	-	Solyc01g006760.3	Solyc01g006760.3.1	2039	--	PREDICTED: uncharacterized protein LOC109119844 [Solanum lycopersicum]	-	-	-	-	-	-	-
HB8-IP_peak_524	SL4.0ch01	1358668	1359478	811	1358924	18	3.95385	7.61951	5.70771	Promoter (<=1kb)	SL4.0ch01	1356987	1358206	1220	2	-	Solyc01g006760.3	Solyc01g006760.3.1	-718	--	PREDICTED: uncharacterized protein LOC109119844 [Solanum lycopersicum]	-	-	-	-	-	-	-
HB8-IP_peak_525	SL4.0ch01	1361713	1361942	230	1361837	21	3.5734	7.50944	5.60626	Exon (Solyc01g006770.2.1/Solyc01g006770.2, exon 2 of 3)	SL4.0ch01	1359715	1362996	3282	3	+	Solyc01g006770.2	Solyc01g006770.2.1	2122	C1GALT1	PREDICTED: uncharacterized protein LOC104646356 [Solanum lycopersicum]	-	-	-	-	-	-	-
HB8-IP_peak_527	SL4.0ch01	1364980	1365326	347	1365199	15	3.28935	5.49584	3.7652	Downstream (2-3kb)	SL4.0ch01	1367276	1367899	624	1	-	Solyc01g006780.4	Solyc01g006780.4.1	2700	--	-	-	-	-	-	-	-	-
HB8-IP_peak_528	SL4.0ch01	1365643	1366101	459	1365872	43	9.08227	30.3221	27.5008	Downstream (1-2kb)	SL4.0ch01	1367276	1367899	624	1	-	Solyc01g006780.4	Solyc01g006780.4.1	2027	--	-	-	-	-	-	-	-	-
HB8-IP_peak_529	SL4.0ch01	1367119	1367383	265	1367140	16	3.36837	5.87866	4.10881	Downstream (<1kb)	SL4.0ch01	1367276	1367899	624	1	-	Solyc01g006780.4	Solyc01g006780.4.1	759	--	-	-	-	-	-	-	-	-
HB8-IP_peak_532	SL4.0ch01	1395917	1396224	308	1396019	23	4.21076	9.61452	7.56961	Downstream (2-3kb)	SL4.0ch01	1398236	1398998	763	1	-	Solyc01g006820.2	Solyc01g006820.2.1	2979	--	-	-	-	-	-	-	-	-
HB8-IP_peak_537	SL4.0ch01	1415052	1415314	263	1415239	20	3.56288	7.24288	5.36275	Downstream (2-3kb)	SL4.0ch01	1406957	1409906	2950	7	-	Solyc01g006830.3	Solyc01g006830.3.1	-5333	WDL4	PREDICTED: protein WVD2-like 4 [Solanum lycopersicum]	-	-	-	-	-	-	-
HB8-IP_peak_538	SL4.0ch01	1416852	1417224	373	1417044	68	11.5757	52.3629	49.1374	Downstream (1-2kb)	SL4.0ch01	1418088	1421595	3508	7	-	Solyc01g006840.3	Solyc01g006840.3.1	4551	CPK11	PREDICTED: calcium-dependent protein kinase 26-like [Solanum lycopersicum]	Organismal Systems	Environmental adaptation	ko04626//Plant-pathogen interaction	K13412	-	GO:0004672//protein kinase activity;GO:0032550//purine ribonucleoside binding;GO:0046872//metal ion binding	GO:0006464//cellular protein modification process;GO:0006796//phosphate-containing compound metabolic process
HB8-IP_peak_539	SL4.0ch01	1422563	1422899	337	1422732	25	4.94689	12.0264	9.84221	Intron (Solyc01g006845.1.1/Solyc01g006845.1, intron 1 of 2)	SL4.0ch01	1421629	1423022	1394	3	-	Solyc01g006845.1	Solyc01g006845.1.1	290	--	-	-	-	-	-	-	-	-
HB8-IP_peak_540	SL4.0ch01	1430155	1430392	238	1430235	16	3.39471	5.93462	4.1604	Promoter (<=1kb)	SL4.0ch01	1428993	1429715	723	2	-	Solyc01r001100.1	Solyc01r001100.1.1	-520	-	-	-	-	-	-	-	-	-
HB8-IP_peak_541	SL4.0ch01	1437870	1438179	310	1437975	27	4.07396	10.4094	8.31442	Downstream (<1kb)	SL4.0ch01	1430366	1434582	4217	6	-	Solyc01g006860.3	Solyc01g006860.3.1	-3393	Hscb	PREDICTED: iron-sulfur cluster co-chaperone protein HscB, mitochondrial [Solanum pennellii]	-	-	-	-	-	-	-
HB8-IP_peak_542	SL4.0ch01	1447896	1448433	538	1448017	22	4.13087	9.13218	7.11307	Promoter (1-2kb)	SL4.0ch01	1449635	1464284	14650	24	+	Solyc01g006880.4	Solyc01g006880.4.1	-1618	ATXR7	PREDICTED: histone-lysine N-methyltransferase ATXR7 isoform X1 [Solanum lycopersicum]	-	-	-	-	-	-	-
HB8-IP_peak_543	SL4.0ch01	1450215	1450422	208	1450318	13	2.95755	4.43048	2.81097	Intron (Solyc01g006880.4.1/Solyc01g006880.4, intron 2 of 23)	SL4.0ch01	1449635	1464284	14650	24	+	Solyc01g006880.4	Solyc01g006880.4.1	683	ATXR7	PREDICTED: histone-lysine N-methyltransferase ATXR7 isoform X1 [Solanum lycopersicum]	-	-	-	-	-	-	-
HB8-IP_peak_546	SL4.0ch01	1471979	1472225	247	1472073	20	4.34643	9.0392	7.02663	Promoter (<=1kb)	SL4.0ch01	1472864	1478247	5384	4	+	Solyc01g006890.3	Solyc01g006890.3.1	-791	--	F26K24.5 protein [Theobroma cacao]	-	-	-	-	-	-	-
HB8-IP_peak_547	SL4.0ch01	1478356	1478714	359	1478530	90	15.1503	78.6236	75.1084	Downstream (1-2kb)	SL4.0ch01	1472864	1478247	5384	4	+	Solyc01g006890.3	Solyc01g006890.3.1	5666	--	F26K24.5 protein [Theobroma cacao]	-	-	-	-	-	-	-
HB8-IP_peak_548	SL4.0ch01	1479757	1480036	280	1479912	34	5.9433	17.9517	15.5052	3' UTR	SL4.0ch01	1479876	1485363	5488	4	-	Solyc01g006900.3	Solyc01g006900.3.1	5451	npc2	PREDICTED: putative phosphatidylglycerol/phosphatidylinositol transfer protein DDB_G0282179 [Solanum lycopersicum]	-	-	-	-	-	-	-
HB8-IP_peak_549	SL4.0ch01	1486721	1487144	424	1486981	40	7.60258	25.0316	22.3497	Promoter (1-2kb)	SL4.0ch01	1479876	1485363	5488	4	-	Solyc01g006900.3	Solyc01g006900.3.1	-1618	npc2	PREDICTED: putative phosphatidylglycerol/phosphatidylinositol transfer protein DDB_G0282179 [Solanum lycopersicum]	-	-	-	-	-	-	-
HB8-IP_peak_550	SL4.0ch01	1489297	1489558	262	1489403	20	2.91699	5.62053	3.8768	Downstream (2-3kb)	SL4.0ch01	1491924	1492676	753	1	-	Solyc01g006910.4	Solyc01g006910.4.1	3273	ATL70	PREDICTED: RING-H2 finger protein ATL70-like [Solanum lycopersicum]	-	-	-	-	-	-	-
HB8-IP_peak_551	SL4.0ch01	1494172	1494487	316	1494302	51	7.94299	31.578	28.726	Promoter (1-2kb)	SL4.0ch01	1491924	1492676	753	1	-	Solyc01g006910.4	Solyc01g006910.4.1	-1626	ATL70	PREDICTED: RING-H2 finger protein ATL70-like [Solanum lycopersicum]	-	-	-	-	-	-	-
HB8-IP_peak_554	SL4.0ch01	1512028	1512267	240	1512151	25	5.58502	13.4943	11.2375	Promoter (1-2kb)	SL4.0ch01	1513360	1518819	5460	6	+	Solyc01g006930.3	Solyc01g006930.3.1	-1209	NFYA10	PREDICTED: nuclear transcription factor Y subunit A-10 [Solanum lycopersicum]	-	-	-	-	-	-	-
HB8-IP_peak_555	SL4.0ch01	1526742	1527133	392	1526970	28	4.42975	11.6904	9.52251	Promoter (1-2kb)	SL4.0ch01	1523134	1525355	2222	2	-	Solyc01g006950.3	Solyc01g006950.3.1	-1615	SYP121	PREDICTED: syntaxin-121-like [Solanum lycopersicum]	Genetic Information Processing	Folding, sorting and degradation	ko04130//SNARE interactions in vesicular transport	K08486	-	-	-
HB8-IP_peak_556	SL4.0ch01	1531607	1531940	334	1531753	35	6.91827	20.8935	18.3396	Intron (Solyc01g006960.3.1/Solyc01g006960.3, intron 20 of 27)	SL4.0ch01	1527321	1546718	19398	28	-	Solyc01g006960.3	Solyc01g006960.3.1	14965	--	PREDICTED: trafficking protein particle complex subunit 8 [Solanum lycopersicum]	-	-	-	-	-	-	-
HB8-IP_peak_557	SL4.0ch01	1551702	1551956	255	1551826	36	6.00981	18.9577	16.4701	Intron (Solyc01g006970.4.1/Solyc01g006970.4, intron 5 of 15)	SL4.0ch01	1548675	1558227	9553	16	+	Solyc01g006970.4	Solyc01g006970.4.1	3151	At2g35920	PREDICTED: DExH-box ATP-dependent RNA helicase DExH1 isoform X1 [Solanum lycopersicum]	Genetic Information Processing	Folding, sorting and degradation	ko03018//RNA degradation	K14442	-	GO:0032550//purine ribonucleoside binding;GO:0042623//ATPase activity, coupled	GO:0006498//N-terminal protein lipidation
HB8-IP_peak_558	SL4.0ch01	1558629	1558907	279	1558800	33	5.99959	17.6877	15.2505	Promoter (<=1kb)	SL4.0ch01	1558922	1562760	3839	10	+	Solyc01g006980.4	Solyc01g006980.4.1	-122	fabD	PREDICTED: malonyl CoA-acyl carrier protein transacylase [Solanum pennellii]	Metabolism;Metabolism;Metabolism	Global and overview maps;Global and overview maps;Lipid metabolism	ko01100//Metabolic pathways;ko01212//Fatty acid metabolism;ko00061//Fatty acid biosynthesis	K00645;K00645;K00645	GO:0009532//plastid stroma	GO:0004312//fatty acid synthase activity	GO:0006743//ubiquinone metabolic process
HB8-IP_peak_561	SL4.0ch01	1574243	1574484	242	1574294	11	3.09915	4.32325	2.71684	Promoter (<=1kb)	SL4.0ch01	1575259	1576633	1375	1	+	Solyc01g007000.4	Solyc01g007000.4.1	-965	PUB22	PREDICTED: E3 ubiquitin-protein ligase PUB22-like [Solanum lycopersicum]	-	-	-	-	-	-	-
HB8-IP_peak_562	SL4.0ch01	1581414	1582012	599	1581714	20	4.38793	9.12984	7.11305	Promoter (1-2kb)	SL4.0ch01	1578749	1580425	1677	2	-	Solyc01r001110.1	Solyc01r001110.1.1	-1289	-	-	-	-	-	-	-	-	-
HB8-IP_peak_563	SL4.0ch01	1587854	1588117	264	1587976	28	7.24533	18.3576	15.8915	Intron (Solyc01r001120.1.1/Solyc01r001120.1, intron 1 of 1)	SL4.0ch01	1584207	1591333	7127	2	+	Solyc01r001120.1	Solyc01r001120.1.1	3769	-	-	-	-	-	-	-	-	-
HB8-IP_peak_564	SL4.0ch01	1593617	1594283	667	1594191	26	4.58085	11.4585	9.30411	Downstream (2-3kb)	SL4.0ch01	1590652	1591332	681	1	-	Solyc01g007040.4	Solyc01g007040.4.1	-2859	PUB22	PREDICTED: LOW QUALITY PROTEIN: E3 ubiquitin-protein ligase PUB22-like [Solanum lycopersicum]	-	-	-	-	-	GO:0003824//catalytic activity	GO:0032446//protein modification by small protein conjugation
HB8-IP_peak_565	SL4.0ch01	1595390	1595691	302	1595582	18	2.63918	4.56567	2.92713	Downstream (1-2kb)	SL4.0ch01	1597117	1598373	1257	1	-	Solyc01g007050.3	Solyc01g007050.3.1	2791	PUB24	PREDICTED: E3 ubiquitin-protein ligase PUB24-like [Solanum lycopersicum]	-	-	-	-	-	-	-
HB8-IP_peak_566	SL4.0ch01	1597063	1597500	438	1597321	39	7.72574	24.8427	22.1669	Exon (Solyc01g007050.3.1/Solyc01g007050.3, exon 1 of 1)	SL4.0ch01	1597117	1598373	1257	1	-	Solyc01g007050.3	Solyc01g007050.3.1	1052	PUB24	PREDICTED: E3 ubiquitin-protein ligase PUB24-like [Solanum lycopersicum]	-	-	-	-	-	-	-
HB8-IP_peak_567	SL4.0ch01	1601220	1601533	314	1601417	25	4.66968	11.3571	9.20776	Promoter (<=1kb)	SL4.0ch01	1601863	1607078	5216	5	+	Solyc01g007060.3	Solyc01g007060.3.1	-446	At3g05675	PREDICTED: BTB/POZ domain-containing protein At3g05675 [Solanum lycopersicum]	-	-	-	-	-	-	-
HB8-IP_peak_578	SL4.0ch01	1633699	1633913	215	1633816	23	4.25954	9.73332	7.68217	Downstream (2-3kb)	SL4.0ch01	1636232	1641360	5129	6	-	Solyc01g007080.3	Solyc01g007080.3.1	7544	ALMT8	PREDICTED: aluminum-activated malate transporter 8-like isoform X1 [Solanum lycopersicum]	-	-	-	-	-	-	-
HB8-IP_peak_581	SL4.0ch01	1655554	1655950	397	1655781	11	2.44137	3.11701	1.66455	Promoter (<=1kb)	SL4.0ch01	1656173	1660712	4540	6	+	Solyc01g007090.1	Solyc01g007090.1.1	-392	ALMT8	PREDICTED: aluminum-activated malate transporter 8-like [Solanum tuberosum]	-	-	-	-	-	-	-
HB8-IP_peak_583	SL4.0ch01	1689389	1690341	953	1689929	26	5.08037	12.6953	10.4779	Promoter (1-2kb)	SL4.0ch01	1690931	1710103	19173	20	+	Solyc01g007140.3	Solyc01g007140.3.1	-1002	--	PREDICTED: testis-expressed sequence 10 protein homolog isoform X1 [Solanum lycopersicum]	-	-	-	-	-	-	-
HB8-IP_peak_584	SL4.0ch01	1730139	1730460	322	1730329	21	4.47584	9.63006	7.58262	Promoter (1-2kb)	SL4.0ch01	1718689	1728569	9881	6	-	Solyc01g007150.3	Solyc01g007150.3.1	-1760	At4g31480	PREDICTED: coatomer subunit beta-1-like [Solanum lycopersicum]	-	-	-	-	GO:0030120//vesicle coat;GO:0030660//Golgi-associated vesicle membrane	-	GO:0015031//protein transport
HB8-IP_peak_586	SL4.0ch01	1746517	1746814	298	1746720	26	4.34057	10.8374	8.71567	Downstream (2-3kb)	SL4.0ch01	1740931	1744017	3087	2	-	Solyc01g007170.4	Solyc01g007170.4.1	-2703	QKY	PREDICTED: protein QUIRKY [Solanum lycopersicum]	-	-	-	-	-	-	-
HB8-IP_peak_587	SL4.0ch01	1747273	1747685	413	1747480	27	5.50518	14.0764	11.7913	Downstream (1-2kb)	SL4.0ch01	1740931	1744017	3087	2	-	Solyc01g007170.4	Solyc01g007170.4.1	-3463	QKY	PREDICTED: protein QUIRKY [Solanum lycopersicum]	-	-	-	-	-	-	-
HB8-IP_peak_588	SL4.0ch01	1774771	1775003	233	1774902	13	3.71261	5.85967	4.09091	Promoter (1-2kb)	SL4.0ch01	1776856	1777940	1085	1	+	Solyc01g007190.3	Solyc01g007190.3.1	-1954	--	PREDICTED: uncharacterized protein LOC101262645 [Solanum lycopersicum]	-	-	-	-	-	-	-
HB8-IP_peak_590	SL4.0ch01	1786043	1786497	455	1786320	25	5.66571	13.6734	11.4085	Intron (Solyc01g007210.3.1/Solyc01g007210.3, intron 1 of 1)	SL4.0ch01	1785890	1787868	1979	2	+	Solyc01g007210.3	Solyc01g007210.3.1	430	--	PREDICTED: uncharacterized protein LOC104118138 [Nicotiana tomentosiformis]	-	-	-	-	-	-	-
HB8-IP_peak_594	SL4.0ch01	1805322	1805718	397	1805532	26	5.88362	14.5521	12.2429	Promoter (<=1kb)	SL4.0ch01	1806504	1807569	1066	1	+	Solyc01g007220.4	Solyc01g007220.4.1	-972	NHL12	PREDICTED: NDR1/HIN1-like protein 12 [Solanum lycopersicum]	-	-	-	-	-	-	-
HB8-IP_peak_595	SL4.0ch01	1820997	1821608	612	1821171	34	6.07116	18.2902	15.8255	Promoter (1-2kb)	SL4.0ch01	1814888	1819393	4506	9	-	Solyc01g007250.4	Solyc01g007250.4.1	-1778	Imp4	PREDICTED: U3 small nucleolar ribonucleoprotein protein IMP4 isoform X1 [Solanum lycopersicum]	Genetic Information Processing	Translation	ko03008//Ribosome biogenesis in eukaryotes	K14561	GO:0016604//nuclear body;GO:0030529//intracellular ribonucleoprotein complex;GO:0043232//intracellular non-membrane-bounded organelle;GO:0044423//virion part	-	GO:0009451//RNA modification;GO:0016072//rRNA metabolic process
HB8-IP_peak_597	SL4.0ch01	1827498	1827936	439	1827867	14	3.09206	4.88799	3.21674	Intron (Solyc01g007260.3.1/Solyc01g007260.3, intron 1 of 2)	SL4.0ch01	1825958	1829581	3624	3	-	Solyc01g007260.3	Solyc01g007260.3.1	1714	SMXL3	PREDICTED: protein SMAX1-LIKE 3 isoform X1 [Solanum lycopersicum]	-	-	-	-	-	-	-
HB8-IP_peak_598	SL4.0ch01	1832643	1834329	1687	1833073	24	5.44658	12.8082	10.5875	Promoter (<=1kb)	SL4.0ch01	1833675	1834368	694	2	+	Solyc01r001180.1	Solyc01r001180.1.1	-602	-	-	-	-	-	-	-	-	-
HB8-IP_peak_601	SL4.0ch01	1841848	1842366	519	1841952	22	4.39794	9.76084	7.70598	Promoter (1-2kb)	SL4.0ch01	1843000	1848114	5115	6	+	Solyc01g007263.1	Solyc01g007263.1.1	-1048	LOG7	PREDICTED: cytokinin riboside 5'-monophosphate phosphoribohydrolase LOG7 [Solanum pennellii]	-	-	-	-	GO:0044444//cytoplasmic part	GO:0016798//hydrolase activity, acting on glycosyl bonds	GO:0009690//cytokinin metabolic process
HB8-IP_peak_602	SL4.0ch01	1847343	1847717	375	1847645	15	2.32798	3.39138	1.89622	Intron (Solyc01g007263.1.1/Solyc01g007263.1, intron 5 of 5)	SL4.0ch01	1843000	1848114	5115	6	+	Solyc01g007263.1	Solyc01g007263.1.1	4645	LOG7	PREDICTED: cytokinin riboside 5'-monophosphate phosphoribohydrolase LOG7 [Solanum pennellii]	-	-	-	-	GO:0044444//cytoplasmic part	GO:0016798//hydrolase activity, acting on glycosyl bonds	GO:0009690//cytokinin metabolic process
HB8-IP_peak_604	SL4.0ch01	1851122	1851491	370	1851302	33	6.56688	19.1183	16.6264	Promoter (1-2kb)	SL4.0ch01	1852801	1855010	2210	3	+	Solyc01g007267.1	Solyc01g007267.1.1	-1499	At3g49730	PREDICTED: pentatricopeptide repeat-containing protein At3g49730-like [Solanum pennellii]	-	-	-	-	-	-	-
HB8-IP_peak_606	SL4.0ch01	1876352	1876803	452	1876569	98	16.7965	89.7961	86.1954	Downstream (2-3kb)	SL4.0ch01	1878718	1879444	727	1	+	Solyc01g007770.2	Solyc01g007770.2.1	-2149	--	PREDICTED: uncharacterized protein LOC101255523 [Solanum lycopersicum]	-	-	-	-	-	-	-
HB8-IP_peak_607	SL4.0ch01	1877420	1877829	410	1877565	26	5.08662	12.7103	10.4923	Promoter (1-2kb)	SL4.0ch01	1878718	1879444	727	1	+	Solyc01g007770.2	Solyc01g007770.2.1	-1153	--	PREDICTED: uncharacterized protein LOC101255523 [Solanum lycopersicum]	-	-	-	-	-	-	-
HB8-IP_peak_608	SL4.0ch01	1884483	1884747	265	1884610	36	6.27746	19.6867	17.1733	Promoter (<=1kb)	SL4.0ch01	1879369	1884087	4719	6	-	Solyc01g007780.4	Solyc01g007780.4.1	-523	HVA22I	PREDICTED: HVA22-like protein j [Solanum lycopersicum]	-	-	-	-	-	-	-
HB8-IP_peak_609	SL4.0ch01	1885505	1885707	203	1885600	13	2.75613	4.02911	2.45347	Promoter (1-2kb)	SL4.0ch01	1879369	1884087	4719	6	-	Solyc01g007780.4	Solyc01g007780.4.1	-1513	HVA22I	PREDICTED: HVA22-like protein j [Solanum lycopersicum]	-	-	-	-	-	-	-
HB8-IP_peak_614	SL4.0ch01	1905111	1905486	376	1905226	28	6.22944	16.1531	13.782	Promoter (1-2kb)	SL4.0ch01	1906920	1907812	893	1	+	Solyc01g007800.3	Solyc01g007800.3.1	-1694	OFP6	PREDICTED: transcription repressor OFP6 [Solanum lycopersicum]	-	-	-	-	-	-	-
HB8-IP_peak_615	SL4.0ch01	1906129	1906417	289	1906252	14	3.22213	5.14956	3.44948	Promoter (<=1kb)	SL4.0ch01	1906920	1907812	893	1	+	Solyc01g007800.3	Solyc01g007800.3.1	-668	OFP6	PREDICTED: transcription repressor OFP6 [Solanum lycopersicum]	-	-	-	-	-	-	-
HB8-IP_peak_618	SL4.0ch01	1924059	1924328	270	1924173	23	3.85829	8.73444	6.74651	Promoter (<=1kb)	SL4.0ch01	1922699	1923595	897	1	-	Solyc01g007810.1	Solyc01g007810.1.1	-578	OFP13	PREDICTED: transcription repressor OFP15 [Solanum lycopersicum]	-	-	-	-	-	-	-
HB8-IP_peak_619	SL4.0ch01	1943049	1943295	247	1943192	21	4.50472	9.69429	7.64513	Downstream (1-2kb)	SL4.0ch01	1944568	1945328	761	3	-	Solyc01r001210.1	Solyc01r001210.1.1	2136	-	-	-	-	-	-	-	-	-
HB8-IP_peak_620	SL4.0ch01	1959098	1959511	414	1959200	31	6.16504	17.2687	14.8427	Promoter (<=1kb)	SL4.0ch01	1957995	1959041	1047	1	-	Solyc01g007840.3	Solyc01g007840.3.1	-159	CAF1-9	PREDICTED: probable CCR4-associated factor 1 homolog 11 [Solanum lycopersicum]	Genetic Information Processing	Folding, sorting and degradation	ko03018//RNA degradation	K12581	-	GO:0016787//hydrolase activity	GO:0008152//metabolic process
HB8-IP_peak_621	SL4.0ch01	1959895	1960156	262	1960050	23	4.46109	10.2169	8.13609	Promoter (1-2kb)	SL4.0ch01	1957995	1959041	1047	1	-	Solyc01g007840.3	Solyc01g007840.3.1	-1009	CAF1-9	PREDICTED: probable CCR4-associated factor 1 homolog 11 [Solanum lycopersicum]	Genetic Information Processing	Folding, sorting and degradation	ko03018//RNA degradation	K12581	-	GO:0016787//hydrolase activity	GO:0008152//metabolic process
HB8-IP_peak_622	SL4.0ch01	1977957	1978267	311	1978091	27	5.69652	14.5245	12.2193	Promoter (1-2kb)	SL4.0ch01	1980037	1981393	1357	2	+	Solyc01r001230.1	Solyc01r001230.1.1	-1946	-	-	-	-	-	-	-	-	-
HB8-IP_peak_623	SL4.0ch01	1980966	1981294	329	1981131	27	6.10154	15.4465	13.0968	Exon (Solyc01r001230.1.1/Solyc01r001230.1, exon 2 of 2)	SL4.0ch01	1980037	1981393	1357	2	+	Solyc01r001230.1	Solyc01r001230.1.1	1094	-	-	-	-	-	-	-	-	-
HB8-IP_peak_624	SL4.0ch01	1984965	1985311	347	1985000	15	2.57219	3.94952	2.38122	Promoter (<=1kb)	SL4.0ch01	1983330	1984124	795	2	-	Solyc01g007870.3	Solyc01g007870.3.1	-876	--	PREDICTED: ras guanine nucleotide exchange factor P-like [Lupinus angustifolius]	-	-	-	-	-	-	-
HB8-IP_peak_626	SL4.0ch01	2006052	2006255	204	2006223	13	2.65054	3.81499	2.27024	Promoter (<=1kb)	SL4.0ch01	1991992	2005613	13622	16	-	Solyc01g007880.4	Solyc01g007880.4.1	-610	ARC3	PREDICTED: protein ACCUMULATION AND REPLICATION OF CHLOROPLASTS 3 [Solanum lycopersicum]	-	-	-	-	-	-	-
HB8-IP_peak_629	SL4.0ch01	2012581	2013262	682	2013090	45	9.48232	32.439	29.569	Intron (Solyc01r001240.1.1/Solyc01r001240.1, intron 1 of 1)	SL4.0ch01	2012461	2013972	1512	2	+	Solyc01r001240.1	Solyc01r001240.1.1	629	-	-	-	-	-	-	-	-	-
HB8-IP_peak_634	SL4.0ch01	2036100	2036383	284	2036204	50	8.65065	33.0942	30.2097	Exon (Solyc01g150101.1.1/Solyc01g150101.1, exon 2 of 7)	SL4.0ch01	2031881	2037807	5927	7	-	Solyc01g150101.1	Solyc01g150101.1.1	1603	BHLH111	PREDICTED: transcription factor bHLH111 [Solanum pennellii]	-	-	-	-	-	-	-
HB8-IP_peak_635	SL4.0ch01	2037214	2037888	675	2037427	56	9.67068	39.3836	36.3695	Intron (Solyc01g150101.1.1/Solyc01g150101.1, intron 1 of 6)	SL4.0ch01	2031881	2037807	5927	7	-	Solyc01g150101.1	Solyc01g150101.1.1	380	BHLH111	PREDICTED: transcription factor bHLH111 [Solanum pennellii]	-	-	-	-	-	-	-
HB8-IP_peak_636	SL4.0ch01	2039143	2040057	915	2039478	22	4.76682	10.5983	8.49272	Promoter (1-2kb)	SL4.0ch01	2031881	2037807	5927	7	-	Solyc01g150101.1	Solyc01g150101.1.1	-1671	BHLH111	PREDICTED: transcription factor bHLH111 [Solanum pennellii]	-	-	-	-	-	-	-
HB8-IP_peak_637	SL4.0ch01	2043463	2043811	349	2043621	38	7.59966	24.0273	21.3752	Downstream (2-3kb)	SL4.0ch01	2031881	2037807	5927	7	-	Solyc01g150101.1	Solyc01g150101.1.1	-5814	BHLH111	PREDICTED: transcription factor bHLH111 [Solanum pennellii]	-	-	-	-	-	-	-
HB8-IP_peak_638	SL4.0ch01	2104321	2104578	258	2104384	25	4.66968	11.3571	9.20776	Intron (Solyc01g007970.2.1/Solyc01g007970.2, intron 1 of 7)	SL4.0ch01	2104047	2107325	3279	8	+	Solyc01g007970.2	Solyc01g007970.2.1	337	CRK2	PREDICTED: cysteine-rich receptor-like protein kinase 2 [Solanum lycopersicum]	-	-	-	-	-	-	-
HB8-IP_peak_639	SL4.0ch01	2106262	2106470	209	2106313	20	4.92533	10.2687	8.18302	Intron (Solyc01g007970.2.1/Solyc01g007970.2, intron 5 of 7)	SL4.0ch01	2104047	2107325	3279	8	+	Solyc01g007970.2	Solyc01g007970.2.1	2266	CRK2	PREDICTED: cysteine-rich receptor-like protein kinase 2 [Solanum lycopersicum]	-	-	-	-	-	-	-
HB8-IP_peak_641	SL4.0ch01	2123582	2123863	282	2123615	15	3.05253	5.00012	3.31932	Promoter (1-2kb)	SL4.0ch01	2125274	2129393	4120	7	+	Solyc01g008000.3	Solyc01g008000.3.1	-1659	ARF	PREDICTED: ADP-ribosylation factor 2-like [Solanum lycopersicum]	Cellular Processes	Transport and catabolism	ko04144//Endocytosis	K07937	-	-	-
HB8-IP_peak_642	SL4.0ch01	2140742	2141029	288	2140886	28	6.3451	16.4134	14.022	Promoter (1-2kb)	SL4.0ch01	2135241	2139503	4263	3	-	Solyc01g008020.4	Solyc01g008020.4.1	-1383	ENT1	PREDICTED: equilibrative nucleotide transporter 1 [Solanum lycopersicum]	-	-	-	-	-	-	-
HB8-IP_peak_644	SL4.0ch01	2142942	2143350	409	2143049	10	2.67409	3.40077	1.90497	Promoter (<=1kb)	SL4.0ch01	2143990	2146427	2438	4	+	Solyc01r001260.1	Solyc01r001260.1.1	-941	-	-	-	-	-	-	-	-	-
HB8-IP_peak_645	SL4.0ch01	2143737	2144047	311	2143924	14	3.66978	6.02166	4.23933	Promoter (<=1kb)	SL4.0ch01	2143990	2146427	2438	4	+	Solyc01r001260.1	Solyc01r001260.1.1	-66	-	-	-	-	-	-	-	-	-
HB8-IP_peak_646	SL4.0ch01	2144587	2145683	1097	2145329	31	7.85396	21.1048	18.546	Intron (Solyc01r001260.1.1/Solyc01r001260.1, intron 2 of 3)	SL4.0ch01	2143990	2146427	2438	4	+	Solyc01r001260.1	Solyc01r001260.1.1	1339	-	-	-	-	-	-	-	-	-
HB8-IP_peak_647	SL4.0ch01	2145904	2146358	455	2146044	28	6.99439	17.8293	15.3889	Intron (Solyc01r001260.1.1/Solyc01r001260.1, intron 3 of 3)	SL4.0ch01	2143990	2146427	2438	4	+	Solyc01r001260.1	Solyc01r001260.1.1	2054	-	-	-	-	-	-	-	-	-
HB8-IP_peak_648	SL4.0ch01	2148014	2148707	694	2148508	210	32.2302	245.756	241.512	Promoter (<=1kb)	SL4.0ch01	2146705	2148002	1298	2	-	Solyc01g008040.1	Solyc01g008040.1.1	-506	At3g07870	PREDICTED: F-box/kelch-repeat protein At3g23880 [Solanum lycopersicum]	-	-	-	-	-	-	-
HB8-IP_peak_649	SL4.0ch01	2150341	2150558	218	2150490	19	4.06894	8.14263	6.19541	Exon (Solyc01g008050.4.1/Solyc01g008050.4, exon 2 of 2)	SL4.0ch01	2149317	2151450	2134	2	+	Solyc01g008050.4	Solyc01g008050.4.1	1173	AXY4	PREDICTED: protein ALTERED XYLOGLUCAN 4 [Solanum lycopersicum]	-	-	-	-	-	-	-
HB8-IP_peak_650	SL4.0ch01	2158943	2159392	450	2159270	59	7.97292	35.8284	32.8858	Intron (Solyc01g008060.3.1/Solyc01g008060.3, intron 7 of 10)	SL4.0ch01	2153058	2161317	8260	11	+	Solyc01g008060.3	Solyc01g008060.3.1	6212	--	PREDICTED: uncharacterized protein LOC101248411 [Solanum lycopersicum]	-	-	-	-	-	-	-
HB8-IP_peak_651	SL4.0ch01	2162864	2163068	205	2163004	19	3.59206	7.07063	5.20207	Intron (Solyc01g008070.3.1/Solyc01g008070.3, intron 1 of 9)	SL4.0ch01	2162301	2169344	7044	10	+	Solyc01g008070.3	Solyc01g008070.3.1	703	--	PREDICTED: uncharacterized protein LOC101248126 [Solanum lycopersicum]	-	-	-	-	-	-	-
HB8-IP_peak_652	SL4.0ch01	2169057	2169417	361	2169215	48	8.2204	30.8113	27.9789	3' UTR	SL4.0ch01	2170014	2172281	2268	4	-	Solyc01g008080.3	Solyc01g008080.3.1	3066	RPS27B	PREDICTED: 40S ribosomal protein S27-2 isoform X1 [Solanum lycopersicum]	Genetic Information Processing	Translation	ko03010//Ribosome	K02978	-	-	-
HB8-IP_peak_653	SL4.0ch01	2180025	2180320	296	2180166	35	5.78743	17.9347	15.4908	Intron (Solyc01g008100.3.1/Solyc01g008100.3, intron 1 of 2)	SL4.0ch01	2179319	2183531	4213	3	+	Solyc01g008100.3	Solyc01g008100.3.1	847	At4g14100	glycosyl transferase [Corchorus capsularis]	-	-	-	-	-	GO:0003824//catalytic activity	-
HB8-IP_peak_657	SL4.0ch01	2214925	2215289	365	2215131	36	6.64532	20.6578	18.1097	Promoter (1-2kb)	SL4.0ch01	2195224	2213586	18363	18	-	Solyc01g008120.4	Solyc01g008120.4.1	-1545	HAC1	PREDICTED: histone acetyltransferase HAC1-like isoform X1 [Solanum lycopersicum]	-	-	-	-	-	-	-
HB8-IP_peak_659	SL4.0ch01	2221485	2222129	645	2221990	30	6.2228	16.9847	14.5782	Promoter (1-2kb)	SL4.0ch01	2223654	2232457	8804	8	+	Solyc01g008130.4	Solyc01g008130.4.1	-1664	DEPDC1B	PREDICTED: uncharacterized protein LOC101246461 isoform X2 [Solanum lycopersicum]	-	-	-	-	-	-	GO:0044763//single-organism cellular process;GO:0050794//regulation of cellular process
HB8-IP_peak_660	SL4.0ch01	2226793	2227080	288	2226872	18	3.15297	5.82105	4.06069	Intron (Solyc01g008130.4.1/Solyc01g008130.4, intron 3 of 7)	SL4.0ch01	2223654	2232457	8804	8	+	Solyc01g008130.4	Solyc01g008130.4.1	3218	DEPDC1B	PREDICTED: uncharacterized protein LOC101246461 isoform X2 [Solanum lycopersicum]	-	-	-	-	-	-	GO:0044763//single-organism cellular process;GO:0050794//regulation of cellular process
HB8-IP_peak_661	SL4.0ch01	2240307	2240562	256	2240397	23	4.31048	9.85663	7.79186	Promoter (<=1kb)	SL4.0ch01	2236239	2239838	3600	2	-	Solyc01g008140.4	Solyc01g008140.4.1	-559	PSKR	PREDICTED: phytosulfokine receptor 1 [Solanum lycopersicum]	-	-	-	-	GO:0016020//membrane	GO:0004672//protein kinase activity;GO:0016491//oxidoreductase activity	GO:0006796//phosphate-containing compound metabolic process
HB8-IP_peak_664	SL4.0ch01	2247902	2248222	321	2248068	35	6.86819	20.769	18.2173	Downstream (2-3kb)	SL4.0ch01	2250793	2250942	150	1	-	Solyc01g008150.1	Solyc01g008150.1.1	2874	--	-	-	-	-	-	-	-	-
HB8-IP_peak_667	SL4.0ch01	2288389	2288652	264	2288547	32	5.99578	17.2649	14.839	Promoter (1-2kb)	SL4.0ch01	2289920	2291678	1759	2	+	Solyc01g008190.4	Solyc01g008190.4.1	-1373	--	PREDICTED: INO80 complex subunit D-like [Nicotiana attenuata]	-	-	-	-	-	-	-
HB8-IP_peak_668	SL4.0ch01	2289035	2289321	287	2289191	21	4.53502	9.76147	7.70621	Promoter (<=1kb)	SL4.0ch01	2289920	2291678	1759	2	+	Solyc01g008190.4	Solyc01g008190.4.1	-729	--	PREDICTED: INO80 complex subunit D-like [Nicotiana attenuata]	-	-	-	-	-	-	-
HB8-IP_peak_670	SL4.0ch01	2313493	2314144	652	2313887	15	4.24299	7.36562	5.472	Downstream (2-3kb)	SL4.0ch01	2306777	2308073	1297	1	-	Solyc01g008230.4	Solyc01g008230.4.1	-5814	TCP7	TCP transcription factor 15 [Solanum lycopersicum]	Organismal Systems	Environmental adaptation	ko04712//Circadian rhythm - plant	K16221	-	-	-
HB8-IP_peak_671	SL4.0ch01	2321017	2321305	289	2321177	29	5.94418	15.9069	13.5417	Promoter (<=1kb)	SL4.0ch01	2316569	2320787	4219	3	-	Solyc01g008240.4	Solyc01g008240.4.1	-390	STP10	PREDICTED: sugar transport protein 10 [Solanum lycopersicum]	-	-	-	-	-	-	-
HB8-IP_peak_672	SL4.0ch01	2326984	2327421	438	2327264	39	5.55618	18.8396	16.3584	Promoter (<=1kb)	SL4.0ch01	2327999	2331721	3723	3	+	Solyc01g008260.4	Solyc01g008260.4.1	-735	Eapp	PREDICTED: E2F-associated phosphoprotein [Solanum lycopersicum]	-	-	-	-	-	-	-
HB8-IP_peak_673	SL4.0ch01	2335202	2335406	205	2335357	21	3.0559	6.17757	4.38273	Intron (Solyc01g008270.3.1/Solyc01g008270.3, intron 2 of 3)	SL4.0ch01	2333291	2336924	3634	4	+	Solyc01g008270.3	Solyc01g008270.3.1	2066	At5g23290	probable prefoldin subunit 5 [Solanum lycopersicum]	-	-	-	-	GO:0043234//protein complex	GO:0005515//protein binding	GO:0044267//cellular protein metabolic process
HB8-IP_peak_674	SL4.0ch01	2338308	2338512	205	2338373	15	3.05253	5.00012	3.31932	Promoter (<=1kb)	SL4.0ch01	2338929	2342711	3783	3	+	Solyc01g008280.4	Solyc01g008280.4.1	-556	PTPA	PREDICTED: serine/threonine-protein phosphatase 2A activator [Solanum lycopersicum]	-	-	-	-	-	-	-
HB8-IP_peak_675	SL4.0ch01	2338930	2339170	241	2339035	26	5.39864	13.4488	11.1931	Exon (Solyc01g008280.4.1/Solyc01g008280.4, exon 1 of 3)	SL4.0ch01	2338929	2342711	3783	3	+	Solyc01g008280.4	Solyc01g008280.4.1	106	PTPA	PREDICTED: serine/threonine-protein phosphatase 2A activator [Solanum lycopersicum]	-	-	-	-	-	-	-
HB8-IP_peak_676	SL4.0ch01	2355478	2355685	208	2355641	18	3.84928	7.39446	5.49974	Promoter (1-2kb)	SL4.0ch01	2352392	2354345	1954	2	-	Solyc01g008300.2	Solyc01g008300.2.1	-1296	BAHD1	PREDICTED: BAHD acyltransferase At5g47980-like isoform X2 [Solanum lycopersicum]	-	-	-	-	-	-	-
HB8-IP_peak_677	SL4.0ch01	2405099	2405339	241	2405306	18	2.63918	4.56567	2.92713	Intron (Solyc01g008330.4.1/Solyc01g008330.4, intron 9 of 16)	SL4.0ch01	2395943	2409161	13219	17	+	Solyc01g008330.4	Solyc01g008330.4.1	9363	POPTRDRAFT_831870	PREDICTED: biotin carboxylase 1, chloroplastic [Solanum lycopersicum]	Metabolism;Metabolism;Metabolism;Metabolism;Metabolism;Metabolism;Metabolism	Global and overview maps;Global and overview maps;Global and overview maps;Carbohydrate metabolism;Global and overview maps;Lipid metabolism;Carbohydrate metabolism	ko01100//Metabolic pathways;ko01110//Biosynthesis of secondary metabolites;ko01200//Carbon metabolism;ko00620//Pyruvate metabolism;ko01212//Fatty acid metabolism;ko00061//Fatty acid biosynthesis;ko00640//Propanoate metabolism	K01961;K01961;K01961;K01961;K01961;K01961;K01961	-	GO:0016879//ligase activity, forming carbon-nitrogen bonds;GO:0032550//purine ribonucleoside binding;GO:0043169//cation binding	-
HB8-IP_peak_678	SL4.0ch01	2410239	2410442	204	2410340	21	4.62209	9.95326	7.88493	Promoter (<=1kb)	SL4.0ch01	2410488	2418101	7614	7	+	Solyc01g008340.3	Solyc01g008340.3.1	-148	At4g17560	L19 ribosomal protein-like [Solanum lycopersicum]	Genetic Information Processing	Translation	ko03010//Ribosome	K02884	GO:0030529//intracellular ribonucleoprotein complex	-	GO:0010467//gene expression
HB8-IP_peak_681	SL4.0ch01	2450949	2451357	409	2451251	19	2.90997	5.41991	3.69612	Promoter (<=1kb)	SL4.0ch01	2452194	2459198	7005	14	+	Solyc01g008420.3	Solyc01g008420.3.1	-943	DTX42	PREDICTED: protein DETOXIFICATION 42-like [Solanum lycopersicum]	-	-	-	-	-	-	-
HB8-IP_peak_682	SL4.0ch01	2464175	2464767	593	2464263	14	2.8259	4.34019	2.73184	Exon (Solyc01g008425.1.1/Solyc01g008425.1, exon 1 of 2)	SL4.0ch01	2463809	2465096	1288	2	-	Solyc01g008425.1	Solyc01g008425.1.1	833	--	PREDICTED: uncharacterized protein LOC104646330 [Solanum lycopersicum]	-	-	-	-	-	-	-
HB8-IP_peak_683	SL4.0ch01	2465159	2465429	271	2465293	31	6.74153	18.6385	16.1656	Promoter (<=1kb)	SL4.0ch01	2463809	2465096	1288	2	-	Solyc01g008425.1	Solyc01g008425.1.1	-197	--	PREDICTED: uncharacterized protein LOC104646330 [Solanum lycopersicum]	-	-	-	-	-	-	-
HB8-IP_peak_685	SL4.0ch01	2485900	2486278	379	2486191	15	3.4612	5.84704	4.08569	Promoter (<=1kb)	SL4.0ch01	2484923	2485756	834	1	-	Solyc01g008450.1	Solyc01g008450.1.1	-435	--	PREDICTED: nucleolin-like [Nelumbo nucifera]	-	-	-	-	-	-	-
HB8-IP_peak_686	SL4.0ch01	2486903	2487104	202	2486973	15	3.25515	5.42513	3.69818	Promoter (1-2kb)	SL4.0ch01	2484923	2485756	834	1	-	Solyc01g008450.1	Solyc01g008450.1.1	-1217	--	PREDICTED: nucleolin-like [Nelumbo nucifera]	-	-	-	-	-	-	-
HB8-IP_peak_687	SL4.0ch01	2519171	2519505	335	2519332	32	5.59882	16.2378	13.8617	Intron (Solyc01g008480.4.1/Solyc01g008480.4, intron 2 of 6)	SL4.0ch01	2515371	2522690	7320	7	+	Solyc01g008480.4	Solyc01g008480.4.1	3961	At2g01390/At2g01380	PREDICTED: pentatricopeptide repeat-containing protein At2g01390 [Solanum lycopersicum]	-	-	-	-	-	-	-
HB8-IP_peak_688	SL4.0ch01	2531385	2532424	1040	2532251	47	10.7636	36.692	33.729	Promoter (1-2kb)	SL4.0ch01	2525576	2530834	5259	6	-	Solyc01g008490.4	Solyc01g008490.4.1	-1417	NFYA1	PREDICTED: nuclear transcription factor Y subunit A-1 [Solanum lycopersicum]	-	-	-	-	-	-	-
HB8-IP_peak_694	SL4.0ch01	2564931	2565165	235	2564980	17	3.83963	7.11335	5.24338	Promoter (<=1kb)	SL4.0ch01	2565669	2566291	623	1	+	Solyc01g008510.3	Solyc01g008510.3.1	-689	--	PREDICTED: photosystem II 5 kDa protein, chloroplastic-like [Solanum lycopersicum]	-	-	-	-	-	-	-
HB8-IP_peak_695	SL4.0ch01	2581852	2582060	209	2581971	24	3.97637	9.30856	7.28118	Intron (Solyc01g008530.3.1/Solyc01g008530.3, intron 2 of 5)	SL4.0ch01	2578092	2584487	6396	6	-	Solyc01g008530.3	Solyc01g008530.3.1	2516	CCR1	phenylacetaldehyde reductase [Solanum lycopersicum]	-	-	-	-	-	GO:0048037//cofactor binding	-
HB8-IP_peak_696	SL4.0ch01	2590071	2590449	379	2590268	18	4.23577	8.21331	6.25767	Intron (Solyc01g008540.4.1/Solyc01g008540.4, intron 1 of 5)	SL4.0ch01	2585808	2591386	5579	6	-	Solyc01g008540.4	Solyc01g008540.4.1	1118	CCR1	PREDICTED: cinnamoyl-CoA reductase 1 [Solanum lycopersicum]	-	-	-	-	-	GO:0048037//cofactor binding	-
HB8-IP_peak_697	SL4.0ch01	2613313	2613673	361	2613361	13	3.05077	4.61316	2.96964	Promoter (1-2kb)	SL4.0ch01	2603586	2611397	7812	11	-	Solyc01g008560.3	Solyc01g008560.3.1	-1964	NADK1	PREDICTED: NAD(H) kinase 1 [Solanum lycopersicum]	Metabolism;Metabolism	Global and overview maps;Metabolism of cofactors and vitamins	ko01100//Metabolic pathways;ko00760//Nicotinate and nicotinamide metabolism	K00858;K00858	-	GO:0016301//kinase activity	GO:0006739//NADP metabolic process
HB8-IP_peak_698	SL4.0ch01	2614173	2614381	209	2614312	12	3.04969	4.42193	2.80276	Downstream (2-3kb)	SL4.0ch01	2603586	2611397	7812	11	-	Solyc01g008560.3	Solyc01g008560.3.1	-2915	NADK1	PREDICTED: NAD(H) kinase 1 [Solanum lycopersicum]	Metabolism;Metabolism	Global and overview maps;Metabolism of cofactors and vitamins	ko01100//Metabolic pathways;ko00760//Nicotinate and nicotinamide metabolism	K00858;K00858	-	GO:0016301//kinase activity	GO:0006739//NADP metabolic process
HB8-IP_peak_699	SL4.0ch01	2621500	2621773	274	2621591	20	4.85107	10.115	8.03843	Promoter (<=1kb)	SL4.0ch01	2620222	2620777	556	2	-	Solyc01g008580.1	Solyc01g008580.1.1	-814	IRT1	PREDICTED: fe(2+) transport protein 1-like [Solanum lycopersicum]	-	-	-	-	GO:0031224//intrinsic component of membrane	GO:0022890//inorganic cation transmembrane transporter activity	GO:0006829//zinc II ion transport;GO:0044763//single-organism cellular process
HB8-IP_peak_702	SL4.0ch01	2630391	2630710	320	2630555	26	5.96716	14.7371	12.4182	Promoter (1-2kb)	SL4.0ch01	2632054	2636197	4144	9	+	Solyc01g008600.4	Solyc01g008600.4.1	-1499	Os07g0682400	PREDICTED: zinc finger CCCH domain-containing protein 46-like isoform X2 [Solanum lycopersicum]	-	-	-	-	-	-	-
HB8-IP_peak_703	SL4.0ch01	2633573	2633861	289	2633731	48	9.65886	34.63	31.7114	Intron (Solyc01g008600.4.1/Solyc01g008600.4, intron 1 of 8)	SL4.0ch01	2632054	2636197	4144	9	+	Solyc01g008600.4	Solyc01g008600.4.1	1677	Os07g0682400	PREDICTED: zinc finger CCCH domain-containing protein 46-like isoform X2 [Solanum lycopersicum]	-	-	-	-	-	-	-
HB8-IP_peak_705	SL4.0ch01	2639961	2640285	325	2640133	37	8.06099	24.6339	21.962	Downstream (1-2kb)	SL4.0ch01	2641949	2643625	1677	2	-	Solyc01g008610.4	Solyc01g008610.4.1	3492	SP41B	PREDICTED: glucan endo-1,3-beta-glucosidase-like [Solanum lycopersicum]	-	-	-	-	-	-	-
HB8-IP_peak_706	SL4.0ch01	2653571	2654311	741	2653957	37	8.91446	26.5816	23.8585	Promoter (<=1kb)	SL4.0ch01	2654390	2656158	1769	2	+	Solyc01g008640.4	Solyc01g008640.4.1	-433	CYP71D55	PREDICTED: premnaspirodiene oxygenase-like [Solanum lycopersicum]	-	-	-	-	-	-	-
HB8-IP_peak_707	SL4.0ch01	2660583	2660863	281	2660726	27	5.5479	14.1772	11.8893	Intron (Solyc01g008650.3.1/Solyc01g008650.3, intron 1 of 1)	SL4.0ch01	2659303	2661696	2394	2	-	Solyc01g008650.3	Solyc01g008650.3.1	970	CYP71D55	PREDICTED: premnaspirodiene oxygenase-like [Solanum lycopersicum]	Metabolism	Global and overview maps	ko01100//Metabolic pathways	K00512	-	-	-
HB8-IP_peak_708	SL4.0ch01	2663322	2663530	209	2663372	15	3.18258	5.27408	3.56086	Promoter (1-2kb)	SL4.0ch01	2659303	2661696	2394	2	-	Solyc01g008650.3	Solyc01g008650.3.1	-1676	CYP71D55	PREDICTED: premnaspirodiene oxygenase-like [Solanum lycopersicum]	Metabolism	Global and overview maps	ko01100//Metabolic pathways	K00512	-	-	-
HB8-IP_peak_710	SL4.0ch01	2692722	2692925	204	2692865	14	2.88261	4.45837	2.83748	Promoter (1-2kb)	SL4.0ch01	2687723	2691785	4063	9	-	Solyc01g008690.3	Solyc01g008690.3.1	-1080	GONST1	PREDICTED: GDP-mannose transporter GONST1-like isoform X1 [Solanum lycopersicum]	-	-	-	-	GO:0031224//intrinsic component of membrane;GO:0043231//intracellular membrane-bounded organelle	GO:0036080//purine nucleotide-sugar transmembrane transporter activity	GO:0015784//GDP-mannose transport
HB8-IP_peak_711	SL4.0ch01	2699429	2699661	233	2699570	31	5.88387	16.5735	14.177	Promoter (<=1kb)	SL4.0ch01	2693860	2698736	4877	6	-	Solyc01g008700.4	Solyc01g008700.4.1	-834	MOC1	PREDICTED: uncharacterized protein LOC101261259 [Solanum lycopersicum]	-	-	-	-	-	-	-
HB8-IP_peak_712	SL4.0ch01	2700033	2700628	596	2700149	22	4.66582	10.3724	8.2812	Promoter (1-2kb)	SL4.0ch01	2693860	2698736	4877	6	-	Solyc01g008700.4	Solyc01g008700.4.1	-1413	MOC1	PREDICTED: uncharacterized protein LOC101261259 [Solanum lycopersicum]	-	-	-	-	-	-	-
HB8-IP_peak_713	SL4.0ch01	2701204	2701562	359	2701354	47	8.72114	31.636	28.7827	Promoter (<=1kb)	SL4.0ch01	2702330	2705250	2921	5	+	Solyc01g008710.5.1	Solyc01g008710.5.1.1	-976	MAN4	mannan endo-1,4-beta-mannosidase 4 precursor [Solanum lycopersicum]	Metabolism	Carbohydrate metabolism	ko00051//Fructose and mannose metabolism	K19355	GO:0030312//external encapsulating structure	GO:0004567//beta-mannosidase activity	GO:0044238//primary metabolic process;GO:0044249//cellular biosynthetic process;GO:0044763//single-organism cellular process;GO:1901576//organic substance biosynthetic process
HB8-IP_peak_714	SL4.0ch01	2702900	2703283	384	2703151	20	4.00644	8.28041	6.3184	Intron (Solyc01g008710.5.1.1/Solyc01g008710.5.1, intron 2 of 4)	SL4.0ch01	2702330	2705250	2921	5	+	Solyc01g008710.5.1	Solyc01g008710.5.1.1	821	MAN4	mannan endo-1,4-beta-mannosidase 4 precursor [Solanum lycopersicum]	Metabolism	Carbohydrate metabolism	ko00051//Fructose and mannose metabolism	K19355	GO:0030312//external encapsulating structure	GO:0004567//beta-mannosidase activity	GO:0044238//primary metabolic process;GO:0044249//cellular biosynthetic process;GO:0044763//single-organism cellular process;GO:1901576//organic substance biosynthetic process
HB8-IP_peak_715	SL4.0ch01	2708238	2708836	599	2708648	75	12.2179	58.9668	55.6544	Intron (Solyc01g008720.2.1/Solyc01g008720.2, intron 2 of 4)	SL4.0ch01	2707248	2710617	3370	5	+	Solyc01g008720.2	Solyc01g008720.2.1	1400	MAN4	PREDICTED: mannan endo-1,4-beta-mannosidase 4-like [Solanum lycopersicum]	Metabolism	Carbohydrate metabolism	ko00051//Fructose and mannose metabolism	K19355	GO:0030312//external encapsulating structure	GO:0004567//beta-mannosidase activity	GO:0044238//primary metabolic process;GO:0044249//cellular biosynthetic process;GO:0044763//single-organism cellular process;GO:1901576//organic substance biosynthetic process
HB8-IP_peak_716	SL4.0ch01	2709124	2709335	212	2709202	15	3.26742	5.45054	3.72188	Intron (Solyc01g008720.2.1/Solyc01g008720.2, intron 3 of 4)	SL4.0ch01	2707248	2710617	3370	5	+	Solyc01g008720.2	Solyc01g008720.2.1	1954	MAN4	PREDICTED: mannan endo-1,4-beta-mannosidase 4-like [Solanum lycopersicum]	Metabolism	Carbohydrate metabolism	ko00051//Fructose and mannose metabolism	K19355	GO:0030312//external encapsulating structure	GO:0004567//beta-mannosidase activity	GO:0044238//primary metabolic process;GO:0044249//cellular biosynthetic process;GO:0044763//single-organism cellular process;GO:1901576//organic substance biosynthetic process
HB8-IP_peak_717	SL4.0ch01	2723213	2724044	832	2723710	59	11.262	45.5927	42.4688	Promoter (<=1kb)	SL4.0ch01	2724059	2729421	5363	8	+	Solyc01g008740.2	Solyc01g008740.2.1	-349	CPK17	PREDICTED: calcium-dependent protein kinase 34-like [Solanum lycopersicum]	Organismal Systems	Environmental adaptation	ko04626//Plant-pathogen interaction	K13412	-	-	-
HB8-IP_peak_718	SL4.0ch01	2729064	2729462	399	2729290	40	10.5888	31.9553	29.096	Exon (Solyc01g008740.2.1/Solyc01g008740.2, exon 8 of 8)	SL4.0ch01	2724059	2729421	5363	8	+	Solyc01g008740.2	Solyc01g008740.2.1	5231	CPK17	PREDICTED: calcium-dependent protein kinase 34-like [Solanum lycopersicum]	Organismal Systems	Environmental adaptation	ko04626//Plant-pathogen interaction	K13412	-	-	-
HB8-IP_peak_720	SL4.0ch01	2753914	2754311	398	2754101	99	18.4092	95.2147	91.5764	Intron (Solyc01g008770.3.1/Solyc01g008770.3, intron 11 of 21)	SL4.0ch01	2744587	2762967	18381	22	+	Solyc01g008770.3	Solyc01g008770.3.1	9514	ROPGAP7	PREDICTED: rho GTPase-activating protein 7-like isoform X2 [Solanum lycopersicum]	-	-	-	-	-	-	-
HB8-IP_peak_721	SL4.0ch01	2759862	2760187	326	2760083	23	3.33371	7.34689	5.45994	Intron (Solyc01g008770.3.1/Solyc01g008770.3, intron 19 of 21)	SL4.0ch01	2744587	2762967	18381	22	+	Solyc01g008770.3	Solyc01g008770.3.1	15496	ROPGAP7	PREDICTED: rho GTPase-activating protein 7-like isoform X2 [Solanum lycopersicum]	-	-	-	-	-	-	-
HB8-IP_peak_723	SL4.0ch01	2790492	2790791	300	2790613	14	2.90081	4.49611	2.8625	Promoter (<=1kb)	SL4.0ch01	2791204	2797209	6006	12	+	Solyc01g008820.3	Solyc01g008820.3.1	-591	SPP	PREDICTED: signal peptide peptidase [Solanum lycopersicum]	-	-	-	-	-	-	-
HB8-IP_peak_724	SL4.0ch01	2802993	2803200	208	2803174	20	3.95626	8.16584	6.21139	Intron (Solyc01g008830.2.1/Solyc01g008830.2, intron 2 of 5)	SL4.0ch01	2801560	2809793	8234	6	+	Solyc01g008830.2	Solyc01g008830.2.1	1614	AAO	PREDICTED: L-ascorbate oxidase-like isoform X1 [Solanum lycopersicum]	Metabolism;Metabolism	Global and overview maps;Carbohydrate metabolism	ko01100//Metabolic pathways;ko00053//Ascorbate and aldarate metabolism	K00423;K00423	-	-	-
HB8-IP_peak_725	SL4.0ch01	2803926	2804322	397	2804108	111	23.181	118.607	114.83	Intron (Solyc01g008830.2.1/Solyc01g008830.2, intron 2 of 5)	SL4.0ch01	2801560	2809793	8234	6	+	Solyc01g008830.2	Solyc01g008830.2.1	2548	AAO	PREDICTED: L-ascorbate oxidase-like isoform X1 [Solanum lycopersicum]	Metabolism;Metabolism	Global and overview maps;Carbohydrate metabolism	ko01100//Metabolic pathways;ko00053//Ascorbate and aldarate metabolism	K00423;K00423	-	-	-
HB8-IP_peak_726	SL4.0ch01	2808470	2809201	732	2808710	30	5.84019	16.0608	13.6921	Intron (Solyc01g008830.2.1/Solyc01g008830.2, intron 5 of 5)	SL4.0ch01	2801560	2809793	8234	6	+	Solyc01g008830.2	Solyc01g008830.2.1	7150	AAO	PREDICTED: L-ascorbate oxidase-like isoform X1 [Solanum lycopersicum]	Metabolism;Metabolism	Global and overview maps;Carbohydrate metabolism	ko01100//Metabolic pathways;ko00053//Ascorbate and aldarate metabolism	K00423;K00423	-	-	-
HB8-IP_peak_728	SL4.0ch01	2824540	2825310	771	2825059	86	17.5791	82.1241	78.5804	Promoter (<=1kb)	SL4.0ch01	2825075	2831258	6184	15	+	Solyc01g008850.3	Solyc01g008850.3.1	-16	CIPK3	PREDICTED: CBL-interacting serine/threonine-protein kinase 3 [Solanum lycopersicum]	-	-	-	-	-	GO:0004672//protein kinase activity;GO:0032550//purine ribonucleoside binding	GO:0006464//cellular protein modification process;GO:0006796//phosphate-containing compound metabolic process;GO:0050794//regulation of cellular process
HB8-IP_peak_729	SL4.0ch01	2836448	2836832	385	2836633	39	9.39597	28.7768	25.995	Promoter (<=1kb)	SL4.0ch01	2833426	2835961	2536	6	-	Solyc01g008860.1	Solyc01g008860.1.1	-672	PBL3	PREDICTED: protein kinase 2B, chloroplastic-like [Solanum pennellii]	-	-	-	-	-	-	-
HB8-IP_peak_730	SL4.0ch01	2840594	2840951	358	2840766	62	14.6415	56.0188	52.7425	Intron (Solyc01g008870.1.1/Solyc01g008870.1, intron 4 of 5)	SL4.0ch01	2840055	2843003	2949	6	-	Solyc01g008870.1	Solyc01g008870.1.1	2237	PBL3	PREDICTED: protein kinase 2B, chloroplastic-like [Solanum pennellii]	-	-	-	-	-	-	-
HB8-IP_peak_731	SL4.0ch01	2841680	2842039	360	2841838	21	3.53676	7.41818	5.52047	Intron (Solyc01g008870.1.1/Solyc01g008870.1, intron 1 of 5)	SL4.0ch01	2840055	2843003	2949	6	-	Solyc01g008870.1	Solyc01g008870.1.1	1165	PBL3	PREDICTED: protein kinase 2B, chloroplastic-like [Solanum pennellii]	-	-	-	-	-	-	-
HB8-IP_peak_733	SL4.0ch01	2846890	2847160	271	2846985	17	4.25428	7.96134	6.02704	Downstream (1-2kb)	SL4.0ch01	2848149	2848748	600	1	-	Solyc01g008880.3	Solyc01g008880.3.1	1763	CRF5	PREDICTED: ethylene-responsive transcription factor ERF069-like [Solanum lycopersicum]	-	-	-	-	-	-	-
HB8-IP_peak_737	SL4.0ch01	2856473	2856676	204	2856576	17	4.32772	8.10776	6.16447	Downstream (2-3kb)	SL4.0ch01	2858697	2860258	1562	3	-	Solyc01g008890.4	Solyc01g008890.4.1	3682	CRF5	PREDICTED: ethylene-responsive transcription factor CRF6 isoform X1 [Solanum lycopersicum]	-	-	-	-	-	-	-
HB8-IP_peak_738	SL4.0ch01	2856900	2857118	219	2857011	14	3.55071	5.79372	4.03869	Downstream (1-2kb)	SL4.0ch01	2858697	2860258	1562	3	-	Solyc01g008890.4	Solyc01g008890.4.1	3247	CRF5	PREDICTED: ethylene-responsive transcription factor CRF6 isoform X1 [Solanum lycopersicum]	-	-	-	-	-	-	-
HB8-IP_peak_740	SL4.0ch01	2871765	2872047	283	2871869	24	4.82859	11.4065	9.25566	Intron (Solyc01g008900.4.1/Solyc01g008900.4, intron 2 of 6)	SL4.0ch01	2869470	2874813	5344	7	+	Solyc01g008900.4	Solyc01g008900.4.1	2399	At3g26115	PREDICTED: D-cysteine desulfhydrase 2, mitochondrial isoform X1 [Solanum lycopersicum]	Metabolism	Amino acid metabolism	ko00270//Cysteine and methionine metabolism	K05396	-	-	-
HB8-IP_peak_743	SL4.0ch01	2904173	2904787	615	2904629	13	2.55579	3.62064	2.09927	Promoter (<=1kb)	SL4.0ch01	2896158	2903642	7485	8	-	Solyc01g008930.4	Solyc01g008930.4.1	-987	HY2	phytochromobilin synthase [Solanum lycopersicum]	Metabolism;Metabolism	Global and overview maps;Metabolism of cofactors and vitamins	ko01110//Biosynthesis of secondary metabolites;ko00860//Porphyrin and chlorophyll metabolism	K08101;K08101	GO:0043231//intracellular membrane-bounded organelle	GO:0016636//oxidoreductase activity, acting on the CH-CH group of donors, iron-sulfur protein as acceptor;GO:0046914//transition metal ion binding	GO:0007165//signal transduction;GO:0033014//tetrapyrrole biosynthetic process;GO:0044710//single-organism metabolic process
HB8-IP_peak_744	SL4.0ch01	2905013	2905237	225	2905214	17	3.26655	5.87359	4.10448	Promoter (<=1kb)	SL4.0ch01	2906202	2906576	375	1	+	Solyc01g008940.2	Solyc01g008940.2.1	-988	--	anther protein [Nicotiana tabacum]	-	-	-	-	-	-	-
HB8-IP_peak_749	SL4.0ch01	2923596	2923884	289	2923780	19	4.04652	8.09357	6.15095	Promoter (<=1kb)	SL4.0ch01	2923839	2932586	8748	23	+	Solyc01g008960.3	Solyc01g008960.3.1	-59	AGO4	argonaute 4A [Solanum lycopersicum]	-	-	-	-	-	-	-
HB8-IP_peak_750	SL4.0ch01	2947731	2948109	379	2947920	68	11.996	53.5626	50.3197	Promoter (<=1kb)	SL4.0ch01	2948633	2955247	6615	4	+	Solyc01g008990.4	Solyc01g008990.4.1	-713	THO7A	PREDICTED: THO complex subunit 7A [Solanum lycopersicum]	Genetic Information Processing	Translation	ko03013//RNA transport	K13176	-	-	-
HB8-IP_peak_751	SL4.0ch01	2968288	2969203	916	2968480	40	7.27671	24.1807	21.5229	Downstream (1-2kb)	SL4.0ch01	2971656	2972035	380	2	+	Solyc01r001370.1	Solyc01r001370.1.1	-3176	-	-	-	-	-	-	-	-	-
HB8-IP_peak_752	SL4.0ch01	2972951	2973283	333	2973122	20	4.00551	8.27829	6.3184	Promoter (<=1kb)	SL4.0ch01	2973404	2986638	13235	14	+	Solyc01g009030.4	Solyc01g009030.4.1	-282	DGS1	PREDICTED: protein DGS1, mitochondrial [Solanum lycopersicum]	-	-	-	-	GO:0031966//mitochondrial membrane;GO:0032991//macromolecular complex	-	GO:0000904//cell morphogenesis involved in differentiation;GO:0003006//developmental process involved in reproduction;GO:0007015//actin filament organization;GO:0009247//glycolipid biosynthetic process;GO:0010053//root epidermal cell differentiation;GO:0018205//peptidyl-lysine modification;GO:0022610//biological adhesion;GO:0033043//regulation of organelle organization;GO:0042743//hydrogen peroxi…
HB8-IP_peak_753	SL4.0ch01	2979890	2980156	267	2980052	33	4.51799	13.5183	11.2605	Intron (Solyc01g009030.4.1/Solyc01g009030.4, intron 5 of 13)	SL4.0ch01	2973404	2986638	13235	14	+	Solyc01g009030.4	Solyc01g009030.4.1	6648	DGS1	PREDICTED: protein DGS1, mitochondrial [Solanum lycopersicum]	-	-	-	-	GO:0031966//mitochondrial membrane;GO:0032991//macromolecular complex	-	GO:0000904//cell morphogenesis involved in differentiation;GO:0003006//developmental process involved in reproduction;GO:0007015//actin filament organization;GO:0009247//glycolipid biosynthetic process;GO:0010053//root epidermal cell differentiation;GO:0018205//peptidyl-lysine modification;GO:0022610//biological adhesion;GO:0033043//regulation of organelle organization;GO:0042743//hydrogen peroxi…
HB8-IP_peak_754	SL4.0ch01	2982691	2982938	248	2982772	30	3.94817	10.8772	8.75411	Intron (Solyc01g009030.4.1/Solyc01g009030.4, intron 8 of 13)	SL4.0ch01	2973404	2986638	13235	14	+	Solyc01g009030.4	Solyc01g009030.4.1	9368	DGS1	PREDICTED: protein DGS1, mitochondrial [Solanum lycopersicum]	-	-	-	-	GO:0031966//mitochondrial membrane;GO:0032991//macromolecular complex	-	GO:0000904//cell morphogenesis involved in differentiation;GO:0003006//developmental process involved in reproduction;GO:0007015//actin filament organization;GO:0009247//glycolipid biosynthetic process;GO:0010053//root epidermal cell differentiation;GO:0018205//peptidyl-lysine modification;GO:0022610//biological adhesion;GO:0033043//regulation of organelle organization;GO:0042743//hydrogen peroxi…
HB8-IP_peak_755	SL4.0ch01	3014206	3014414	209	3014327	19	3.21446	6.17529	4.38273	Promoter (<=1kb)	SL4.0ch01	3014877	3022151	7275	4	+	Solyc01g009060.3	Solyc01g009060.3.1	-550	BPM4	PREDICTED: BTB/POZ and MATH domain-containing protein 4-like [Solanum lycopersicum]	-	-	-	-	-	-	-
HB8-IP_peak_756	SL4.0ch01	3017367	3017567	201	3017507	21	3.53676	7.41818	5.52047	Intron (Solyc01g009060.3.1/Solyc01g009060.3, intron 1 of 3)	SL4.0ch01	3014877	3022151	7275	4	+	Solyc01g009060.3	Solyc01g009060.3.1	2630	BPM4	PREDICTED: BTB/POZ and MATH domain-containing protein 4-like [Solanum lycopersicum]	-	-	-	-	-	-	-
HB8-IP_peak_757	SL4.0ch01	3025859	3026114	256	3025930	18	3.82903	7.35055	5.46343	Intron (Solyc01g009070.3.1/Solyc01g009070.3, intron 2 of 3)	SL4.0ch01	3022649	3029539	6891	4	-	Solyc01g009070.3	Solyc01g009070.3.1	3609	GAM1	GAMyb-like1 [Solanum lycopersicum]	Organismal Systems	Environmental adaptation	ko04626//Plant-pathogen interaction	K09422	-	GO:0005488//binding	-
HB8-IP_peak_758	SL4.0ch01	3030838	3031162	325	3030988	25	5.28963	12.8266	10.6015	Promoter (1-2kb)	SL4.0ch01	3022649	3029539	6891	4	-	Solyc01g009070.3	Solyc01g009070.3.1	-1449	GAM1	GAMyb-like1 [Solanum lycopersicum]	Organismal Systems	Environmental adaptation	ko04626//Plant-pathogen interaction	K09422	-	GO:0005488//binding	-
HB8-IP_peak_762	SL4.0ch01	3050636	3050903	268	3050739	33	6.10651	17.9633	15.5146	Intron (Solyc01g009090.3.1/Solyc01g009090.3, intron 3 of 11)	SL4.0ch01	3041993	3055703	13711	12	-	Solyc01g009090.3	Solyc01g009090.3.1	4964	SE	PREDICTED: serrate RNA effector molecule [Solanum lycopersicum]	-	-	-	-	-	-	-
HB8-IP_peak_763	SL4.0ch01	3056255	3056587	333	3056316	15	3.05253	5.00012	3.31932	Promoter (<=1kb)	SL4.0ch01	3041993	3055703	13711	12	-	Solyc01g009090.3	Solyc01g009090.3.1	-613	SE	PREDICTED: serrate RNA effector molecule [Solanum lycopersicum]	-	-	-	-	-	-	-
HB8-IP_peak_764	SL4.0ch01	3071990	3072218	229	3072099	28	4.56519	12.0584	9.87126	Intron (Solyc01g009120.3.1/Solyc01g009120.3, intron 7 of 8)	SL4.0ch01	3070376	3090194	19819	9	-	Solyc01g009120.3	Solyc01g009120.3.1	18095	HDA14	PREDICTED: histone deacetylase 14 isoform X1 [Solanum lycopersicum]	-	-	-	-	-	-	-
HB8-IP_peak_765	SL4.0ch01	3080166	3080693	528	3080309	40	7.82211	25.5919	22.895	Intron (Solyc01g009120.3.1/Solyc01g009120.3, intron 5 of 8)	SL4.0ch01	3070376	3090194	19819	9	-	Solyc01g009120.3	Solyc01g009120.3.1	9885	HDA14	PREDICTED: histone deacetylase 14 isoform X1 [Solanum lycopersicum]	-	-	-	-	-	-	-
HB8-IP_peak_766	SL4.0ch01	3081778	3082069	292	3081950	26	5.21487	13.0168	10.7802	Intron (Solyc01g009120.3.1/Solyc01g009120.3, intron 5 of 8)	SL4.0ch01	3070376	3090194	19819	9	-	Solyc01g009120.3	Solyc01g009120.3.1	8244	HDA14	PREDICTED: histone deacetylase 14 isoform X1 [Solanum lycopersicum]	-	-	-	-	-	-	-
HB8-IP_peak_768	SL4.0ch01	3120900	3121520	621	3121086	33	6.93403	20.0053	17.4812	Promoter (<=1kb)	SL4.0ch01	3119370	3120519	1150	1	-	Solyc01g009160.2	Solyc01g009160.2.1	-567	NHL13	harpin-induced1-like [Solanum lycopersicum]	-	-	-	-	-	-	-
HB8-IP_peak_772	SL4.0ch01	3156208	3156555	348	3156362	23	5.22989	11.9652	9.78514	Exon (Solyc01r001390.1.1/Solyc01r001390.1, exon 2 of 2)	SL4.0ch01	3153365	3159800	6436	2	+	Solyc01r001390.1	Solyc01r001390.1.1	2997	-	-	-	-	-	-	-	-	-
HB8-IP_peak_778	SL4.0ch01	3184514	3184730	217	3184655	26	3.58782	8.76253	6.7722	3' UTR	SL4.0ch01	3184514	3185875	1362	2	-	Solyc01g009200.4	Solyc01g009200.4.1	1220	-	-	-	-	-	-	-	-	-
HB8-IP_peak_779	SL4.0ch01	3191000	3191708	709	3191178	32	6.80253	19.2348	16.7391	Intron (Solyc01g009220.3.1/Solyc01g009220.3, intron 1 of 1)	SL4.0ch01	3190436	3192112	1677	2	-	Solyc01g009220.3	Solyc01g009220.3.1	934	--	PREDICTED: inactive protein RESTRICTED TEV MOVEMENT 2-like [Solanum lycopersicum]	-	-	-	-	-	-	-
HB8-IP_peak_780	SL4.0ch01	3223184	3223415	232	3223363	16	3.59132	6.34683	4.54046	Promoter (<=1kb)	SL4.0ch01	3221750	3222479	730	1	-	Solyc01g009250.3	Solyc01g009250.3.1	-884	--	PREDICTED: uncharacterized protein LOC101249571 [Solanum lycopersicum]	-	-	-	-	-	-	-
HB8-IP_peak_782	SL4.0ch01	3231394	3231694	301	3231523	24	4.49008	10.5985	8.49272	Promoter (<=1kb)	SL4.0ch01	3231757	3233172	1416	1	+	Solyc01g009260.1	Solyc01g009260.1.1	-234	At5g22090	PREDICTED: protein FAF-like, chloroplastic [Solanum lycopersicum]	-	-	-	-	-	-	-
HB8-IP_peak_783	SL4.0ch01	3232482	3232730	249	3232606	29	6.18412	16.4712	14.077	Exon (Solyc01g009260.1.1/Solyc01g009260.1, exon 1 of 1)	SL4.0ch01	3231757	3233172	1416	1	+	Solyc01g009260.1	Solyc01g009260.1.1	849	At5g22090	PREDICTED: protein FAF-like, chloroplastic [Solanum lycopersicum]	-	-	-	-	-	-	-
HB8-IP_peak_784	SL4.0ch01	3234526	3234922	397	3234714	64	11.028	48.1796	45.015	Downstream (<1kb)	SL4.0ch01	3234903	3236324	1422	1	-	Solyc01g009270.1	Solyc01g009270.1.1	1610	At5g22090	PREDICTED: protein FAF-like, chloroplastic [Solanum lycopersicum]	-	-	-	-	-	-	-
HB8-IP_peak_785	SL4.0ch01	3237497	3238294	798	3237593	24	4.33654	10.2214	8.13998	Promoter (1-2kb)	SL4.0ch01	3234903	3236324	1422	1	-	Solyc01g009270.1	Solyc01g009270.1.1	-1269	At5g22090	PREDICTED: protein FAF-like, chloroplastic [Solanum lycopersicum]	-	-	-	-	-	-	-
HB8-IP_peak_787	SL4.0ch01	3243926	3244865	940	3244666	146	26.4017	161.23	157.262	Downstream (1-2kb)	SL4.0ch01	3234903	3236324	1422	1	-	Solyc01g009270.1	Solyc01g009270.1.1	-8342	At5g22090	PREDICTED: protein FAF-like, chloroplastic [Solanum lycopersicum]	-	-	-	-	-	-	-
HB8-IP_peak_788	SL4.0ch01	3250281	3250671	391	3250468	40	7.36373	24.4103	21.7463	Intron (Solyc01g009280.4.1/Solyc01g009280.4, intron 16 of 22)	SL4.0ch01	3245733	3263552	17820	23	-	Solyc01g009280.4	Solyc01g009280.4.1	13084	BSL3	Hop-interacting protein THI140 [Solanum lycopersicum]	-	-	-	-	-	GO:0003824//catalytic activity;GO:0046914//transition metal ion binding	GO:0006796//phosphate-containing compound metabolic process
HB8-IP_peak_789	SL4.0ch01	3263852	3264121	270	3264000	24	4.8225	11.3923	9.24236	Promoter (<=1kb)	SL4.0ch01	3245733	3263552	17820	23	-	Solyc01g009280.4	Solyc01g009280.4.1	-448	BSL3	Hop-interacting protein THI140 [Solanum lycopersicum]	-	-	-	-	-	GO:0003824//catalytic activity;GO:0046914//transition metal ion binding	GO:0006796//phosphate-containing compound metabolic process
HB8-IP_peak_790	SL4.0ch01	3264602	3265203	602	3265074	20	4.0306	8.33533	6.37126	Promoter (1-2kb)	SL4.0ch01	3245733	3263552	17820	23	-	Solyc01g009280.4	Solyc01g009280.4.1	-1522	BSL3	Hop-interacting protein THI140 [Solanum lycopersicum]	-	-	-	-	-	GO:0003824//catalytic activity;GO:0046914//transition metal ion binding	GO:0006796//phosphate-containing compound metabolic process
HB8-IP_peak_791	SL4.0ch01	3278704	3278919	216	3278842	21	4.08438	8.73849	6.75015	Promoter (<=1kb)	SL4.0ch01	3266876	3278341	11466	11	-	Solyc01g009290.4	Solyc01g009290.4.1	-501	CLPS3	PREDICTED: protein CLP1 homolog [Solanum lycopersicum]	Genetic Information Processing	Translation	ko03015//mRNA surveillance pathway	K14399	-	-	-
HB8-IP_peak_792	SL4.0ch01	3288435	3288788	354	3288622	23	5.25112	12.0115	9.82757	Promoter (<=1kb)	SL4.0ch01	3279781	3287691	7911	14	-	Solyc01g009300.3	Solyc01g009300.3.1	-931	NEK5	PREDICTED: serine/threonine-protein kinase Nek5-like [Solanum lycopersicum]	-	-	-	-	-	-	-
HB8-IP_peak_793	SL4.0ch01	3289479	3289690	212	3289634	20	4.57615	9.53591	7.49499	Promoter (1-2kb)	SL4.0ch01	3279781	3287691	7911	14	-	Solyc01g009300.3	Solyc01g009300.3.1	-1943	NEK5	PREDICTED: serine/threonine-protein kinase Nek5-like [Solanum lycopersicum]	-	-	-	-	-	-	-
HB8-IP_peak_797	SL4.0ch01	3417327	3417539	213	3417450	23	6.36448	14.3223	12.0262	Intron (Solyc01r001450.1.1/Solyc01r001450.1, intron 3 of 3)	SL4.0ch01	3413073	3420540	7468	4	-	Solyc01r001450.1	Solyc01r001450.1.1	3090	-	-	-	-	-	-	-	-	-
HB8-IP_peak_798	SL4.0ch01	3421582	3422330	749	3421730	26	4.12425	10.262	8.17677	Promoter (1-2kb)	SL4.0ch01	3413073	3420540	7468	4	-	Solyc01r001450.1	Solyc01r001450.1.2	-1190	-	-	-	-	-	-	-	-	-
HB8-IP_peak_800	SL4.0ch01	3443111	3443433	323	3443159	16	3.34673	5.83255	4.0718	Downstream (1-2kb)	SL4.0ch01	3444392	3445899	1508	2	-	Solyc01g009320.2	Solyc01g009320.2.1	2740	PUB23	PREDICTED: E3 ubiquitin-protein ligase PUB23-like [Solanum lycopersicum]	-	-	-	-	-	-	-
HB8-IP_peak_801	SL4.0ch01	3446075	3446470	396	3446291	19	3.99899	7.98915	6.05409	Promoter (<=1kb)	SL4.0ch01	3444392	3445899	1508	2	-	Solyc01g009320.2	Solyc01g009320.2.1	-392	PUB23	PREDICTED: E3 ubiquitin-protein ligase PUB23-like [Solanum lycopersicum]	-	-	-	-	-	-	-
HB8-IP_peak_802	SL4.0ch01	3456938	3457170	233	3456992	11	2.61494	3.44306	1.94268	Downstream (1-2kb)	SL4.0ch01	3458265	3459545	1281	1	-	Solyc01g009330.1	Solyc01g009330.1.1	2553	PUB22	PREDICTED: E3 ubiquitin-protein ligase PUB23-like [Solanum lycopersicum]	-	-	-	-	-	-	-
HB8-IP_peak_806	SL4.0ch01	3479283	3479793	511	3479668	25	4.17981	10.1201	8.04184	Promoter (1-2kb)	SL4.0ch01	3481666	3485786	4121	5	+	Solyc01g009340.4	Solyc01g009340.4.1	-1998	--	PREDICTED: protein IQ-DOMAIN 14-like [Solanum lycopersicum]	-	-	-	-	-	-	-
HB8-IP_peak_807	SL4.0ch01	3484149	3484490	342	3484389	18	3.41246	6.4235	4.60968	Intron (Solyc01g009340.4.1/Solyc01g009340.4, intron 1 of 4)	SL4.0ch01	3481666	3485786	4121	5	+	Solyc01g009340.4	Solyc01g009340.4.1	2723	--	PREDICTED: protein IQ-DOMAIN 14-like [Solanum lycopersicum]	-	-	-	-	-	-	-
HB8-IP_peak_808	SL4.0ch01	3487513	3487839	327	3487659	32	5.59882	16.2378	13.8617	Promoter (<=1kb)	SL4.0ch01	3485945	3486977	1033	1	-	Solyc01g009350.2	Solyc01g009350.2.1	-682	CAF1-9	PREDICTED: probable CCR4-associated factor 1 homolog 9 [Solanum lycopersicum]	Genetic Information Processing	Folding, sorting and degradation	ko03018//RNA degradation	K12581	-	-	-
HB8-IP_peak_809	SL4.0ch01	3505257	3505485	229	3505403	18	4.08136	7.89035	5.96326	Intron (Solyc01g009370.2.1/Solyc01g009370.2, intron 1 of 2)	SL4.0ch01	3501372	3507803	6432	3	-	Solyc01g009370.2	Solyc01g009370.2.1	2400	CYP98A2	PREDICTED: cytochrome P450 98A2-like [Solanum lycopersicum]	Metabolism;Metabolism;Metabolism;Metabolism;Metabolism	Global and overview maps;Global and overview maps;Biosynthesis of other secondary metabolites;Biosynthesis of other secondary metabolites;Biosynthesis of other secondary metabolites	ko01100//Metabolic pathways;ko01110//Biosynthesis of secondary metabolites;ko00940//Phenylpropanoid biosynthesis;ko00941//Flavonoid biosynthesis;ko00945//Stilbenoid, diarylheptanoid and gingerol biosynthesis	K09754;K09754;K09754;K09754;K09754	-	-	-
HB8-IP_peak_810	SL4.0ch01	3506421	3506627	207	3506572	14	2.97209	4.6432	2.99528	Intron (Solyc01g009370.2.1/Solyc01g009370.2, intron 1 of 2)	SL4.0ch01	3501372	3507803	6432	3	-	Solyc01g009370.2	Solyc01g009370.2.1	1231	CYP98A2	PREDICTED: cytochrome P450 98A2-like [Solanum lycopersicum]	Metabolism;Metabolism;Metabolism;Metabolism;Metabolism	Global and overview maps;Global and overview maps;Biosynthesis of other secondary metabolites;Biosynthesis of other secondary metabolites;Biosynthesis of other secondary metabolites	ko01100//Metabolic pathways;ko01110//Biosynthesis of secondary metabolites;ko00940//Phenylpropanoid biosynthesis;ko00941//Flavonoid biosynthesis;ko00945//Stilbenoid, diarylheptanoid and gingerol biosynthesis	K09754;K09754;K09754;K09754;K09754	-	-	-
HB8-IP_peak_811	SL4.0ch01	3508962	3509479	518	3509072	18	3.62488	6.9021	5.04617	Promoter (1-2kb)	SL4.0ch01	3501372	3507803	6432	3	-	Solyc01g009370.2	Solyc01g009370.2.1	-1269	CYP98A2	PREDICTED: cytochrome P450 98A2-like [Solanum lycopersicum]	Metabolism;Metabolism;Metabolism;Metabolism;Metabolism	Global and overview maps;Global and overview maps;Biosynthesis of other secondary metabolites;Biosynthesis of other secondary metabolites;Biosynthesis of other secondary metabolites	ko01100//Metabolic pathways;ko01110//Biosynthesis of secondary metabolites;ko00940//Phenylpropanoid biosynthesis;ko00941//Flavonoid biosynthesis;ko00945//Stilbenoid, diarylheptanoid and gingerol biosynthesis	K09754;K09754;K09754;K09754;K09754	-	-	-
HB8-IP_peak_812	SL4.0ch01	3513686	3513983	298	3513833	18	4.02492	7.77095	5.85004	Promoter (1-2kb)	SL4.0ch01	3515667	3535115	19449	14	+	Solyc01g009380.3	Solyc01g009380.3.1	-1834	ncl1	PREDICTED: nicalin-1-like [Solanum lycopersicum]	-	-	-	-	-	-	-
HB8-IP_peak_813	SL4.0ch01	3532459	3532786	328	3532541	24	4.54765	10.7381	8.62102	Intron (Solyc01g009380.3.1/Solyc01g009380.3, intron 10 of 13)	SL4.0ch01	3515667	3535115	19449	14	+	Solyc01g009380.3	Solyc01g009380.3.1	16874	ncl1	PREDICTED: nicalin-1-like [Solanum lycopersicum]	-	-	-	-	-	-	-
HB8-IP_peak_814	SL4.0ch01	3545159	3545486	328	3545251	13	2.96573	4.44659	2.82608	Promoter (<=1kb)	SL4.0ch01	3538306	3544662	6357	8	-	Solyc01g009390.4	Solyc01g009390.4.1	-589	At1g08370	PREDICTED: mRNA-decapping enzyme-like protein [Solanum lycopersicum]	Genetic Information Processing	Folding, sorting and degradation	ko03018//RNA degradation	K12611	-	-	-
HB8-IP_peak_816	SL4.0ch01	3549021	3549318	298	3549180	22	4.80582	10.6849	8.57173	Promoter (<=1kb)	SL4.0ch01	3549959	3552712	2754	4	+	Solyc01g009400.3	Solyc01g009400.3.1	-779	PER60	PREDICTED: peroxidase 60-like [Solanum lycopersicum]	Metabolism;Metabolism;Metabolism	Global and overview maps;Global and overview maps;Biosynthesis of other secondary metabolites	ko01100//Metabolic pathways;ko01110//Biosynthesis of secondary metabolites;ko00940//Phenylpropanoid biosynthesis	K00430;K00430;K00430	-	-	GO:0044763//single-organism cellular process
HB8-IP_peak_819	SL4.0ch01	3574343	3574712	370	3574586	28	5.45669	14.3401	12.0437	Downstream (2-3kb)	SL4.0ch01	3577379	3579079	1701	2	-	Solyc01g009430.3	Solyc01g009430.3.1	4493	--	PREDICTED: uncharacterized protein At4g22758-like [Solanum lycopersicum]	-	-	-	-	-	-	-
HB8-IP_peak_820	SL4.0ch01	3576273	3576508	236	3576412	18	3.49355	6.6077	4.77188	Downstream (<1kb)	SL4.0ch01	3577379	3579079	1701	2	-	Solyc01g009430.3	Solyc01g009430.3.1	2667	--	PREDICTED: uncharacterized protein At4g22758-like [Solanum lycopersicum]	-	-	-	-	-	-	-
HB8-IP_peak_821	SL4.0ch01	3577234	3577482	249	3577378	27	4.75051	12.2191	10.0232	Downstream (<1kb)	SL4.0ch01	3577379	3579079	1701	2	-	Solyc01g009430.3	Solyc01g009430.3.1	1701	--	PREDICTED: uncharacterized protein At4g22758-like [Solanum lycopersicum]	-	-	-	-	-	-	-
HB8-IP_peak_822	SL4.0ch01	3579252	3579452	201	3579286	17	3.39108	6.15034	4.35985	Promoter (<=1kb)	SL4.0ch01	3577379	3579079	1701	2	-	Solyc01g009430.3	Solyc01g009430.3.1	-207	--	PREDICTED: uncharacterized protein At4g22758-like [Solanum lycopersicum]	-	-	-	-	-	-	-
HB8-IP_peak_825	SL4.0ch01	3603135	3603591	457	3603277	20	3.77167	7.73838	5.8189	Downstream (2-3kb)	SL4.0ch01	3605683	3606315	633	1	-	Solyc01g009440.3	Solyc01g009440.3.1	3038	DREB1D	PREDICTED: dehydration-responsive element-binding protein 1D-like [Solanum lycopersicum]	-	-	-	-	-	-	-
HB8-IP_peak_826	SL4.0ch01	3604568	3605174	607	3604795	97	18.0194	92.4521	88.8322	Downstream (<1kb)	SL4.0ch01	3605683	3606315	633	1	-	Solyc01g009440.3	Solyc01g009440.3.1	1520	DREB1D	PREDICTED: dehydration-responsive element-binding protein 1D-like [Solanum lycopersicum]	-	-	-	-	-	-	-
HB8-IP_peak_827	SL4.0ch01	3607301	3607825	525	3607442	35	8.07267	23.626	20.9842	Promoter (1-2kb)	SL4.0ch01	3605683	3606315	633	1	-	Solyc01g009440.3	Solyc01g009440.3.1	-1127	DREB1D	PREDICTED: dehydration-responsive element-binding protein 1D-like [Solanum lycopersicum]	-	-	-	-	-	-	-
HB8-IP_peak_831	SL4.0ch01	3617146	3617676	531	3617497	115	18.6484	109.525	105.798	Promoter (1-2kb)	SL4.0ch01	3619244	3620721	1478	2	+	Solyc01r001460.1	Solyc01r001460.1.1	-1747	-	-	-	-	-	-	-	-	-
HB8-IP_peak_832	SL4.0ch01	3618009	3618928	920	3618263	29	5.92884	15.8704	13.5068	Promoter (<=1kb)	SL4.0ch01	3619244	3620721	1478	2	+	Solyc01r001460.1	Solyc01r001460.1.1	-981	-	-	-	-	-	-	-	-	-
HB8-IP_peak_833	SL4.0ch01	3619600	3619850	251	3619747	33	5.8977	17.4223	14.9909	3' UTR	SL4.0ch01	3619244	3620721	1478	2	+	Solyc01r001460.1	Solyc01r001460.1.1	503	-	-	-	-	-	-	-	-	-
HB8-IP_peak_834	SL4.0ch01	3643913	3644134	222	3643995	20	3.56203	7.24084	5.36275	Downstream (1-2kb)	SL4.0ch01	3637367	3641454	4088	17	-	Solyc01g009470.2	Solyc01g009470.2.1	-2541	PARP3	PREDICTED: poly [ADP-ribose] polymerase 3-like isoform X3 [Solanum lycopersicum]	Genetic Information Processing	Replication and repair	ko03410//Base excision repair	K10798	-	-	-
HB8-IP_peak_835	SL4.0ch01	3648385	3648820	436	3648576	44	8.47769	29.3635	26.5641	Intron (Solyc01g009480.4.1/Solyc01g009480.4, intron 1 of 3)	SL4.0ch01	3645704	3649145	3442	4	-	Solyc01g009480.4	Solyc01g009480.4.1	569	--	PREDICTED: uncharacterized protein LOC101246557 [Solanum lycopersicum]	-	-	-	-	-	-	-
HB8-IP_peak_837	SL4.0ch01	3668445	3668747	303	3668573	17	3.92154	7.28386	5.40181	Promoter (<=1kb)	SL4.0ch01	3667799	3668233	435	1	-	Solyc01g009490.1	Solyc01g009490.1.1	-340	--	PREDICTED: uncharacterized protein LOC104229402 [Nicotiana sylvestris]	-	-	-	-	-	-	-
HB8-IP_peak_839	SL4.0ch01	3685177	3685497	321	3685325	46	7.1775	26.7937	24.0652	Intron (Solyc01g009500.4.1/Solyc01g009500.4, intron 3 of 5)	SL4.0ch01	3682937	3686863	3927	6	+	Solyc01g009500.4	Solyc01g009500.4.1	2388	--	PREDICTED: probable lysophospholipase BODYGUARD 1 [Ipomoea nil]	-	-	-	-	-	-	-
HB8-IP_peak_844	SL4.0ch01	3720853	3721361	509	3721074	107	19.5069	105.148	101.448	Intron (Solyc01g009510.2.1/Solyc01g009510.2, intron 4 of 4)	SL4.0ch01	3716336	3722023	5688	5	+	Solyc01g009510.2	Solyc01g009510.2.1	4738	--	PREDICTED: ABSCISIC ACID-INSENSITIVE 5-like protein 5 [Solanum lycopersicum]	-	-	-	-	-	-	-
HB8-IP_peak_845	SL4.0ch01	3771451	3771740	290	3771578	22	4.67821	10.4002	8.30796	Promoter (<=1kb)	SL4.0ch01	3772504	3772767	264	1	+	Solyc01g009550.1	Solyc01g009550.1.1	-926	TIC214	Ycf1 (chloroplast) [Solanum neorickii]	-	-	-	-	GO:0043231//intracellular membrane-bounded organelle	-	-
HB8-IP_peak_846	SL4.0ch01	3773434	3774134	701	3773847	47	7.71658	28.8626	26.0786	Downstream (2-3kb)	SL4.0ch01	3772504	3772767	264	1	+	Solyc01g009550.1	Solyc01g009550.1.1	1343	TIC214	Ycf1 (chloroplast) [Solanum neorickii]	-	-	-	-	GO:0043231//intracellular membrane-bounded organelle	-	-
HB8-IP_peak_847	SL4.0ch01	3776201	3776568	368	3776385	53	7.85692	32.3468	29.4792	Intron (Solyc01g009560.2.1/Solyc01g009560.2, intron 2 of 3)	SL4.0ch01	3775893	3776790	898	4	-	Solyc01g009560.2	Solyc01g009560.2.1	405	CET1	PREDICTED: CEN-like protein 1 [Solanum lycopersicum]	-	-	-	-	-	-	-
HB8-IP_peak_848	SL4.0ch01	3778091	3778433	343	3778240	83	16.8618	77.8232	74.3147	Promoter (1-2kb)	SL4.0ch01	3775893	3776790	898	4	-	Solyc01g009560.2	Solyc01g009560.2.1	-1450	CET1	PREDICTED: CEN-like protein 1 [Solanum lycopersicum]	-	-	-	-	-	-	-
HB8-IP_peak_851	SL4.0ch01	3781923	3782157	235	3782056	20	4.23208	8.78727	6.79493	Promoter (1-2kb)	SL4.0ch01	3783449	3784507	1059	3	+	Solyc01g009565.1	Solyc01g009565.1.1	-1393	--	PREDICTED: receptor-like protein 12 [Solanum pennellii]	-	-	-	-	-	-	-
HB8-IP_peak_853	SL4.0ch01	3794106	3794345	240	3794199	24	4.85306	11.4637	9.30923	Exon (Solyc01g009590.3.1/Solyc01g009590.3, exon 1 of 2)	SL4.0ch01	3793001	3794275	1275	2	-	Solyc01g009590.3	Solyc01g009590.3.1	76	FIL1	protein 108 precursor [Solanum lycopersicum]	-	-	-	-	-	-	-
HB8-IP_peak_854	SL4.0ch01	3796776	3797160	385	3796923	18	3.41246	6.4235	4.60968	Intron (Solyc01g009600.4.1/Solyc01g009600.4, intron 4 of 5)	SL4.0ch01	3795206	3799662	4457	6	-	Solyc01g009600.4	Solyc01g009600.4.1	2739	At4g00750	PREDICTED: probable methyltransferase PMT15 [Solanum lycopersicum]	-	-	-	-	-	-	-
HB8-IP_peak_855	SL4.0ch01	3800995	3801224	230	3801098	14	2.41143	3.45194	1.94799	Promoter (1-2kb)	SL4.0ch01	3795206	3799662	4457	6	-	Solyc01g009600.4	Solyc01g009600.4.1	-1436	At4g00750	PREDICTED: probable methyltransferase PMT15 [Solanum lycopersicum]	-	-	-	-	-	-	-
HB8-IP_peak_856	SL4.0ch01	3809001	3809220	220	3809098	23	4.24479	9.69747	7.64827	Promoter (<=1kb)	SL4.0ch01	3804243	3808666	4424	5	-	Solyc01g009610.3	Solyc01g009610.3.1	-432	I-2	PREDICTED: protein phosphatase inhibitor 2 isoform X2 [Solanum lycopersicum]	-	-	-	-	-	-	-
HB8-IP_peak_857	SL4.0ch01	3813989	3814468	480	3814296	43	8.39445	28.6127	25.834	Promoter (<=1kb)	SL4.0ch01	3814762	3824482	9721	7	+	Solyc01g009620.3	Solyc01g009620.3.1	-466	CFIS2	PREDICTED: pre-mRNA cleavage factor Im 25 kDa subunit 2 [Solanum lycopersicum]	Genetic Information Processing	Translation	ko03015//mRNA surveillance pathway	K14397	-	-	-
HB8-IP_peak_858	SL4.0ch01	3817379	3817587	209	3817493	15	3.57217	6.07021	4.28271	Intron (Solyc01g009620.3.1/Solyc01g009620.3, intron 2 of 6)	SL4.0ch01	3814762	3824482	9721	7	+	Solyc01g009620.3	Solyc01g009620.3.1	2731	CFIS2	PREDICTED: pre-mRNA cleavage factor Im 25 kDa subunit 2 [Solanum lycopersicum]	Genetic Information Processing	Translation	ko03015//mRNA surveillance pathway	K14397	-	-	-
HB8-IP_peak_859	SL4.0ch01	3826906	3827105	200	3827015	19	3.59206	7.07063	5.20207	5' UTR	SL4.0ch01	3827000	3835893	8894	7	+	Solyc01g009630.3	Solyc01g009630.3.1	15	CFIS2	PREDICTED: pre-mRNA cleavage factor Im 25 kDa subunit 2 [Solanum lycopersicum]	Genetic Information Processing	Translation	ko03015//mRNA surveillance pathway	K14397	-	-	-
HB8-IP_peak_861	SL4.0ch01	3840410	3840728	319	3840597	43	7.22338	25.4832	22.7897	Downstream (1-2kb)	SL4.0ch01	3841889	3844640	2752	3	-	Solyc01g009640.3	Solyc01g009640.3.1	4043	plaa2	PREDICTED: exopolygalacturonase-like [Solanum pennellii]	Metabolism;Metabolism	Global and overview maps;Carbohydrate metabolism	ko01100//Metabolic pathways;ko00040//Pentose and glucuronate interconversions	K01213;K01213	-	-	-
HB8-IP_peak_864	SL4.0ch01	3858095	3858453	359	3858241	17	3.6038	6.6134	4.7774	Downstream (<1kb)	SL4.0ch01	3858580	3861049	2470	3	-	Solyc01g009660.3	Solyc01g009660.3.1	2808	LTI65	PREDICTED: low-temperature-induced 65 kDa protein-like isoform X1 [Solanum lycopersicum]	-	-	-	-	-	-	-
HB8-IP_peak_865	SL4.0ch01	3859758	3860174	417	3859894	20	4.27239	8.87645	6.87943	Intron (Solyc01g009660.3.1/Solyc01g009660.3, intron 1 of 2)	SL4.0ch01	3858580	3861049	2470	3	-	Solyc01g009660.3	Solyc01g009660.3.1	1155	LTI65	PREDICTED: low-temperature-induced 65 kDa protein-like isoform X1 [Solanum lycopersicum]	-	-	-	-	-	-	-
HB8-IP_peak_866	SL4.0ch01	3861031	3861325	295	3861093	24	2.83108	6.09374	4.30573	Promoter (<=1kb)	SL4.0ch01	3858580	3861049	2470	3	-	Solyc01g009660.3	Solyc01g009660.3.1	-44	LTI65	PREDICTED: low-temperature-induced 65 kDa protein-like isoform X1 [Solanum lycopersicum]	-	-	-	-	-	-	-
HB8-IP_peak_868	SL4.0ch01	3876623	3876922	300	3876788	14	3.51809	5.7308	3.9809	Promoter (1-2kb)	SL4.0ch01	3868920	3875235	6316	13	-	Solyc01g009670.4	Solyc01g009670.4.1	-1553	pcnB	PREDICTED: poly(A) polymerase I-like [Solanum pennellii]	-	-	-	-	-	GO:0016740//transferase activity	-
HB8-IP_peak_879	SL4.0ch01	3958253	3958477	225	3958337	18	3.62404	6.90023	5.04617	Downstream (2-3kb)	SL4.0ch01	3960656	3961992	1337	3	-	Solyc01g009720.2	Solyc01g009720.2.1	3655	LAX2	PREDICTED: uncharacterized protein LOC101244608 [Solanum lycopersicum]	-	-	-	-	-	-	-
HB8-IP_peak_883	SL4.0ch01	3980448	3980859	412	3980539	19	4.3265	8.69743	6.71196	Promoter (<=1kb)	SL4.0ch01	3981485	3982431	947	2	+	Solyc01r001510.1	Solyc01r001510.1.1	-946	-	-	-	-	-	-	-	-	-
HB8-IP_peak_891	SL4.0ch01	4003150	4003492	343	4003304	32	5.92691	17.0897	14.6778	Downstream (<1kb)	SL4.0ch01	4003641	4005263	1623	4	-	Solyc01g009730.3	Solyc01g009730.3.1	1959	--	PREDICTED: protein TIFY 3A-like [Solanum tuberosum]	Environmental Information Processing	Signal transduction	ko04075//Plant hormone signal transduction	K13464	-	-	-
HB8-IP_peak_892	SL4.0ch01	4061954	4062328	375	4062122	23	4.88273	11.1934	9.05397	Intron (Solyc01g009740.3.1/Solyc01g009740.3, intron 14 of 22)	SL4.0ch01	4059510	4066283	6774	23	-	Solyc01g009740.3	Solyc01g009740.3.1	4161	--	PREDICTED: protein TIFY 3A-like [Solanum tuberosum]	Environmental Information Processing	Signal transduction	ko04075//Plant hormone signal transduction	K13464	-	-	-
HB8-IP_peak_893	SL4.0ch01	4064618	4065125	508	4065046	27	5.69652	14.5245	12.2193	Intron (Solyc01g009740.3.1/Solyc01g009740.3, intron 4 of 22)	SL4.0ch01	4059510	4066283	6774	23	-	Solyc01g009740.3	Solyc01g009740.3.1	1237	--	PREDICTED: protein TIFY 3A-like [Solanum tuberosum]	Environmental Information Processing	Signal transduction	ko04075//Plant hormone signal transduction	K13464	-	-	-
HB8-IP_peak_895	SL4.0ch01	4087153	4087390	238	4087285	36	7.05733	21.7071	19.1253	Promoter (<=1kb)	SL4.0ch01	4082832	4087246	4415	3	-	Solyc01g009750.3	Solyc01g009750.3.1	-39	--	PREDICTED: cysteine-rich and transmembrane domain-containing protein A [Solanum lycopersicum]	-	-	-	-	-	-	-
HB8-IP_peak_896	SL4.0ch01	4087750	4088159	410	4087826	24	4.49008	10.5985	8.49272	Promoter (<=1kb)	SL4.0ch01	4082832	4087246	4415	3	-	Solyc01g009750.3	Solyc01g009750.3.1	-580	--	PREDICTED: cysteine-rich and transmembrane domain-containing protein A [Solanum lycopersicum]	-	-	-	-	-	-	-
HB8-IP_peak_898	SL4.0ch01	4114706	4114935	230	4114840	16	2.88424	4.81723	3.15215	Downstream (1-2kb)	SL4.0ch01	4116219	4119372	3154	4	-	Solyc01g009770.3	Solyc01g009770.3.1	4532	--	PREDICTED: phospholipase D C-like [Solanum pennellii]	-	-	-	-	-	-	-
HB8-IP_peak_899	SL4.0ch01	4117112	4117565	454	4117185	19	4.23676	8.50592	6.53256	Intron (Solyc01g009770.3.1/Solyc01g009770.3, intron 3 of 3)	SL4.0ch01	4116219	4119372	3154	4	-	Solyc01g009770.3	Solyc01g009770.3.1	2187	--	PREDICTED: phospholipase D C-like [Solanum pennellii]	-	-	-	-	-	-	-
HB8-IP_peak_908	SL4.0ch01	4164186	4164482	297	4164297	28	5.20849	13.7274	11.4561	Promoter (<=1kb)	SL4.0ch01	4164971	4168633	3663	3	+	Solyc01g009780.3	Solyc01g009780.3.1	-674	GILP	LITAF-domain-containing protein [Zostera marina]	-	-	-	-	-	-	-
HB8-IP_peak_910	SL4.0ch01	4175257	4175741	485	4175638	30	5.91427	16.2424	13.8641	Downstream (2-3kb)	SL4.0ch01	4164971	4168633	3663	3	+	Solyc01g009780.3	Solyc01g009780.3.1	10667	GILP	LITAF-domain-containing protein [Zostera marina]	-	-	-	-	-	-	-
HB8-IP_peak_913	SL4.0ch01	4231908	4232300	393	4232059	34	6.67586	19.8348	17.3167	Intron (Solyc01g009810.3.1/Solyc01g009810.3, intron 2 of 6)	SL4.0ch01	4230831	4234093	3263	7	+	Solyc01g009810.3	Solyc01g009810.3.1	1228	LRR1	PREDICTED: somatic embryogenesis receptor kinase 2-like [Solanum lycopersicum]	-	-	-	-	-	-	GO:0006796//phosphate-containing compound metabolic process
HB8-IP_peak_915	SL4.0ch01	4247413	4247913	501	4247690	33	5.46591	16.2657	13.8814	Promoter (1-2kb)	SL4.0ch01	4239004	4245814	6811	10	-	Solyc01g009820.4	Solyc01g009820.4.1	-1876	At2g33490	PREDICTED: uncharacterized protein At2g33490 isoform X1 [Solanum lycopersicum]	-	-	-	-	-	-	-
HB8-IP_peak_921	SL4.0ch01	4323784	4324159	376	4323990	43	7.46509	26.1546	23.4403	Promoter (1-2kb)	SL4.0ch01	4320669	4322233	1565	4	-	Solyc01g009840.3	Solyc01g009840.3.1	-1757	SCL28	PREDICTED: scarecrow-like protein 28 isoform X2 [Juglans regia]	-	-	-	-	-	-	-
HB8-IP_peak_926	SL4.0ch01	4394962	4395535	574	4395147	49	10.2243	36.6391	33.6773	Downstream (<1kb)	SL4.0ch01	4395991	4398006	2016	4	-	Solyc01g009860.3	Solyc01g009860.3.1	2859	NAC083	PREDICTED: NAC domain-containing protein 83 [Solanum tuberosum]	-	-	-	-	-	-	-
HB8-IP_peak_927	SL4.0ch01	4398968	4399334	367	4399133	28	5.883	15.3568	13.0176	Promoter (1-2kb)	SL4.0ch01	4395991	4398006	2016	4	-	Solyc01g009860.3	Solyc01g009860.3.1	-1127	NAC083	PREDICTED: NAC domain-containing protein 83 [Solanum tuberosum]	-	-	-	-	-	-	-
HB8-IP_peak_931	SL4.0ch01	4414755	4415121	367	4415085	17	3.34988	6.05926	4.27515	Promoter (<=1kb)	SL4.0ch01	4415887	4416332	446	2	+	Solyc01r001550.1	Solyc01r001550.1.1	-802	-	-	-	-	-	-	-	-	-
HB8-IP_peak_932	SL4.0ch01	4421380	4421677	298	4421554	19	3.21524	6.17717	4.38273	Intron (Solyc01g009870.3.1/Solyc01g009870.3, intron 1 of 7)	SL4.0ch01	4417890	4422126	4237	8	-	Solyc01g009870.3	Solyc01g009870.3.1	572	GDPD3	PREDICTED: glycerophosphodiester phosphodiesterase GDPD3-like isoform X1 [Solanum lycopersicum]	Metabolism	Lipid metabolism	ko00564//Glycerophospholipid metabolism	K18696	-	-	-
HB8-IP_peak_933	SL4.0ch01	4426253	4426588	336	4426454	35	7.05094	21.2208	18.6587	Promoter (<=1kb)	SL4.0ch01	4426575	4428717	2143	1	+	Solyc01g009880.2	Solyc01g009880.2.1	-121	EXO70B1	PREDICTED: exocyst complex component EXO70B1 [Solanum lycopersicum]	-	-	-	-	-	-	-
HB8-IP_peak_934	SL4.0ch01	4435642	4435866	225	4435803	19	3.39322	6.60463	4.76932	Downstream (2-3kb)	SL4.0ch01	4438087	4438479	393	1	+	Solyc01g009890.1	Solyc01g009890.1.1	-2284	GRXC1	PREDICTED: glutaredoxin-C1-like [Solanum pennellii]	-	-	-	-	-	-	-
HB8-IP_peak_939	SL4.0ch01	4473359	4473586	228	4473490	18	3.97003	7.65409	5.74049	Promoter (1-2kb)	SL4.0ch01	4475210	4475684	475	1	+	Solyc01g009900.3	Solyc01g009900.3.1	-1720	GRXC3	PREDICTED: glutaredoxin-C1-like [Solanum lycopersicum]	-	-	-	-	-	-	-
HB8-IP_peak_941	SL4.0ch01	4500509	4500778	270	4500639	18	4.1394	8.01237	6.07612	Downstream (2-3kb)	SL4.0ch01	4503085	4508313	5229	19	-	Solyc01g009920.3	Solyc01g009920.3.1	7674	MORC4	PREDICTED: protein MICRORCHIDIA 4-like [Solanum lycopersicum]	-	-	-	-	-	-	-
HB8-IP_peak_942	SL4.0ch01	4501000	4501345	346	4501116	13	3.29364	5.08047	3.39195	Downstream (1-2kb)	SL4.0ch01	4503085	4508313	5229	19	-	Solyc01g009920.3	Solyc01g009920.3.1	7197	MORC4	PREDICTED: protein MICRORCHIDIA 4-like [Solanum lycopersicum]	-	-	-	-	-	-	-
HB8-IP_peak_949	SL4.0ch01	4568378	4568710	333	4568552	40	8.12371	26.3458	23.6279	Downstream (<1kb)	SL4.0ch01	4568646	4570140	1495	2	-	Solyc01g009960.4	Solyc01g009960.4.1	1588	S-ACP-DES6	PREDICTED: stearoyl-[acyl-carrier-protein] 9-desaturase 6, chloroplastic-like [Solanum pennellii]	Metabolism;Metabolism;Metabolism	Global and overview maps;Lipid metabolism;Lipid metabolism	ko01212//Fatty acid metabolism;ko00061//Fatty acid biosynthesis;ko01040//Biosynthesis of unsaturated fatty acids	K03921;K03921;K03921	-	-	-
HB8-IP_peak_950	SL4.0ch01	4586481	4587407	927	4587248	31	7.1757	19.6263	17.119	Downstream (1-2kb)	SL4.0ch01	4589083	4593044	3962	10	-	Solyc01g009970.3	Solyc01g009970.3.1	5796	--	PREDICTED: 2-pyrone-4,6-dicarbaxylate hydrolase-like isoform X3 [Nicotiana tabacum]	-	-	-	-	-	-	-
HB8-IP_peak_961	SL4.0ch01	4703601	4703830	230	4703661	17	4.04225	7.5324	5.62809	Intron (Solyc01g010050.3.1/Solyc01g010050.3, intron 2 of 3)	SL4.0ch01	4702917	4706551	3635	4	+	Solyc01g010050.3	Solyc01g010050.3.1	744	SAMDC1	S-adenosylmethionine decarboxylase proenzyme-like [Solanum lycopersicum]	Metabolism;Metabolism;Metabolism	Global and overview maps;Amino acid metabolism;Amino acid metabolism	ko01100//Metabolic pathways;ko00270//Cysteine and methionine metabolism;ko00330//Arginine and proline metabolism	K01611;K01611;K01611	-	GO:0016830//carbon-carbon lyase activity	GO:0006596//polyamine biosynthetic process;GO:0044272//sulfur compound biosynthetic process
HB8-IP_peak_962	SL4.0ch01	4709901	4710233	333	4710083	58	12.8568	48.9305	45.7535	Promoter (<=1kb)	SL4.0ch01	4710104	4711630	1527	2	+	Solyc01r001600.1	Solyc01r001600.1.1	-21	-	-	-	-	-	-	-	-	-
HB8-IP_peak_967	SL4.0ch01	4823069	4823568	500	4823176	19	2.90997	5.41991	3.69612	Promoter (<=1kb)	SL4.0ch01	4823653	4833846	10194	13	+	Solyc01g010080.3	Solyc01g010080.3.1	-477	KAT3	PREDICTED: potassium channel KAT3-like [Solanum lycopersicum]	-	-	-	-	-	-	-
HB8-IP_peak_968	SL4.0ch01	4825520	4825833	314	4825692	34	5.45367	16.6131	14.2155	Intron (Solyc01g010080.3.1/Solyc01g010080.3, intron 1 of 12)	SL4.0ch01	4823653	4833846	10194	13	+	Solyc01g010080.3	Solyc01g010080.3.1	2039	KAT3	PREDICTED: potassium channel KAT3-like [Solanum lycopersicum]	-	-	-	-	-	-	-
HB8-IP_peak_969	SL4.0ch01	4826818	4827133	316	4826970	48	8.90283	32.6735	29.7967	Intron (Solyc01g010080.3.1/Solyc01g010080.3, intron 2 of 12)	SL4.0ch01	4823653	4833846	10194	13	+	Solyc01g010080.3	Solyc01g010080.3.1	3317	KAT3	PREDICTED: potassium channel KAT3-like [Solanum lycopersicum]	-	-	-	-	-	-	-
HB8-IP_peak_970	SL4.0ch01	4834437	4834840	404	4834539	16	4.24726	7.65929	5.74536	Downstream (<1kb)	SL4.0ch01	4835048	4835837	790	2	-	Solyc01r001610.1	Solyc01r001610.1.1	1298	-	-	-	-	-	-	-	-	-
HB8-IP_peak_975	SL4.0ch01	4856391	4857265	875	4856735	49	8.0381	30.8184	27.9849	Promoter (1-2kb)	SL4.0ch01	4857816	4858722	907	2	+	Solyc01g150108.1	Solyc01g150108.1.1	-1081	--	PREDICTED: uncharacterized protein LOC107021994 [Solanum pennellii]	-	-	-	-	-	-	-
HB8-IP_peak_980	SL4.0ch01	4891309	4891780	472	4891689	39	6.78644	22.3952	19.7924	Promoter (<=1kb)	SL4.0ch01	4891928	4896425	4498	9	+	Solyc01g010130.4	Solyc01g010130.4.1	-239	BHLH49	PREDICTED: transcription factor bHLH49-like [Solanum lycopersicum]	-	-	-	-	-	-	-
HB8-IP_peak_981	SL4.0ch01	4907082	4907450	369	4907290	22	4.38801	9.73781	7.68392	Promoter (1-2kb)	SL4.0ch01	4904204	4905992	1789	3	-	Solyc01g010140.1	Solyc01g010140.1.1	-1298	--	PREDICTED: uncharacterized protein LOC107854130 [Capsicum annuum]	-	-	-	-	-	-	-
HB8-IP_peak_994	SL4.0ch01	4968220	4968706	487	4968379	27	5.69652	14.5245	12.2193	Downstream (2-3kb)	SL4.0ch01	4971077	4971610	534	2	-	Solyc01g010160.3	Solyc01g010160.3.1	3231	BGLU40	PREDICTED: beta-glucosidase 40-like [Solanum lycopersicum]	Metabolism;Metabolism;Metabolism;Metabolism;Metabolism	Global and overview maps;Global and overview maps;Biosynthesis of other secondary metabolites;Carbohydrate metabolism;Metabolism of other amino acids	ko01100//Metabolic pathways;ko01110//Biosynthesis of secondary metabolites;ko00940//Phenylpropanoid biosynthesis;ko00500//Starch and sucrose metabolism;ko00460//Cyanoamino acid metabolism	K01188;K01188;K01188;K01188;K01188	-	-	GO:0044238//primary metabolic process
HB8-IP_peak_997	SL4.0ch01	4998746	4999119	374	4998939	53	13.2748	46.3817	43.2448	3' UTR	SL4.0ch01	4998079	4999251	1173	2	+	Solyc01g010180.3	Solyc01g010180.3.1	860	--	PREDICTED: uncharacterized protein LOC101260464 [Solanum lycopersicum]	-	-	-	-	-	-	-
HB8-IP_peak_999	SL4.0ch01	5010604	5011021	418	5010839	31	4.888	13.9407	11.6595	Promoter (<=1kb)	SL4.0ch01	5011016	5011914	899	2	+	Solyc01g010185.1	Solyc01g010185.1.1	-177	--	PREDICTED: uncharacterized protein LOC101259868 [Solanum lycopersicum]	-	-	-	-	-	-	-
HB8-IP_peak_1000	SL4.0ch01	5018485	5018852	368	5018647	31	6.51031	18.0975	15.642	Promoter (1-2kb)	SL4.0ch01	5020096	5021082	987	2	+	Solyc01g010215.1	Solyc01g010215.1.1	-1449	--	PREDICTED: uncharacterized protein LOC101246614 [Solanum lycopersicum]	-	-	-	-	-	-	-
HB8-IP_peak_1002	SL4.0ch01	5024828	5025317	490	5025195	19	4.80858	9.69632	7.64713	Promoter (1-2kb)	SL4.0ch01	5026275	5027106	832	1	+	Solyc01g010220.3	Solyc01g010220.3.1	-1080	--	retrovirus-related pol polyprotein from transposon tnt 1-94, partial [Nicotiana attenuata]	-	-	-	-	-	-	-
HB8-IP_peak_1003	SL4.0ch01	5025646	5025877	232	5025708	12	2.83286	4.01279	2.43776	Promoter (<=1kb)	SL4.0ch01	5026275	5027106	832	1	+	Solyc01g010220.3	Solyc01g010220.3.1	-567	--	retrovirus-related pol polyprotein from transposon tnt 1-94, partial [Nicotiana attenuata]	-	-	-	-	-	-	-
HB8-IP_peak_1004	SL4.0ch01	5027985	5028416	432	5028220	22	4.87228	10.8317	8.71199	Downstream (2-3kb)	SL4.0ch01	5026275	5027106	832	1	+	Solyc01g010220.3	Solyc01g010220.3.1	1945	--	retrovirus-related pol polyprotein from transposon tnt 1-94, partial [Nicotiana attenuata]	-	-	-	-	-	-	-
HB8-IP_peak_1005	SL4.0ch01	5028995	5029624	630	5029440	69	13.3517	57.9588	54.657	Downstream (1-2kb)	SL4.0ch01	5030951	5031613	663	1	-	Solyc01g010230.2	Solyc01g010230.2.1	2173	--	hypothetical protein A4A49_36404 [Nicotiana attenuata]	-	-	-	-	-	-	-
HB8-IP_peak_1006	SL4.0ch01	5052713	5053061	349	5052861	23	4.57879	10.4941	8.39404	Intron (Solyc01g010240.3.1/Solyc01g010240.3, intron 2 of 6)	SL4.0ch01	5052049	5054644	2596	7	+	Solyc01g010240.3	Solyc01g010240.3.1	812	DL	PREDICTED: protein CRABS CLAW-like [Solanum lycopersicum]	-	-	-	-	-	-	-
HB8-IP_peak_1007	SL4.0ch01	5053746	5054245	500	5054097	38	8.53306	26.2635	23.5473	Exon (Solyc01g010240.3.1/Solyc01g010240.3, exon 5 of 7)	SL4.0ch01	5052049	5054644	2596	7	+	Solyc01g010240.3	Solyc01g010240.3.1	2048	DL	PREDICTED: protein CRABS CLAW-like [Solanum lycopersicum]	-	-	-	-	-	-	-
HB8-IP_peak_1008	SL4.0ch01	5055738	5055946	209	5055889	21	4.19723	8.99966	6.98889	Downstream (1-2kb)	SL4.0ch01	5052049	5054644	2596	7	+	Solyc01g010240.3	Solyc01g010240.3.1	3840	DL	PREDICTED: protein CRABS CLAW-like [Solanum lycopersicum]	-	-	-	-	-	-	-
HB8-IP_peak_1009	SL4.0ch01	5060369	5060794	426	5060705	29	6.53589	17.2766	14.8503	Promoter (<=1kb)	SL4.0ch01	5056918	5060327	3410	4	-	Solyc01g010250.4	Solyc01g010250.4.1	-378	Os07g0604000	PREDICTED: probable 6-phosphogluconolactonase 2 [Solanum lycopersicum]	Metabolism;Metabolism;Metabolism;Metabolism	Global and overview maps;Global and overview maps;Global and overview maps;Carbohydrate metabolism	ko01100//Metabolic pathways;ko01110//Biosynthesis of secondary metabolites;ko01200//Carbon metabolism;ko00030//Pentose phosphate pathway	K01057;K01057;K01057;K01057	-	-	-
HB8-IP_peak_1011	SL4.0ch01	5084371	5084765	395	5084453	30	5.5677	15.3813	13.0376	Promoter (<=1kb)	SL4.0ch01	5084760	5086957	2198	2	+	Solyc01g010260.3	Solyc01g010260.3.1	-307	CYP93A3	PREDICTED: cytochrome P450 93A2-like [Solanum lycopersicum]	-	-	-	-	-	GO:0016491//oxidoreductase activity;GO:0046906//tetrapyrrole binding;GO:0046914//transition metal ion binding	GO:0044710//single-organism metabolic process
HB8-IP_peak_1012	SL4.0ch01	5091520	5091837	318	5091672	20	5.40529	11.2374	9.0964	Promoter (1-2kb)	SL4.0ch01	5087161	5090180	3020	3	-	Solyc01g010270.3	Solyc01g010270.3.1	-1492	SP1L1	PREDICTED: protein SPIRAL1-like 1 [Solanum lycopersicum]	-	-	-	-	-	-	-
HB8-IP_peak_1014	SL4.0ch01	5101563	5101790	228	5101665	22	5.31307	11.7808	9.60979	Downstream (1-2kb)	SL4.0ch01	5103124	5104684	1561	2	-	Solyc01g010280.3	Solyc01g010280.3.1	3019	--	PREDICTED: lisH domain-containing protein C1711.05-like [Capsicum annuum]	-	-	-	-	-	-	-
HB8-IP_peak_1016	SL4.0ch01	5109026	5109321	296	5109071	15	3.2982	5.5141	3.78233	Downstream (2-3kb)	SL4.0ch01	5103124	5104684	1561	2	-	Solyc01g010280.3	Solyc01g010280.3.1	-4387	--	PREDICTED: lisH domain-containing protein C1711.05-like [Capsicum annuum]	-	-	-	-	-	-	-
HB8-IP_peak_1021	SL4.0ch01	5158963	5159176	214	5159116	10	2.74823	3.53102	2.0214	Downstream (2-3kb)	SL4.0ch01	5161311	5164972	3662	4	-	Solyc01g010310.4	Solyc01g010310.4.1	5856	PDCB2	PREDICTED: PLASMODESMATA CALLOSE-BINDING PROTEIN 1 [Solanum lycopersicum]	-	-	-	-	-	-	-
HB8-IP_peak_1022	SL4.0ch01	5160242	5160733	492	5160507	33	6.25162	18.3328	15.8672	Downstream (<1kb)	SL4.0ch01	5161311	5164972	3662	4	-	Solyc01g010310.4	Solyc01g010310.4.1	4465	PDCB2	PREDICTED: PLASMODESMATA CALLOSE-BINDING PROTEIN 1 [Solanum lycopersicum]	-	-	-	-	-	-	-
HB8-IP_peak_1023	SL4.0ch01	5166106	5166416	311	5166321	21	5.83411	12.461	10.2518	Promoter (1-2kb)	SL4.0ch01	5161311	5164972	3662	4	-	Solyc01g010310.4	Solyc01g010310.4.1	-1349	PDCB2	PREDICTED: PLASMODESMATA CALLOSE-BINDING PROTEIN 1 [Solanum lycopersicum]	-	-	-	-	-	-	-
HB8-IP_peak_1025	SL4.0ch01	5177481	5177768	288	5177699	15	3.93328	6.7783	4.93271	Downstream (2-3kb)	SL4.0ch01	5180587	5184702	4116	12	-	Solyc01g010350.4	Solyc01g010350.4.1	7003	TPT	PREDICTED: triose phosphate/phosphate translocator, chloroplastic-like [Solanum lycopersicum]	-	-	-	-	GO:0031224//intrinsic component of membrane	-	GO:0051234//establishment of localization
HB8-IP_peak_1026	SL4.0ch01	5184558	5184970	413	5184800	26	5.4341	13.5313	11.2725	Promoter (<=1kb)	SL4.0ch01	5180587	5184702	4116	12	-	Solyc01g010350.4	Solyc01g010350.4.1	-98	TPT	PREDICTED: triose phosphate/phosphate translocator, chloroplastic-like [Solanum lycopersicum]	-	-	-	-	GO:0031224//intrinsic component of membrane	-	GO:0051234//establishment of localization
HB8-IP_peak_1027	SL4.0ch01	5185261	5185679	419	5185449	19	4.1563	8.33259	6.36858	Promoter (<=1kb)	SL4.0ch01	5180587	5184702	4116	12	-	Solyc01g010350.4	Solyc01g010350.4.1	-747	TPT	PREDICTED: triose phosphate/phosphate translocator, chloroplastic-like [Solanum lycopersicum]	-	-	-	-	GO:0031224//intrinsic component of membrane	-	GO:0051234//establishment of localization
HB8-IP_peak_1028	SL4.0ch01	5186055	5186310	256	5186132	14	2.54492	3.74276	2.20507	Promoter (1-2kb)	SL4.0ch01	5180587	5184702	4116	12	-	Solyc01g010350.4	Solyc01g010350.4.1	-1430	TPT	PREDICTED: triose phosphate/phosphate translocator, chloroplastic-like [Solanum lycopersicum]	-	-	-	-	GO:0031224//intrinsic component of membrane	-	GO:0051234//establishment of localization
HB8-IP_peak_1032	SL4.0ch01	5201111	5201613	503	5201438	28	5.82133	15.2123	12.8807	Promoter (<=1kb)	SL4.0ch01	5198102	5201349	3248	7	-	Solyc01g010360.3	Solyc01g010360.3.1	-89	GRF12	PREDICTED: 14-3-3-like protein GF14 iota [Solanum lycopersicum]	-	-	-	-	-	-	-
HB8-IP_peak_1033	SL4.0ch01	5207831	5208441	611	5208056	131	30.4924	156.539	152.59	Promoter (1-2kb)	SL4.0ch01	5209752	5215913	6162	2	+	Solyc01r001640.1	Solyc01r001640.1.1	-1696	-	-	-	-	-	-	-	-	-
HB8-IP_peak_1034	SL4.0ch01	5209443	5209945	503	5209533	23	4.57879	10.4941	8.39404	Promoter (<=1kb)	SL4.0ch01	5209752	5215913	6162	2	+	Solyc01r001640.1	Solyc01r001640.1.1	-219	-	-	-	-	-	-	-	-	-
HB8-IP_peak_1035	SL4.0ch01	5217543	5217912	370	5217687	62	10.6861	45.9316	42.8035	Promoter (1-2kb)	SL4.0ch01	5215074	5216167	1094	2	-	Solyc01g010365.1	Solyc01g010365.1.1	-1520	--	-	-	-	-	-	-	-	-
HB8-IP_peak_1043	SL4.0ch01	5339410	5339651	242	5339532	25	4.96036	12.0584	9.87126	Promoter (1-2kb)	SL4.0ch01	5341250	5343598	2349	1	+	Solyc01g010410.3	Solyc01g010410.3.1	-1718	ZAT9	PREDICTED: zinc finger protein 91-like [Solanum lycopersicum]	-	-	-	-	-	-	-
HB8-IP_peak_1044	SL4.0ch01	5347850	5348165	316	5347991	31	7.07219	19.3939	16.8913	Downstream (2-3kb)	SL4.0ch01	5350190	5350984	795	1	-	Solyc01g010415.1	Solyc01g010415.1.1	2993	RE2	PREDICTED: uncharacterized mitochondrial protein AtMg00810-like [Solanum pennellii]	-	-	-	-	-	-	-
HB8-IP_peak_1046	SL4.0ch01	5378058	5378739	682	5378217	64	7.94814	38.3435	35.3486	Exon (Solyc01g010440.4.1/Solyc01g010440.4, exon 1 of 5)	SL4.0ch01	5372510	5378328	5819	5	-	Solyc01g010440.4	Solyc01g010440.4.1	111	--	PREDICTED: ATP-dependent RNA helicase A-like protein [Nicotiana tabacum]	-	-	-	-	-	-	-
HB8-IP_peak_1047	SL4.0ch01	5402740	5403033	294	5402825	18	3.53599	6.70336	4.86316	Downstream (<1kb)	SL4.0ch01	5403494	5405483	1990	2	-	Solyc01g010490.4	Solyc01g010490.4.1	2658	CYP83B1	PREDICTED: cytochrome P450 71A1-like [Solanum lycopersicum]	-	-	-	-	-	-	-
HB8-IP_peak_1053	SL4.0ch01	5459722	5460038	317	5459951	26	3.58782	8.76253	6.7722	Exon (Solyc01g150112.1.1/Solyc01g150112.1, exon 2 of 2)	SL4.0ch01	5458663	5460001	1339	2	+	Solyc01g150112.1	Solyc01g150112.1.1	1288	--	PREDICTED: uncharacterized mitochondrial protein AtMg00810-like [Solanum pennellii]	-	-	-	-	-	-	-
HB8-IP_peak_1055	SL4.0ch01	5484409	5484741	333	5484563	28	4.6621	12.3179	10.118	Intron (Solyc01g010500.3.1/Solyc01g010500.3, intron 5 of 5)	SL4.0ch01	5484287	5488307	4021	6	-	Solyc01g010500.3	Solyc01g010500.3.1	3744	--	PREDICTED: EIN3-binding F-box protein 1-like [Solanum lycopersicum]	-	-	-	-	-	-	-
HB8-IP_peak_1060	SL4.0ch01	5549432	5549869	438	5549696	25	5.02173	12.2036	10.0099	Promoter (1-2kb)	SL4.0ch01	5546694	5548492	1799	1	-	Solyc01g010510.4	Solyc01g010510.4.1	-1204	PCMP-E54	PREDICTED: pentatricopeptide repeat-containing protein At1g26900, mitochondrial [Solanum lycopersicum]	-	-	-	-	-	-	-
HB8-IP_peak_1066	SL4.0ch01	5573801	5574016	216	5573934	28	4.42975	11.6904	9.52251	Promoter (1-2kb)	SL4.0ch01	5575192	5582765	7574	10	+	Solyc01g010520.3	Solyc01g010520.3.1	-1258	--	PREDICTED: uncharacterized protein LOC101254226 [Solanum lycopersicum]	-	-	-	-	-	-	-
HB8-IP_peak_1071	SL4.0ch01	5623452	5623741	290	5623589	25	5.61652	13.5643	11.3052	Promoter (<=1kb)	SL4.0ch01	5618625	5623428	4804	3	-	Solyc01g010570.4	Solyc01g010570.4.1	-161	--	Mucin-related protein [Theobroma cacao]	-	-	-	-	-	-	-
HB8-IP_peak_1072	SL4.0ch01	5626647	5626858	212	5626762	20	5.39622	11.2194	9.0792	Promoter (1-2kb)	SL4.0ch01	5628029	5630955	2927	3	+	Solyc01g010580.3	Solyc01g010580.3.1	-1267	RPS9C	PREDICTED: 40S ribosomal protein S9-2 [Solanum lycopersicum]	Genetic Information Processing	Translation	ko03010//Ribosome	K02997	-	-	-
HB8-IP_peak_1073	SL4.0ch01	5632220	5632494	275	5632392	25	4.41119	10.7135	8.59777	Promoter (<=1kb)	SL4.0ch01	5632492	5638269	5778	8	+	Solyc01g010590.2	Solyc01g010590.2.1	-100	CYP23	PREDICTED: peptidyl-prolyl cis-trans isomerase CYP23 isoform X1 [Solanum lycopersicum]	-	-	-	-	GO:0031984//organelle subcompartment;GO:0043231//intracellular membrane-bounded organelle	GO:0016859//cis-trans isomerase activity	GO:0044267//cellular protein metabolic process
HB8-IP_peak_1074	SL4.0ch01	5642133	5642807	675	5642600	34	6.28611	18.8495	16.3662	Downstream (2-3kb)	SL4.0ch01	5644667	5648051	3385	3	-	Solyc01g010600.4	Solyc01g010600.4.1	5451	ATHB-13	PREDICTED: homeobox-leucine zipper protein ATHB-13 isoform X2 [Solanum lycopersicum]	-	-	-	-	-	-	-
HB8-IP_peak_1075	SL4.0ch01	5645530	5645963	434	5645944	12	2.64481	3.6502	2.12409	Intron (Solyc01g010600.4.1/Solyc01g010600.4, intron 2 of 2)	SL4.0ch01	5644667	5648051	3385	3	-	Solyc01g010600.4	Solyc01g010600.4.1	2107	ATHB-13	PREDICTED: homeobox-leucine zipper protein ATHB-13 isoform X2 [Solanum lycopersicum]	-	-	-	-	-	-	-
HB8-IP_peak_1076	SL4.0ch01	5647368	5647702	335	5647512	19	4.06894	8.14263	6.19541	Intron (Solyc01g010600.4.1/Solyc01g010600.4, intron 1 of 2)	SL4.0ch01	5644667	5648051	3385	3	-	Solyc01g010600.4	Solyc01g010600.4.1	539	ATHB-13	PREDICTED: homeobox-leucine zipper protein ATHB-13 isoform X2 [Solanum lycopersicum]	-	-	-	-	-	-	-
HB8-IP_peak_1077	SL4.0ch01	5648819	5649544	726	5649418	23	4.88273	11.1934	9.05397	Promoter (1-2kb)	SL4.0ch01	5644667	5648051	3385	3	-	Solyc01g010600.4	Solyc01g010600.4.1	-1367	ATHB-13	PREDICTED: homeobox-leucine zipper protein ATHB-13 isoform X2 [Solanum lycopersicum]	-	-	-	-	-	-	-
HB8-IP_peak_1081	SL4.0ch01	5681425	5681646	222	5681501	30	7.06522	18.9108	16.4262	Promoter (1-2kb)	SL4.0ch01	5682950	5683902	953	1	+	Solyc01g010640.3	Solyc01g010640.3.1	-1449	--	NAD(P)-linked oxidoreductase-like protein [Medicago truncatula]	-	-	-	-	GO:0031976//plastid thylakoid;GO:0044434//chloroplast part	-	GO:0044237//cellular metabolic process
HB8-IP_peak_1082	SL4.0ch01	5682127	5682470	344	5682295	36	7.94791	23.8542	21.2062	Promoter (<=1kb)	SL4.0ch01	5682950	5683902	953	1	+	Solyc01g010640.3	Solyc01g010640.3.1	-655	--	NAD(P)-linked oxidoreductase-like protein [Medicago truncatula]	-	-	-	-	GO:0031976//plastid thylakoid;GO:0044434//chloroplast part	-	GO:0044237//cellular metabolic process
HB8-IP_peak_1086	SL4.0ch01	5761889	5762122	234	5762002	18	4.26057	8.26469	6.30584	Downstream (1-2kb)	SL4.0ch01	5763114	5767831	4718	6	-	Solyc01g010700.3	Solyc01g010700.3.1	5829	CBSCBS2	PREDICTED: SNF1-related protein kinase regulatory subunit gamma-1-like [Solanum lycopersicum]	-	-	-	-	-	GO:0016772//transferase activity, transferring phosphorus-containing groups;GO:0017076//purine nucleotide binding	GO:0006796//phosphate-containing compound metabolic process
HB8-IP_peak_1087	SL4.0ch01	5767464	5767675	212	5767632	17	3.23286	5.79796	4.03881	Intron (Solyc01g010700.3.1/Solyc01g010700.3, intron 1 of 5)	SL4.0ch01	5763114	5767831	4718	6	-	Solyc01g010700.3	Solyc01g010700.3.1	199	CBSCBS2	PREDICTED: SNF1-related protein kinase regulatory subunit gamma-1-like [Solanum lycopersicum]	-	-	-	-	-	GO:0016772//transferase activity, transferring phosphorus-containing groups;GO:0017076//purine nucleotide binding	GO:0006796//phosphate-containing compound metabolic process
HB8-IP_peak_1088	SL4.0ch01	5771250	5771487	238	5771320	16	3.98805	7.15138	5.27844	Downstream (<1kb)	SL4.0ch01	5763114	5767831	4718	6	-	Solyc01g010700.3	Solyc01g010700.3.1	-3489	CBSCBS2	PREDICTED: SNF1-related protein kinase regulatory subunit gamma-1-like [Solanum lycopersicum]	-	-	-	-	-	GO:0016772//transferase activity, transferring phosphorus-containing groups;GO:0017076//purine nucleotide binding	GO:0006796//phosphate-containing compound metabolic process
HB8-IP_peak_1089	SL4.0ch01	5796206	5796452	247	5796338	22	4.67928	10.4026	8.30868	Promoter (<=1kb)	SL4.0ch01	5784049	5796268	12220	9	-	Solyc01g010720.4	Solyc01g010720.4.1	-70	SCPL45	PREDICTED: serine carboxypeptidase-like 45 [Solanum lycopersicum]	-	-	-	-	-	-	-
HB8-IP_peak_1090	SL4.0ch01	5816534	5816794	261	5816635	18	3.22356	5.98694	4.20633	Exon (Solyc01g010740.4.1/Solyc01g010740.4, exon 2 of 4)	SL4.0ch01	5814620	5818592	3973	4	-	Solyc01g010740.4	Solyc01g010740.4.1	1957	AT59	PREDICTED: pectate lyase [Solanum lycopersicum]	Metabolism	Carbohydrate metabolism	ko00040//Pentose and glucuronate interconversions	K01728	-	-	-
HB8-IP_peak_1091	SL4.0ch01	5820097	5820372	276	5820229	40	5.22177	18.1553	15.6979	Promoter (1-2kb)	SL4.0ch01	5814620	5818592	3973	4	-	Solyc01g010740.4	Solyc01g010740.4.1	-1637	AT59	PREDICTED: pectate lyase [Solanum lycopersicum]	Metabolism	Carbohydrate metabolism	ko00040//Pentose and glucuronate interconversions	K01728	-	-	-
HB8-IP_peak_1092	SL4.0ch01	5825089	5825449	361	5825233	38	9.00912	27.3477	24.6015	Promoter (<=1kb)	SL4.0ch01	5819884	5825047	5164	4	-	Solyc01g010750.4	Solyc01g010750.4.1	-186	R40G2	Hop-interacting protein THI113 [Solanum lycopersicum]	-	-	-	-	-	-	-
HB8-IP_peak_1095	SL4.0ch01	5858184	5858681	498	5858428	247	44.5416	326.083	321.595	Promoter (<=1kb)	SL4.0ch01	5858971	5863067	4097	6	+	Solyc01g010760.3	Solyc01g010760.3.1	-543	POR1	PREDICTED: mitochondrial outer membrane protein porin of 36 kDa [Solanum lycopersicum]	-	-	-	-	-	GO:0005244//voltage-gated ion channel activity	GO:0006820//anion transport;GO:0034765//regulation of ion transmembrane transport
HB8-IP_peak_1097	SL4.0ch01	5876824	5877512	689	5876971	17	4.26745	7.98767	6.05275	Promoter (1-2kb)	SL4.0ch01	5868735	5875193	6459	6	-	Solyc01g010780.4	Solyc01g010780.4.1	-1778	PIX7	PREDICTED: probable receptor-like protein kinase At5g15080 [Solanum lycopersicum]	-	-	-	-	-	-	-
HB8-IP_peak_1117	SL4.0ch01	6247529	6248133	605	6247874	96	16.273	86.6467	83.0687	Promoter (1-2kb)	SL4.0ch01	6241727	6246288	4562	7	-	Solyc01g010810.4	Solyc01g010810.4.1	-1586	--	PREDICTED: probable ran guanine nucleotide release factor isoform X2 [Solanum lycopersicum]	-	-	-	-	-	-	-
HB8-IP_peak_1120	SL4.0ch01	6252393	6252663	271	6252529	12	3.15529	4.61787	2.97134	Promoter (1-2kb)	SL4.0ch01	6253773	6261096	7324	2	+	Solyc01g010820.3	Solyc01g010820.3.1	-1244	CUL3A	PREDICTED: cullin-3A [Solanum lycopersicum]	Genetic Information Processing	Folding, sorting and degradation	ko04120//Ubiquitin mediated proteolysis	K03869	GO:0000151//ubiquitin ligase complex	GO:0044389//ubiquitin-like protein ligase binding	-
HB8-IP_peak_1121	SL4.0ch01	6253083	6253433	351	6253358	20	4.85107	10.115	8.03843	Promoter (<=1kb)	SL4.0ch01	6253773	6261096	7324	2	+	Solyc01g010820.3	Solyc01g010820.3.1	-415	CUL3A	PREDICTED: cullin-3A [Solanum lycopersicum]	Genetic Information Processing	Folding, sorting and degradation	ko04120//Ubiquitin mediated proteolysis	K03869	GO:0000151//ubiquitin ligase complex	GO:0044389//ubiquitin-like protein ligase binding	-
HB8-IP_peak_1122	SL4.0ch01	6265941	6266238	298	6266104	34	6.67741	19.8387	17.3191	Intron (Solyc01g010830.4.1/Solyc01g010830.4, intron 2 of 9)	SL4.0ch01	6262145	6270528	8384	10	-	Solyc01g010830.4	Solyc01g010830.4.1	4424	MK0970	PREDICTED: haloacid dehalogenase-like hydrolase domain-containing protein 3 isoform X2 [Solanum lycopersicum]	-	-	-	-	-	GO:0003824//catalytic activity	-
HB8-IP_peak_1123	SL4.0ch01	6271436	6271712	277	6271682	12	2.64481	3.6502	2.12409	Promoter (1-2kb)	SL4.0ch01	6262145	6270528	8384	10	-	Solyc01g010830.4	Solyc01g010830.4.1	-1154	MK0970	PREDICTED: haloacid dehalogenase-like hydrolase domain-containing protein 3 isoform X2 [Solanum lycopersicum]	-	-	-	-	-	GO:0003824//catalytic activity	-
HB8-IP_peak_1124	SL4.0ch01	6276758	6277614	857	6277374	40	7.36373	24.4103	21.7463	Promoter (1-2kb)	SL4.0ch01	6278946	6279411	466	2	+	Solyc01r001710.1	Solyc01r001710.1.1	-1572	-	-	-	-	-	-	-	-	-
HB8-IP_peak_1130	SL4.0ch01	6333669	6333906	238	6333793	27	5.56229	14.2111	11.9218	5' UTR	SL4.0ch01	6333734	6338148	4415	2	+	Solyc01g010860.3	Solyc01g010860.3.1	59	SBH1	PREDICTED: sphinganine C4-monooxygenase 1-like [Solanum lycopersicum]	Metabolism;Metabolism	Global and overview maps;Lipid metabolism	ko01100//Metabolic pathways;ko00600//Sphingolipid metabolism	K04713;K04713	-	-	-
HB8-IP_peak_1131	SL4.0ch01	6345102	6345310	209	6345238	20	4.45476	9.27496	7.24842	Intron (Solyc01g010870.3.1/Solyc01g010870.3, intron 1 of 6)	SL4.0ch01	6339590	6346724	7135	7	-	Solyc01g010870.3	Solyc01g010870.3.1	1486	At1g26850	PREDICTED: probable methyltransferase PMT2 [Solanum lycopersicum]	-	-	-	-	-	-	-
HB8-IP_peak_1132	SL4.0ch01	6347186	6347590	405	6347448	24	5.10535	12.0452	9.86068	Promoter (<=1kb)	SL4.0ch01	6339590	6346724	7135	7	-	Solyc01g010870.3	Solyc01g010870.3.1	-724	At1g26850	PREDICTED: probable methyltransferase PMT2 [Solanum lycopersicum]	-	-	-	-	-	-	-
HB8-IP_peak_1133	SL4.0ch01	6353515	6353974	460	6353837	16	4.27515	7.71317	5.7974	Promoter (<=1kb)	SL4.0ch01	6348476	6353692	5217	9	-	Solyc01g010880.3	Solyc01g010880.3.1	-145	--	PREDICTED: uncharacterized protein LOC101247951 [Solanum lycopersicum]	-	-	-	-	-	-	-
HB8-IP_peak_1134	SL4.0ch01	6373012	6373230	219	6373100	13	3.38727	5.25743	3.5451	Promoter (1-2kb)	SL4.0ch01	6375030	6379982	4953	4	+	Solyc01g010890.4	Solyc01g010890.4.1	-1930	EXPA15	PREDICTED: expansin-A10-like [Solanum lycopersicum]	-	-	-	-	GO:0030312//external encapsulating structure	-	GO:0071555//cell wall organization
HB8-IP_peak_1135	SL4.0ch01	6376444	6376776	333	6376495	15	2.57219	3.94952	2.38122	Intron (Solyc01g010890.4.1/Solyc01g010890.4, intron 1 of 3)	SL4.0ch01	6375030	6379982	4953	4	+	Solyc01g010890.4	Solyc01g010890.4.1	1465	EXPA15	PREDICTED: expansin-A10-like [Solanum lycopersicum]	-	-	-	-	GO:0030312//external encapsulating structure	-	GO:0071555//cell wall organization
HB8-IP_peak_1136	SL4.0ch01	6392235	6392459	225	6392328	22	4.13087	9.13218	7.11307	Promoter (<=1kb)	SL4.0ch01	6386385	6391425	5041	6	-	Solyc01g010900.3	Solyc01g010900.3.1	-903	CYP704B1	PREDICTED: cytochrome P450 704B1 [Solanum lycopersicum]	Metabolism;Metabolism;Metabolism	Global and overview maps;Lipid metabolism;Lipid metabolism	ko01100//Metabolic pathways;ko00071//Fatty acid degradation;ko00073//Cutin, suberine and wax biosynthesis	K20495;K20495;K20495	-	-	-
HB8-IP_peak_1152	SL4.0ch01	6464819	6465162	344	6465051	21	5.7792	12.353	10.1523	Promoter (1-2kb)	SL4.0ch01	6466320	6469538	3219	3	+	Solyc01g010910.2	Solyc01g010910.2.1	-1269	MYB106	PREDICTED: myb-related protein 315-like [Solanum lycopersicum]	Organismal Systems	Environmental adaptation	ko04626//Plant-pathogen interaction	K09422	-	-	-
HB8-IP_peak_1153	SL4.0ch01	6466727	6466962	236	6466819	16	3.70367	6.57825	4.75445	Intron (Solyc01g010910.2.1/Solyc01g010910.2, intron 1 of 2)	SL4.0ch01	6466320	6469538	3219	3	+	Solyc01g010910.2	Solyc01g010910.2.1	499	MYB106	PREDICTED: myb-related protein 315-like [Solanum lycopersicum]	Organismal Systems	Environmental adaptation	ko04626//Plant-pathogen interaction	K09422	-	-	-
HB8-IP_peak_1154	SL4.0ch01	6470594	6470823	230	6470740	19	4.3449	8.73648	6.74827	Downstream (2-3kb)	SL4.0ch01	6472821	6473925	1105	2	-	Solyc01g010920.2	Solyc01g010920.2.1	3185	OFUT3	PREDICTED: uncharacterized protein At1g04910-like isoform X2 [Solanum lycopersicum]	-	-	-	-	-	-	-
HB8-IP_peak_1155	SL4.0ch01	6490735	6491018	284	6490872	41	5.58105	19.6968	17.183	Intron (Solyc01g010930.4.1/Solyc01g010930.4, intron 5 of 5)	SL4.0ch01	6482615	6496063	13449	6	-	Solyc01g010930.4	Solyc01g010930.4.1	5191	OFUT3	PREDICTED: uncharacterized protein At1g04910-like isoform X3 [Solanum pennellii]	-	-	-	-	-	-	-
HB8-IP_peak_1159	SL4.0ch01	6526238	6526768	531	6526411	30	7.60852	20.086	17.5605	Promoter (<=1kb)	SL4.0ch01	6526986	6532615	5630	4	+	Solyc01g010940.3	Solyc01g010940.3.1	-575	At1g26690	PREDICTED: transmembrane emp24 domain-containing protein p24delta9 [Solanum lycopersicum]	-	-	-	-	-	-	-
HB8-IP_peak_1160	SL4.0ch01	6546789	6547401	613	6547318	23	4.31048	9.85663	7.79186	Promoter (<=1kb)	SL4.0ch01	6533946	6546350	12405	11	-	Solyc01g010950.3	Solyc01g010950.3.1	-968	ILK1	PREDICTED: serine/threonine-protein kinase STY8 [Solanum lycopersicum]	-	-	-	-	-	-	-
HB8-IP_peak_1164	SL4.0ch01	6658855	6659436	582	6659080	25	5.47749	13.2534	11.0086	Promoter (1-2kb)	SL4.0ch01	6660592	6664618	4027	3	+	Solyc01g010970.3	Solyc01g010970.3.1	-1512	AGO7	argonaute 7 [Solanum lycopersicum]	-	-	-	-	-	GO:0008135//translation factor activity, RNA binding	GO:0006412//translation;GO:0016458//gene silencing
HB8-IP_peak_1175	SL4.0ch01	6886113	6886808	696	6886471	23	4.68267	10.7357	8.61872	Promoter (<=1kb)	SL4.0ch01	6887304	6888834	1531	1	+	Solyc01g010990.2	Solyc01g010990.2.1	-833	--	PREDICTED: uncharacterized protein LOC101245192 [Solanum lycopersicum]	-	-	-	-	-	-	-
HB8-IP_peak_1176	SL4.0ch01	6894865	6895077	213	6895016	24	3.81875	8.89568	6.896	Downstream (<1kb)	SL4.0ch01	6892855	6894126	1272	2	+	Solyc01r001790.1	Solyc01r001790.1.1	2161	-	-	-	-	-	-	-	-	-
HB8-IP_peak_1177	SL4.0ch01	6896602	6896829	228	6896686	24	5.44658	12.8082	10.5875	Intron (Solyc01g011000.3.1/Solyc01g011000.3, intron 1 of 4)	SL4.0ch01	6895222	6898379	3158	5	-	Solyc01g011000.3	Solyc01g011000.3.1	1693	EIF5A4	eukaryotic translation initiation factor 5A-3 [Solanum lycopersicum]	-	-	-	-	-	GO:0008135//translation factor activity, RNA binding;GO:0043021//ribonucleoprotein complex binding	GO:0006448//regulation of translational elongation;GO:0006449//regulation of translational termination
HB8-IP_peak_1182	SL4.0ch01	7050276	7050703	428	7050489	208	35.4592	253.676	249.409	Downstream (<1kb)	SL4.0ch01	7044405	7045642	1238	1	+	Solyc01g011030.3	Solyc01g011030.3.1	6084	--	PREDICTED: E3 ubiquitin-protein ligase RNF182-like [Solanum lycopersicum]	-	-	-	-	-	-	-
HB8-IP_peak_1183	SL4.0ch01	7060669	7060884	216	7060830	17	3.39108	6.15034	4.35985	Promoter (1-2kb)	SL4.0ch01	7062733	7064829	2097	2	+	Solyc01g011050.3	Solyc01g011050.3.1	-1903	--	leucine rich repeat protein precursor [Solanum lycopersicum]	-	-	-	-	-	-	-
HB8-IP_peak_1184	SL4.0ch01	7061973	7062181	209	7062128	20	4.00644	8.28041	6.3184	Promoter (<=1kb)	SL4.0ch01	7062733	7064829	2097	2	+	Solyc01g011050.3	Solyc01g011050.3.1	-605	--	leucine rich repeat protein precursor [Solanum lycopersicum]	-	-	-	-	-	-	-
HB8-IP_peak_1188	SL4.0ch01	7626762	7627085	324	7626975	43	11.1752	35.0812	32.1519	Downstream (2-3kb)	SL4.0ch01	7629314	7629853	540	1	-	Solyc01g011080.3	Solyc01g011080.3.1	2878	--	-	-	-	-	-	-	-	-
HB8-IP_peak_1189	SL4.0ch01	7628677	7628935	259	7628929	10	2.50329	3.09731	1.64954	Downstream (<1kb)	SL4.0ch01	7629314	7629853	540	1	-	Solyc01g011080.3	Solyc01g011080.3.1	924	--	-	-	-	-	-	-	-	-
HB8-IP_peak_1190	SL4.0ch01	7631575	7631972	398	7631831	18	4.02492	7.77095	5.85004	Promoter (1-2kb)	SL4.0ch01	7629314	7629853	540	1	-	Solyc01g011080.3	Solyc01g011080.3.1	-1978	--	-	-	-	-	-	-	-	-
HB8-IP_peak_1196	SL4.0ch01	7704817	7705041	225	7704924	22	3.51325	7.59602	5.68497	Intron (Solyc01g011105.1.1/Solyc01g011105.1, intron 2 of 2)	SL4.0ch01	7704510	7706220	1711	3	+	Solyc01g011105.1	Solyc01g011105.1.1	414	--	PREDICTED: CLAVATA3/ESR (CLE)-related protein 25-like [Gossypium arboreum]	-	-	-	-	-	-	-
HB8-IP_peak_1197	SL4.0ch01	7706434	7706719	286	7706587	40	5.22177	18.1553	15.6979	Promoter (<=1kb)	SL4.0ch01	7706806	7707003	198	1	+	Solyc01g011110.1	Solyc01g011110.1.1	-219	--	-	-	-	-	-	-	-	-
HB8-IP_peak_1215	SL4.0ch01	8504054	8504255	202	8504205	10	2.91705	3.8244	2.27091	Promoter (1-2kb)	SL4.0ch01	8502440	8502979	540	2	-	Solyc01g011300.1	Solyc01g011300.1.1	-1226	--	PREDICTED: aspartic proteinase-like protein 2 [Solanum lycopersicum]	-	-	-	-	-	-	-
HB8-IP_peak_1220	SL4.0ch01	8689047	8689287	241	8689194	34	9.28153	25.691	22.9891	Promoter (1-2kb)	SL4.0ch01	8685608	8687608	2001	3	-	Solyc01g011330.3	Solyc01g011330.3.1	-1586	--	PREDICTED: aspartic proteinase-like protein 2 [Solanum lycopersicum]	-	-	-	-	-	-	-
HB8-IP_peak_1222	SL4.0ch01	8739610	8740114	505	8739918	35	6.74896	20.4704	17.933	Promoter (<=1kb)	SL4.0ch01	8728804	8739466	10663	9	-	Solyc01g011350.3	Solyc01g011350.3.1	-452	--	fruit SANT/MYB Binding protein1 [Solanum lycopersicum]	-	-	-	-	-	-	-
HB8-IP_peak_1228	SL4.0ch01	8797423	8797740	318	8797661	24	5.01839	11.8465	9.67264	Exon (Solyc01g011390.2.1/Solyc01g011390.2, exon 1 of 1)	SL4.0ch01	8796967	8797812	846	1	-	Solyc01g011390.2	Solyc01g011390.2.1	151	--	PREDICTED: uncharacterized protein LOC107805667, partial [Nicotiana tabacum]	-	-	-	-	-	-	-
HB8-IP_peak_1229	SL4.0ch01	8800634	8800929	296	8800837	22	4.38699	9.73545	7.68368	Downstream (2-3kb)	SL4.0ch01	8796967	8797812	846	1	-	Solyc01g011390.2	Solyc01g011390.2.1	-3025	--	PREDICTED: uncharacterized protein LOC107805667, partial [Nicotiana tabacum]	-	-	-	-	-	-	-
HB8-IP_peak_1234	SL4.0ch01	8868475	8868707	233	8868507	16	3.21852	5.5569	3.82279	Downstream (<1kb)	SL4.0ch01	8869399	8870116	718	2	-	Solyc01r002000.1	Solyc01r002000.1.1	1609	-	-	-	-	-	-	-	-	-
HB8-IP_peak_1244	SL4.0ch01	9043888	9044321	434	9043983	15	3.48659	5.89835	4.12529	Downstream (2-3kb)	SL4.0ch01	9046338	9046553	216	1	-	Solyc01g011410.2	Solyc01g011410.2.1	2570	ndhH	nad(p)h-quinone oxidoreductase subunit h, chloroplastic, partial [Nicotiana attenuata]	Metabolism;Metabolism	Global and overview maps;Energy metabolism	ko01100//Metabolic pathways;ko00190//Oxidative phosphorylation	K05579;K05579	GO:0044434//chloroplast part	GO:0000166//nucleotide binding;GO:0003954//NADH dehydrogenase activity;GO:0048037//cofactor binding	GO:0006091//generation of precursor metabolites and energy;GO:0044710//single-organism metabolic process;GO:0051234//establishment of localization
HB8-IP_peak_1245	SL4.0ch01	9046023	9046374	352	9046176	81	21.7453	87.5704	83.9846	Downstream (<1kb)	SL4.0ch01	9046338	9046553	216	1	-	Solyc01g011410.2	Solyc01g011410.2.1	377	ndhH	nad(p)h-quinone oxidoreductase subunit h, chloroplastic, partial [Nicotiana attenuata]	Metabolism;Metabolism	Global and overview maps;Energy metabolism	ko01100//Metabolic pathways;ko00190//Oxidative phosphorylation	K05579;K05579	GO:0044434//chloroplast part	GO:0000166//nucleotide binding;GO:0003954//NADH dehydrogenase activity;GO:0048037//cofactor binding	GO:0006091//generation of precursor metabolites and energy;GO:0044710//single-organism metabolic process;GO:0051234//establishment of localization
HB8-IP_peak_1251	SL4.0ch01	9072959	9073172	214	9073041	27	7.42522	18.2506	15.7868	Downstream (1-2kb)	SL4.0ch01	9074655	9075256	602	2	-	Solyc01r002020.1	Solyc01r002020.1.1	2215	-	-	-	-	-	-	-	-	-
HB8-IP_peak_1265	SL4.0ch01	9261135	9261480	346	9261277	18	3.41246	6.4235	4.60968	Promoter (<=1kb)	SL4.0ch01	9258050	9260481	2432	7	-	Solyc01g011430.4	Solyc01g011430.4.1	-796	WSD1	PREDICTED: O-acyltransferase WSD1-like [Solanum lycopersicum]	-	-	-	-	-	-	-
HB8-IP_peak_1272	SL4.0ch01	9338293	9338530	238	9338427	23	6.36448	14.3223	12.0262	Downstream (2-3kb)	SL4.0ch01	9340901	9351535	10635	4	-	Solyc01g011465.1	Solyc01g011465.1.1	13108	--	-	-	-	-	-	-	-	-
HB8-IP_peak_1273	SL4.0ch01	9341344	9341553	210	9341417	14	3.9778	6.59899	4.76649	Intron (Solyc01g011465.1.1/Solyc01g011465.1, intron 3 of 3)	SL4.0ch01	9340901	9351535	10635	4	-	Solyc01g011465.1	Solyc01g011465.1.1	10118	--	-	-	-	-	-	-	-	-
HB8-IP_peak_1277	SL4.0ch01	9464845	9465122	278	9465036	24	5.4478	12.8109	10.589	Promoter (1-2kb)	SL4.0ch01	9462248	9463508	1261	2	-	Solyc01g011495.1	Solyc01g011495.1.1	-1528	PDF1.4	PREDICTED: defensin-like protein 1 [Solanum pennellii]	-	-	-	-	-	-	-
HB8-IP_peak_1286	SL4.0ch01	9568030	9568367	338	9568226	53	10.9836	41.0162	37.9726	Promoter (<=1kb)	SL4.0ch01	9568617	9579715	11099	9	+	Solyc01g011510.4	Solyc01g011510.4.1	-391	ALDH3F1	aldehyde dehydrogenase family 3 member F1 [Solanum lycopersicum]	Metabolism;Metabolism;Metabolism;Metabolism;Metabolism;Metabolism;Metabolism;Metabolism;Metabolism;Metabolism;Metabolism;Metabolism;Metabolism	Global and overview maps;Global and overview maps;Carbohydrate metabolism;Carbohydrate metabolism;Lipid metabolism;Amino acid metabolism;Lipid metabolism;Metabolism of other amino acids;Amino acid metabolism;Carbohydrate metabolism;Amino acid metabolism;Amino acid metabolism;Amino acid metabolism	ko01100//Metabolic pathways;ko01110//Biosynthesis of secondary metabolites;ko00010//Glycolysis / Gluconeogenesis;ko00620//Pyruvate metabolism;ko00561//Glycerolipid metabolism;ko00280//Valine, leucine and isoleucine degradation;ko00071//Fatty acid degradation;ko00410//beta-Alanine metabolism;ko00330//Arginine and proline metabolism;ko00053//Ascorbate and aldarate metabolism;ko00310//Lysine degrada…	K00128;K00128;K00128;K00128;K00128;K00128;K00128;K00128;K00128;K00128;K00128;K00128;K00128	-	GO:0016903//oxidoreductase activity, acting on the aldehyde or oxo group of donors	GO:0044237//cellular metabolic process;GO:0044710//single-organism metabolic process
HB8-IP_peak_1287	SL4.0ch01	9568753	9568958	206	9568905	12	3.09642	4.50891	2.87474	Intron (Solyc01g011510.4.1/Solyc01g011510.4, intron 1 of 8)	SL4.0ch01	9568617	9579715	11099	9	+	Solyc01g011510.4	Solyc01g011510.4.1	288	ALDH3F1	aldehyde dehydrogenase family 3 member F1 [Solanum lycopersicum]	Metabolism;Metabolism;Metabolism;Metabolism;Metabolism;Metabolism;Metabolism;Metabolism;Metabolism;Metabolism;Metabolism;Metabolism;Metabolism	Global and overview maps;Global and overview maps;Carbohydrate metabolism;Carbohydrate metabolism;Lipid metabolism;Amino acid metabolism;Lipid metabolism;Metabolism of other amino acids;Amino acid metabolism;Carbohydrate metabolism;Amino acid metabolism;Amino acid metabolism;Amino acid metabolism	ko01100//Metabolic pathways;ko01110//Biosynthesis of secondary metabolites;ko00010//Glycolysis / Gluconeogenesis;ko00620//Pyruvate metabolism;ko00561//Glycerolipid metabolism;ko00280//Valine, leucine and isoleucine degradation;ko00071//Fatty acid degradation;ko00410//beta-Alanine metabolism;ko00330//Arginine and proline metabolism;ko00053//Ascorbate and aldarate metabolism;ko00310//Lysine degrada…	K00128;K00128;K00128;K00128;K00128;K00128;K00128;K00128;K00128;K00128;K00128;K00128;K00128	-	GO:0016903//oxidoreductase activity, acting on the aldehyde or oxo group of donors	GO:0044237//cellular metabolic process;GO:0044710//single-organism metabolic process
HB8-IP_peak_1289	SL4.0ch01	9747777	9748331	555	9747923	27	7.11299	17.6142	15.1783	Intron (Solyc01r002040.1.1/Solyc01r002040.1, intron 1 of 1)	SL4.0ch01	9743637	9761563	17927	2	-	Solyc01r002040.1	Solyc01r002040.1.1	13640	-	-	-	-	-	-	-	-	-
HB8-IP_peak_1303	SL4.0ch01	10942714	10943042	329	10942907	26	4.84929	12.1318	9.94021	Downstream (2-3kb)	SL4.0ch01	10944935	10945445	511	3	+	Solyc01g014000.1	Solyc01g014000.1.1	-2028	--	BnaA01g33620D [Brassica napus]	-	-	-	-	-	-	-
HB8-IP_peak_1304	SL4.0ch01	10943290	10943556	267	10943427	22	5.3956	11.9541	9.77567	Promoter (1-2kb)	SL4.0ch01	10944935	10945445	511	3	+	Solyc01g014000.1	Solyc01g014000.1.1	-1508	--	BnaA01g33620D [Brassica napus]	-	-	-	-	-	-	-
HB8-IP_peak_1310	SL4.0ch01	11188445	11188795	351	11188661	23	4.49381	10.2943	8.20723	Promoter (<=1kb)	SL4.0ch01	11186914	11187847	934	2	-	Solyc01g014060.3	Solyc01g014060.3.1	-814	ARPN	PREDICTED: mavicyanin-like [Solanum lycopersicum]	-	-	-	-	-	-	-
HB8-IP_peak_1311	SL4.0ch01	11189110	11189488	379	11189325	30	5.666	15.6286	13.2714	Promoter (<=1kb)	SL4.0ch01	11189619	11190115	497	1	+	Solyc01g150116.1	Solyc01g150116.1.1	-294	-	-	-	-	-	-	-	-	-
HB8-IP_peak_1312	SL4.0ch01	11189869	11190256	388	11190016	17	3.05317	5.38911	3.66878	Exon (Solyc01g150116.1.1/Solyc01g150116.1, exon 1 of 1)	SL4.0ch01	11189619	11190115	497	1	+	Solyc01g150116.1	Solyc01g150116.1.1	397	-	-	-	-	-	-	-	-	-
HB8-IP_peak_1315	SL4.0ch01	11318817	11319038	222	11318955	18	4.14033	8.01432	6.07657	Promoter (<=1kb)	SL4.0ch01	11319129	11320065	937	2	+	Solyc01r002120.1	Solyc01r002120.1.1	-174	-	-	-	-	-	-	-	-	-
HB8-IP_peak_1323	SL4.0ch01	11619159	11619507	349	11619362	21	4.79406	10.3269	8.23765	Promoter (<=1kb)	SL4.0ch01	11619880	11620618	739	3	+	Solyc01g014100.3	Solyc01g014100.3.1	-518	--	PREDICTED: CLAVATA3/ESR (CLE)-related protein 40 [Nicotiana attenuata]	-	-	-	-	-	-	-
HB8-IP_peak_1328	SL4.0ch01	11733009	11733210	202	11733074	13	3.30379	5.09973	3.40955	Promoter (1-2kb)	SL4.0ch01	11734483	11735001	519	2	+	Solyc01g014140.3	Solyc01g014140.3.1	-1409	--	PREDICTED: receptor-like protein 12 isoform X1 [Solanum tuberosum]	-	-	-	-	-	-	-
HB8-IP_peak_1342	SL4.0ch01	11922736	11922948	213	11922820	12	3.44743	5.14941	3.44948	Downstream (2-3kb)	SL4.0ch01	11925479	11928852	3374	4	-	Solyc01g014230.4	Solyc01g014230.4.1	6032	PUB4	PREDICTED: U-box domain-containing protein 4-like [Solanum lycopersicum]	-	-	-	-	-	-	-
HB8-IP_peak_1345	SL4.0ch01	11970872	11971750	879	11971177	45	10.0646	33.8317	30.9293	Promoter (1-2kb)	SL4.0ch01	11972826	11973390	565	1	+	Solyc01g014250.2	Solyc01g014250.2.1	-1649	--	-	-	-	-	-	-	-	-
HB8-IP_peak_1348	SL4.0ch01	11995427	11995630	204	11995594	18	5.03855	9.81436	7.75322	Promoter (<=1kb)	SL4.0ch01	11995795	12000307	4513	3	+	Solyc01g014270.3	Solyc01g014270.3.1	-201	--	-	-	-	-	-	-	-	-
HB8-IP_peak_1350	SL4.0ch01	12017193	12017428	236	12017362	15	2.71458	4.26746	2.66475	5' UTR	SL4.0ch01	12017260	12020359	3100	3	+	Solyc01g014275.1	Solyc01g014275.1.1	102	--	PREDICTED: glycine-rich cell wall structural protein-like [Solanum lycopersicum]	-	-	-	-	-	-	-
HB8-IP_peak_1351	SL4.0ch01	12018439	12018758	320	12018557	20	4.32889	9.00076	6.98956	5' UTR	SL4.0ch01	12017260	12020359	3100	3	+	Solyc01g014275.1	Solyc01g014275.1.1	1297	--	PREDICTED: glycine-rich cell wall structural protein-like [Solanum lycopersicum]	-	-	-	-	-	-	-
HB8-IP_peak_1360	SL4.0ch01	12077959	12078465	507	12078092	24	5.08618	12.0016	9.81776	Downstream (2-3kb)	SL4.0ch01	12080247	12081106	860	2	-	Solyc01g014315.1	Solyc01g014315.1.1	3014	--	-	-	-	-	-	-	-	-
HB8-IP_peak_1361	SL4.0ch01	12079147	12079486	340	12079435	15	3.12975	5.16331	3.46184	Downstream (<1kb)	SL4.0ch01	12080247	12081106	860	2	-	Solyc01g014315.1	Solyc01g014315.1.1	1671	--	-	-	-	-	-	-	-	-
HB8-IP_peak_1368	SL4.0ch01	12175476	12175749	274	12175596	27	7.053	17.4903	15.0575	Promoter (<=1kb)	SL4.0ch01	12176595	12176949	355	2	+	Solyc01g014350.1	Solyc01g014350.1.1	-999	HD16	PREDICTED: casein kinase 1-like protein HD16 [Camelina sativa]	-	-	-	-	-	GO:0004672//protein kinase activity;GO:0032550//purine ribonucleoside binding	GO:0006464//cellular protein modification process;GO:0006796//phosphate-containing compound metabolic process
HB8-IP_peak_1420	SL4.0ch01	13723189	13723404	216	13723373	11	3.18224	4.47023	2.84012	Intron (Solyc01r002280.1.1/Solyc01r002280.1, intron 1 of 1)	SL4.0ch01	13715725	13726817	11093	2	+	Solyc01r002280.1	Solyc01r002280.1.1	7648	-	-	-	-	-	-	-	-	-
HB8-IP_peak_1441	SL4.0ch01	13998316	13998556	241	13998541	12	2.83286	4.01279	2.43776	Promoter (<=1kb)	SL4.0ch01	13994708	13998041	3334	3	-	Solyc01g014480.3	Solyc01g014480.3.1	-500	EIL3	PREDICTED: ETHYLENE INSENSITIVE 3-like 3 protein isoform X2 [Solanum lycopersicum]	Environmental Information Processing;Environmental Information Processing	Signal transduction;Signal transduction	ko04075//Plant hormone signal transduction;ko04016//MAPK signaling pathway - plant	K14514;K14514	-	-	-
HB8-IP_peak_1442	SL4.0ch01	14009134	14009388	255	14009256	25	6.60492	15.6677	13.3087	Downstream (2-3kb)	SL4.0ch01	13994708	13998041	3334	3	-	Solyc01g014480.3	Solyc01g014480.3.1	-11215	EIL3	PREDICTED: ETHYLENE INSENSITIVE 3-like 3 protein isoform X2 [Solanum lycopersicum]	Environmental Information Processing;Environmental Information Processing	Signal transduction;Signal transduction	ko04075//Plant hormone signal transduction;ko04016//MAPK signaling pathway - plant	K14514;K14514	-	-	-
HB8-IP_peak_1443	SL4.0ch01	14016427	14016677	251	14016580	30	5.79741	15.9554	13.5892	Intron (Solyc01g014490.4.1/Solyc01g014490.4, intron 11 of 18)	SL4.0ch01	14012120	14028115	15996	19	-	Solyc01g014490.4	Solyc01g014490.4.1	11535	TOP6B	PREDICTED: DNA topoisomerase 6 subunit B isoform X1 [Solanum lycopersicum]	-	-	-	-	-	GO:0003676//nucleic acid binding;GO:0008094//DNA-dependent ATPase activity	GO:0006259//DNA metabolic process
HB8-IP_peak_1444	SL4.0ch01	14018000	14018250	251	14018166	20	3.56288	7.24288	5.36275	Intron (Solyc01g014490.4.1/Solyc01g014490.4, intron 11 of 18)	SL4.0ch01	14012120	14028115	15996	19	-	Solyc01g014490.4	Solyc01g014490.4.1	9949	TOP6B	PREDICTED: DNA topoisomerase 6 subunit B isoform X1 [Solanum lycopersicum]	-	-	-	-	-	GO:0003676//nucleic acid binding;GO:0008094//DNA-dependent ATPase activity	GO:0006259//DNA metabolic process
HB8-IP_peak_1446	SL4.0ch01	14066316	14066520	205	14066390	15	3.34318	5.60661	3.86725	Promoter (<=1kb)	SL4.0ch01	14064826	14066118	1293	2	-	Solyc01g014530.2	Solyc01g014530.2.1	-272	--	PREDICTED: G-type lectin S-receptor-like serine/threonine-protein kinase RLK1 [Solanum lycopersicum]	-	-	-	-	-	-	-
HB8-IP_peak_1449	SL4.0ch01	14110426	14110665	240	14110522	23	6.09685	13.7862	11.5112	Promoter (1-2kb)	SL4.0ch01	14111789	14112566	778	2	+	Solyc01r002320.1	Solyc01r002320.1.1	-1267	-	-	-	-	-	-	-	-	-
HB8-IP_peak_1450	SL4.0ch01	14112207	14112632	426	14112332	14	3.94036	6.52972	4.70966	Exon (Solyc01r002320.1.1/Solyc01r002320.1, exon 2 of 2)	SL4.0ch01	14111789	14112566	778	2	+	Solyc01r002320.1	Solyc01r002320.1.1	543	-	-	-	-	-	-	-	-	-
HB8-IP_peak_1474	SL4.0ch01	14357312	14357706	395	14357498	22	3.90221	8.57754	6.59918	Downstream (1-2kb)	SL4.0ch01	14358609	14360531	1923	2	-	Solyc01g150117.1	Solyc01g150117.1.1	3033	--	PREDICTED: uncharacterized mitochondrial protein AtMg00810-like [Phoenix dactylifera]	-	-	-	-	-	-	-
HB8-IP_peak_1475	SL4.0ch01	14375325	14375561	237	14375458	30	8.14341	21.1999	18.6381	Promoter (1-2kb)	SL4.0ch01	14373061	14374397	1337	2	-	Solyc01g014560.4	Solyc01g014560.4.1	-1061	LECRK2	PREDICTED: G-type lectin S-receptor-like serine/threonine-protein kinase LECRK2 [Solanum lycopersicum]	-	-	-	-	-	-	-
HB8-IP_peak_1481	SL4.0ch01	14476413	14477129	717	14476903	25	4.41119	10.7135	8.59777	Downstream (<1kb)	SL4.0ch01	14477503	14477877	375	1	-	Solyc01g014620.1	Solyc01g014620.1.1	974	--	-	-	-	-	-	-	-	-
HB8-IP_peak_1487	SL4.0ch01	14562889	14563227	339	14563061	37	10.0771	29.0702	26.2799	Promoter (<=1kb)	SL4.0ch01	14561419	14562518	1100	1	-	Solyc01g014700.2	Solyc01g014700.2.1	-543	LECRK4	PREDICTED: G-type lectin S-receptor-like serine/threonine-protein kinase LECRK2 [Solanum lycopersicum]	-	-	-	-	-	-	-
HB8-IP_peak_1508	SL4.0ch01	14821536	14821896	361	14821610	13	3.71261	5.85967	4.09091	Promoter (<=1kb)	SL4.0ch01	14821941	14823384	1444	2	+	Solyc01r002340.1	Solyc01r002340.1.1	-331	-	-	-	-	-	-	-	-	-
HB8-IP_peak_1516	SL4.0ch01	14950202	14950482	281	14950401	16	3.39914	5.94402	4.16945	Downstream (<1kb)	SL4.0ch01	14950578	14956106	5529	3	-	Solyc01r002350.1	Solyc01r002350.1.1	5705	-	-	-	-	-	-	-	-	-
HB8-IP_peak_1517	SL4.0ch01	14950688	14951307	620	14951063	50	9.15976	34.4894	31.5731	Intron (Solyc01r002350.1.1/Solyc01r002350.1, intron 2 of 2)	SL4.0ch01	14950578	14956106	5529	3	-	Solyc01r002350.1	Solyc01r002350.1.1	5043	-	-	-	-	-	-	-	-	-
HB8-IP_peak_1518	SL4.0ch01	14953535	14953851	317	14953746	25	4.89822	11.9103	9.73461	Intron (Solyc01r002350.1.1/Solyc01r002350.1, intron 1 of 2)	SL4.0ch01	14950578	14956106	5529	3	-	Solyc01r002350.1	Solyc01r002350.1.1	2360	-	-	-	-	-	-	-	-	-
HB8-IP_peak_1519	SL4.0ch01	14954099	14954481	383	14954141	13	2.37526	3.24455	1.76535	Intron (Solyc01r002350.1.1/Solyc01r002350.1, intron 1 of 2)	SL4.0ch01	14950578	14956106	5529	3	-	Solyc01r002350.1	Solyc01r002350.1.1	1965	-	-	-	-	-	-	-	-	-
HB8-IP_peak_1520	SL4.0ch01	14957601	14957943	343	14957756	19	5.30373	10.676	8.56326	Promoter (1-2kb)	SL4.0ch01	14950578	14956106	5529	3	-	Solyc01r002350.1	Solyc01r002350.1.1	-1650	-	-	-	-	-	-	-	-	-
HB8-IP_peak_1526	SL4.0ch01	15038547	15038755	209	15038645	16	4.50817	8.15796	6.20464	Downstream (2-3kb)	SL4.0ch01	15041349	15041621	273	1	-	Solyc01g014760.1	Solyc01g014760.1.1	2976	--	-	-	-	-	-	-	-	-
HB8-IP_peak_1554	SL4.0ch01	15605692	15605954	263	15605784	36	5.94819	18.7871	16.3103	Exon (Solyc01r002380.1.1/Solyc01r002380.1, exon 2 of 2)	SL4.0ch01	15605007	15607730	2724	2	+	Solyc01r002380.1	Solyc01r002380.1.1	777	-	-	-	-	-	-	-	-	-
HB8-IP_peak_1555	SL4.0ch01	15612522	15612784	263	15612650	18	3.22356	5.98694	4.20633	Promoter (1-2kb)	SL4.0ch01	15605212	15610957	5746	5	-	Solyc01g014840.3	Solyc01g014840.3.1	-1693	N	PREDICTED: TMV resistance protein N-like [Solanum lycopersicum]	-	-	-	-	-	-	-
HB8-IP_peak_1556	SL4.0ch01	15623433	15623764	332	15623597	33	5.46591	16.2657	13.8814	Downstream (<1kb)	SL4.0ch01	15624560	15624733	174	1	-	Solyc01g014860.3	Solyc01g014860.3.1	1136	--	-	-	-	-	-	-	-	-
HB8-IP_peak_1579	SL4.0ch01	15844012	15844224	213	15844095	16	4.50817	8.15796	6.20464	Promoter (<=1kb)	SL4.0ch01	15844808	15847343	2536	3	+	Solyc01g014910.2	Solyc01g014910.2.1	-713	BHLH95	PREDICTED: transcription factor bHLH95-like [Solanum pennellii]	-	-	-	-	-	-	-
HB8-IP_peak_1580	SL4.0ch01	15845243	15845443	201	15845322	22	6.09929	13.3825	11.1288	Intron (Solyc01g014910.2.1/Solyc01g014910.2, intron 1 of 2)	SL4.0ch01	15844808	15847343	2536	3	+	Solyc01g014910.2	Solyc01g014910.2.1	514	BHLH95	PREDICTED: transcription factor bHLH95-like [Solanum pennellii]	-	-	-	-	-	-	-
HB8-IP_peak_1604	SL4.0ch01	16230786	16231024	239	16230918	16	4.50817	8.15796	6.20464	Promoter (<=1kb)	SL4.0ch01	16231906	16234525	2620	3	+	Solyc01g014960.1	Solyc01g014960.1.1	-988	BHLH95	PREDICTED: transcription factor bHLH95-like [Solanum lycopersicum]	-	-	-	-	-	-	-
HB8-IP_peak_1610	SL4.0ch01	16364834	16365053	220	16364934	22	3.90128	8.57525	6.59894	Exon (Solyc01g014970.1.1/Solyc01g014970.1, exon 1 of 2)	SL4.0ch01	16363624	16364986	1363	2	-	Solyc01g014970.1	Solyc01g014970.1.1	52	--	PREDICTED: zinc-finger homeodomain protein 7-like [Solanum tuberosum]	-	-	-	-	-	-	-
HB8-IP_peak_1611	SL4.0ch01	16365830	16366096	267	16365922	19	4.01471	8.02375	6.08535	Promoter (<=1kb)	SL4.0ch01	16363624	16364986	1363	2	-	Solyc01g014970.1	Solyc01g014970.1.1	-936	--	PREDICTED: zinc-finger homeodomain protein 7-like [Solanum tuberosum]	-	-	-	-	-	-	-
HB8-IP_peak_1632	SL4.0ch01	16634710	16635056	347	16634857	27	5.34068	13.6843	11.4188	Promoter (1-2kb)	SL4.0ch01	16635953	16638319	2367	4	+	Solyc01g015020.4	Solyc01g015020.4.1	-1096	--	PREDICTED: probable basic-leucine zipper transcription factor E isoform X1 [Solanum pennellii]	-	-	-	-	-	-	-
HB8-IP_peak_1636	SL4.0ch01	16698646	16699022	377	16698810	41	10.2264	31.7861	28.93	Intron (Solyc01g015030.1.1/Solyc01g015030.1, intron 2 of 2)	SL4.0ch01	16698456	16701015	2560	3	-	Solyc01g015030.1	Solyc01g015030.1.1	2205	--	PREDICTED: uncharacterized protein LOC102590321 [Solanum tuberosum]	-	-	-	-	-	-	-
HB8-IP_peak_1640	SL4.0ch01	16761105	16761387	283	16761245	52	9.98484	37.849	34.8632	Promoter (<=1kb)	SL4.0ch01	16762112	16762396	285	1	+	Solyc01g015050.1	Solyc01g015050.1.1	-867	--	PREDICTED: factor of DNA methylation 4-like [Solanum pennellii]	-	-	-	-	-	-	-
HB8-IP_peak_1647	SL4.0ch01	16810439	16810684	246	16810517	16	3.08874	5.27342	3.5603	Exon (Solyc01g015080.3.1/Solyc01g015080.3, exon 4 of 4)	SL4.0ch01	16810368	16812913	2546	4	-	Solyc01g015080.3	Solyc01g015080.3.1	2396	HRPN	PREDICTED: peroxidase N [Solanum lycopersicum]	Metabolism;Metabolism;Metabolism	Global and overview maps;Global and overview maps;Biosynthesis of other secondary metabolites	ko01100//Metabolic pathways;ko01110//Biosynthesis of secondary metabolites;ko00940//Phenylpropanoid biosynthesis	K00430;K00430;K00430	GO:0043231//intracellular membrane-bounded organelle	GO:0003824//catalytic activity;GO:0043169//cation binding;GO:0046906//tetrapyrrole binding	GO:0006950//response to stress;GO:0042743//hydrogen peroxide metabolic process;GO:0044710//single-organism metabolic process
HB8-IP_peak_1648	SL4.0ch01	16812137	16812804	668	16812652	23	4.75534	10.9031	8.77926	Exon (Solyc01g015080.3.1/Solyc01g015080.3, exon 1 of 4)	SL4.0ch01	16810368	16812913	2546	4	-	Solyc01g015080.3	Solyc01g015080.3.1	261	HRPN	PREDICTED: peroxidase N [Solanum lycopersicum]	Metabolism;Metabolism;Metabolism	Global and overview maps;Global and overview maps;Biosynthesis of other secondary metabolites	ko01100//Metabolic pathways;ko01110//Biosynthesis of secondary metabolites;ko00940//Phenylpropanoid biosynthesis	K00430;K00430;K00430	GO:0043231//intracellular membrane-bounded organelle	GO:0003824//catalytic activity;GO:0043169//cation binding;GO:0046906//tetrapyrrole binding	GO:0006950//response to stress;GO:0042743//hydrogen peroxide metabolic process;GO:0044710//single-organism metabolic process
HB8-IP_peak_1650	SL4.0ch01	16861038	16861305	268	16861169	23	4.57879	10.4941	8.39404	Downstream (<1kb)	SL4.0ch01	16861921	16862295	375	2	-	Solyc01g015130.1	Solyc01g015130.1.1	1126	--	PREDICTED: F-box/LRR-repeat protein At3g48880-like [Solanum tuberosum]	-	-	-	-	-	-	-
HB8-IP_peak_1651	SL4.0ch01	16863103	16863467	365	16863275	83	14.4077	71.1394	67.6933	Promoter (<=1kb)	SL4.0ch01	16861921	16862295	375	2	-	Solyc01g015130.1	Solyc01g015130.1.1	-980	--	PREDICTED: F-box/LRR-repeat protein At3g48880-like [Solanum tuberosum]	-	-	-	-	-	-	-
HB8-IP_peak_1679	SL4.0ch01	18741997	18742325	329	18742208	63	12.2101	50.7546	47.5515	Downstream (<1kb)	SL4.0ch01	18742215	18743450	1236	2	-	Solyc01g016300.1	Solyc01g016300.1.1	1242	--	PREDICTED: B3 domain-containing protein At1g49475-like [Nicotiana sylvestris]	-	-	-	-	-	-	-
HB8-IP_peak_1686	SL4.0ch01	18974912	18975166	255	18975096	10	2.8896	3.77698	2.23754	Intron (Solyc01g016305.1.1/Solyc01g016305.1, intron 4 of 5)	SL4.0ch01	18964612	18980538	15927	6	-	Solyc01g016305.1	Solyc01g016305.1.1	5442	RE2	Retrovirus-related Pol polyprotein from transposon TNT 1-94 [Cajanus cajan]	-	-	-	-	-	-	-
HB8-IP_peak_1688	SL4.0ch01	19122375	19122609	235	19122494	16	4.50817	8.15796	6.20464	Downstream (2-3kb)	SL4.0ch01	19125356	19126258	903	4	-	Solyc01g016355.1	Solyc01g016355.1.1	3764	CF-9	Hcr9-9E [Solanum pimpinellifolium]	-	-	-	-	-	-	-
HB8-IP_peak_1696	SL4.0ch01	19521001	19521223	223	19521114	42	11.403	34.9234	31.9962	Downstream (<1kb)	SL4.0ch01	19521731	19523459	1729	4	-	Solyc01g016380.4	Solyc01g016380.4.1	2345	TBR	PREDICTED: protein trichome birefringence-like 4 [Solanum lycopersicum]	-	-	-	-	-	-	-
HB8-IP_peak_1697	SL4.0ch01	19525514	19525822	309	19525640	29	5.3881	14.5473	12.2395	5' UTR	SL4.0ch01	19523625	19526028	2404	2	-	Solyc01g016390.4	Solyc01g016390.4.1	388	TBL2	PREDICTED: protein trichome birefringence-like [Solanum pennellii]	-	-	-	-	-	-	-
HB8-IP_peak_1698	SL4.0ch01	19526390	19526676	287	19526495	16	3.5233	6.20529	4.4098	Promoter (<=1kb)	SL4.0ch01	19523625	19526028	2404	2	-	Solyc01g016390.4	Solyc01g016390.4.1	-467	TBL2	PREDICTED: protein trichome birefringence-like [Solanum pennellii]	-	-	-	-	-	-	-
HB8-IP_peak_1700	SL4.0ch01	19531776	19532398	623	19531942	45	7.02649	25.8697	23.1623	Downstream (2-3kb)	SL4.0ch01	19533951	19536020	2070	2	-	Solyc01g016400.1	Solyc01g016400.1.1	4078	--	-	-	-	-	-	-	-	-
HB8-IP_peak_1709	SL4.0ch01	19672666	19673458	793	19672825	35	6.1078	18.8064	16.3264	Promoter (1-2kb)	SL4.0ch01	19674228	19680873	6646	2	+	Solyc01g016414.1	Solyc01g016414.1.1	-1403	TCP10	PREDICTED: transcription factor TCP10-like [Solanum pennellii]	-	-	-	-	-	-	-
HB8-IP_peak_1715	SL4.0ch01	19757153	19757360	208	19757283	16	3.24331	5.61055	3.86777	Intron (Solyc01r002520.1.1/Solyc01r002520.1, intron 1 of 1)	SL4.0ch01	19752460	19760432	7973	2	-	Solyc01r002520.1	Solyc01r002520.1.1	3149	-	-	-	-	-	-	-	-	-
HB8-IP_peak_1716	SL4.0ch01	19760497	19760855	359	19760663	65	17.5023	64.7077	61.3276	Promoter (<=1kb)	SL4.0ch01	19752460	19760432	7973	2	-	Solyc01r002520.1	Solyc01r002520.1.1	-231	-	-	-	-	-	-	-	-	-
HB8-IP_peak_1762	SL4.0ch01	20537102	20537301	200	20537282	16	2.36137	3.59587	2.07691	Downstream (2-3kb)	SL4.0ch01	20540153	20540483	331	2	-	Solyc01g016550.2	Solyc01g016550.2.1	3201	--	-	-	-	-	-	-	-	-
HB8-IP_peak_1793	SL4.0ch01	21360668	21361017	350	21360831	46	7.55581	27.898	25.1395	Downstream (2-3kb)	SL4.0ch01	21362895	21363182	288	1	-	Solyc01g016690.1	Solyc01g016690.1.1	2351	--	-	-	-	-	-	-	-	-
HB8-IP_peak_1888	SL4.0ch01	23538374	23538640	267	23538481	34	6.43549	19.2314	16.7361	Downstream (<1kb)	SL4.0ch01	23539123	23539672	550	4	-	Solyc01g017020.1	Solyc01g017020.1.1	1191	--	-	-	-	-	-	-	-	-
HB8-IP_peak_1912	SL4.0ch01	24169259	24169564	306	24169423	23	4.31048	9.85663	7.79186	Intron (Solyc01r002620.1.1/Solyc01r002620.1, intron 1 of 1)	SL4.0ch01	24162502	24170779	8278	2	+	Solyc01r002620.1	Solyc01r002620.1.1	6921	-	-	-	-	-	-	-	-	-
HB8-IP_peak_1931	SL4.0ch01	24368043	24368253	211	24368146	11	2.23326	2.71867	1.32323	Downstream (1-2kb)	SL4.0ch01	24369664	24371691	2028	2	-	Solyc01g017600.3	Solyc01g017600.3.1	3545	--	PREDICTED: transmembrane protein 45B-like [Solanum lycopersicum]	-	-	-	-	-	-	-
HB8-IP_peak_1932	SL4.0ch01	24368691	24368902	212	24368756	22	4.38801	9.73781	7.68392	Downstream (<1kb)	SL4.0ch01	24369664	24371691	2028	2	-	Solyc01g017600.3	Solyc01g017600.3.1	2935	--	PREDICTED: transmembrane protein 45B-like [Solanum lycopersicum]	-	-	-	-	-	-	-
HB8-IP_peak_1938	SL4.0ch01	24467997	24468202	206	24468056	22	4.33304	9.60988	7.56538	Promoter (<=1kb)	SL4.0ch01	24468360	24470579	2220	5	+	Solyc01g017610.1	Solyc01g017610.1.1	-304	TAA1	PREDICTED: L-tryptophan--pyruvate aminotransferase 1-like [Solanum pennellii]	Metabolism;Metabolism	Global and overview maps;Amino acid metabolism	ko01100//Metabolic pathways;ko00380//Tryptophan metabolism	K16903;K16903	-	-	-
HB8-IP_peak_1989	SL4.0ch01	25500617	25500890	274	25500707	10	2.66142	3.37843	1.88564	Intron (Solyc01g017795.1.1/Solyc01g017795.1, intron 1 of 2)	SL4.0ch01	25483138	25501504	18367	3	+	Solyc01g017795.1	Solyc01g017795.1.1	17569	--	-	-	-	-	-	-	-	-
HB8-IP_peak_2013	SL4.0ch01	25816641	25816993	353	25816765	20	2.91699	5.62053	3.8768	Promoter (<=1kb)	SL4.0ch01	25817385	25820979	3595	9	+	Solyc01g017860.3	Solyc01g017860.3.1	-620	--	-	-	-	-	-	-	-	-
HB8-IP_peak_2018	SL4.0ch01	25858956	25859184	229	25859009	16	4.31767	7.79505	5.87243	Intron (Solyc01g017870.2.1/Solyc01g017870.2, intron 1 of 1)	SL4.0ch01	25858750	25859739	990	2	-	Solyc01g017870.2	Solyc01g017870.2.1	730	--	PREDICTED: putative defensin-like protein 157 [Nicotiana tomentosiformis]	-	-	-	-	-	-	-
HB8-IP_peak_2032	SL4.0ch01	26098919	26099251	333	26099094	25	6.89485	16.2539	13.8712	Intron (Solyc01r002700.1.1/Solyc01r002700.1, intron 1 of 1)	SL4.0ch01	26081673	26100693	19021	2	+	Solyc01r002700.1	Solyc01r002700.1.1	17421	-	-	-	-	-	-	-	-	-
HB8-IP_peak_2101	SL4.0ch01	26775261	26775514	254	26775331	22	3.81676	8.36617	6.40143	Downstream (<1kb)	SL4.0ch01	26775534	26775953	420	2	-	Solyc01g018010.2	Solyc01g018010.2.1	622	--	-	-	-	-	-	-	-	-
HB8-IP_peak_2102	SL4.0ch01	26776636	26777041	406	26776860	73	12.8362	59.3841	56.0653	Promoter (<=1kb)	SL4.0ch01	26775534	26775953	420	2	-	Solyc01g018010.2	Solyc01g018010.2.1	-907	--	-	-	-	-	-	-	-	-
HB8-IP_peak_2176	SL4.0ch01	27538559	27538784	226	27538692	23	4.30946	9.85418	7.79159	Downstream (1-2kb)	SL4.0ch01	27552926	27553123	198	1	-	Solyc01g018100.1	Solyc01g018100.1.1	14431	--	PREDICTED: E3 ubiquitin protein ligase DRIP2-like [Solanum tuberosum]	-	-	-	-	-	-	-
HB8-IP_peak_2177	SL4.0ch01	27541778	27542320	543	27542094	33	7.97435	22.3791	19.7789	Intron (Solyc01r002740.1.1/Solyc01r002740.1, intron 2 of 2)	SL4.0ch01	27539725	27557240	17516	3	-	Solyc01r002740.1	Solyc01r002740.1.1	15146	-	-	-	-	-	-	-	-	-
HB8-IP_peak_2178	SL4.0ch01	27552336	27552642	307	27552493	17	4.77336	8.97463	6.96719	Intron (Solyc01r002740.1.1/Solyc01r002740.1, intron 2 of 2)	SL4.0ch01	27539725	27557240	17516	3	-	Solyc01r002740.1	Solyc01r002740.1.1	4747	-	-	-	-	-	-	-	-	-
HB8-IP_peak_2179	SL4.0ch01	27553836	27554051	216	27553930	17	4.22171	7.89606	5.96858	Promoter (<=1kb)	SL4.0ch01	27552926	27553123	198	1	-	Solyc01g018100.1	Solyc01g018100.1.1	-807	--	PREDICTED: E3 ubiquitin protein ligase DRIP2-like [Solanum tuberosum]	-	-	-	-	-	-	-
HB8-IP_peak_2180	SL4.0ch01	27554303	27554561	259	27554458	31	7.2823	19.8636	17.3434	Promoter (1-2kb)	SL4.0ch01	27552926	27553123	198	1	-	Solyc01g018100.1	Solyc01g018100.1.1	-1335	--	PREDICTED: E3 ubiquitin protein ligase DRIP2-like [Solanum tuberosum]	-	-	-	-	-	-	-
HB8-IP_peak_2183	SL4.0ch01	27572344	27572570	227	27572435	18	4.82667	9.40335	7.37115	Downstream (<1kb)	SL4.0ch01	27572671	27572886	216	1	-	Solyc01g019100.1	Solyc01g019100.1.1	451	--	-	-	-	-	-	-	-	-
HB8-IP_peak_2200	SL4.0ch01	27958979	27959263	285	27959121	24	6.62966	15.2797	12.942	Promoter (1-2kb)	SL4.0ch01	27960608	27969779	9172	10	+	Solyc01g020220.3	Solyc01g020220.3.1	-1487	RFC3	PREDICTED: replication factor C subunit 3-like isoform X2 [Solanum pennellii]	Genetic Information Processing;Genetic Information Processing;Genetic Information Processing	Replication and repair;Replication and repair;Replication and repair	ko03420//Nucleotide excision repair;ko03430//Mismatch repair;ko03030//DNA replication	K10756;K10756;K10756	-	-	-
HB8-IP_peak_2201	SL4.0ch01	27970985	27971270	286	27971100	19	4.69182	9.45879	7.4225	Downstream (1-2kb)	SL4.0ch01	27972522	27978082	5561	2	-	Solyc01r002770.1	Solyc01r002770.1.1	6982	-	-	-	-	-	-	-	-	-
HB8-IP_peak_2202	SL4.0ch01	27975441	27975662	222	27975557	19	3.46923	6.78418	4.9382	Intron (Solyc01r002770.1.1/Solyc01r002770.1, intron 1 of 1)	SL4.0ch01	27972522	27978082	5561	2	-	Solyc01r002770.1	Solyc01r002770.1.1	2525	-	-	-	-	-	-	-	-	-
HB8-IP_peak_2206	SL4.0ch01	27988612	27988946	335	27988765	38	10.0048	29.513	26.7116	Promoter (1-2kb)	SL4.0ch01	27989786	27999397	9612	7	+	Solyc01g020240.4	Solyc01g020240.4.1	-1021	-	-	-	-	-	-	-	-	-
HB8-IP_peak_2257	SL4.0ch01	28891499	28891698	200	28891643	15	3.53609	5.99796	4.21664	Intron (Solyc01r002790.1.1/Solyc01r002790.1, intron 1 of 1)	SL4.0ch01	28881599	28898122	16524	2	-	Solyc01r002790.1	Solyc01r002790.1.1	6479	-	-	-	-	-	-	-	-	-
HB8-IP_peak_2258	SL4.0ch01	28896252	28896532	281	28896412	23	3.85829	8.73444	6.74651	Intron (Solyc01r002790.1.1/Solyc01r002790.1, intron 1 of 1)	SL4.0ch01	28881599	28898122	16524	2	-	Solyc01r002790.1	Solyc01r002790.1.1	1710	-	-	-	-	-	-	-	-	-
HB8-IP_peak_2269	SL4.0ch01	29089244	29090111	868	29089718	18	3.62488	6.9021	5.04617	Downstream (<1kb)	SL4.0ch01	29089782	29104702	14921	2	-	Solyc01r002810.1	Solyc01r002810.1.1	14984	-	-	-	-	-	-	-	-	-
HB8-IP_peak_2270	SL4.0ch01	29091008	29091243	236	29091109	23	5.46172	12.4661	10.2566	Intron (Solyc01r002810.1.1/Solyc01r002810.1, intron 1 of 1)	SL4.0ch01	29089782	29104702	14921	2	-	Solyc01r002810.1	Solyc01r002810.1.1	13593	-	-	-	-	-	-	-	-	-
HB8-IP_peak_2271	SL4.0ch01	29094098	29094306	209	29094181	16	4.50817	8.15796	6.20464	Intron (Solyc01r002810.1.1/Solyc01r002810.1, intron 1 of 1)	SL4.0ch01	29089782	29104702	14921	2	-	Solyc01r002810.1	Solyc01r002810.1.1	10521	-	-	-	-	-	-	-	-	-
HB8-IP_peak_2272	SL4.0ch01	29100965	29101164	200	29101075	17	4.09629	7.64263	5.72965	Intron (Solyc01r002810.1.1/Solyc01r002810.1, intron 1 of 1)	SL4.0ch01	29089782	29104702	14921	2	-	Solyc01r002810.1	Solyc01r002810.1.1	3627	-	-	-	-	-	-	-	-	-
HB8-IP_peak_2273	SL4.0ch01	29102015	29102583	569	29102168	21	5.0365	10.8428	8.72105	Intron (Solyc01r002810.1.1/Solyc01r002810.1, intron 1 of 1)	SL4.0ch01	29089782	29104702	14921	2	-	Solyc01r002810.1	Solyc01r002810.1.1	2534	-	-	-	-	-	-	-	-	-
HB8-IP_peak_2297	SL4.0ch01	29451958	29452547	590	29452073	15	3.25515	5.42513	3.69818	Downstream (1-2kb)	SL4.0ch01	29454043	29454222	180	1	-	Solyc01g020360.1	Solyc01g020360.1.1	2149	--	-	-	-	-	-	-	-	-
HB8-IP_peak_2298	SL4.0ch01	29459131	29459348	218	29459240	21	4.14465	8.87841	6.88078	Downstream (1-2kb)	SL4.0ch01	29454043	29454222	180	1	-	Solyc01g020360.1	Solyc01g020360.1.1	-5018	--	-	-	-	-	-	-	-	-
HB8-IP_peak_2352	SL4.0ch01	30402137	30402386	250	30402250	14	2.31375	3.23634	1.76141	Intron (Solyc01r002830.1.1/Solyc01r002830.1, intron 1 of 1)	SL4.0ch01	30400386	30413440	13055	2	+	Solyc01r002830.1	Solyc01r002830.1.1	1864	-	-	-	-	-	-	-	-	-
HB8-IP_peak_2353	SL4.0ch01	30407615	30407925	311	30407794	17	3.92154	7.28386	5.40181	Intron (Solyc01r002830.1.1/Solyc01r002830.1, intron 1 of 1)	SL4.0ch01	30400386	30413440	13055	2	+	Solyc01r002830.1	Solyc01r002830.1.1	7408	-	-	-	-	-	-	-	-	-
HB8-IP_peak_2354	SL4.0ch01	30411776	30412035	260	30411927	27	5.34068	13.6843	11.4188	Intron (Solyc01r002830.1.1/Solyc01r002830.1, intron 1 of 1)	SL4.0ch01	30400386	30413440	13055	2	+	Solyc01r002830.1	Solyc01r002830.1.1	11541	-	-	-	-	-	-	-	-	-
HB8-IP_peak_2357	SL4.0ch01	30429195	30429400	206	30429366	12	3.44743	5.14941	3.44948	Promoter (1-2kb)	SL4.0ch01	30430774	30431925	1152	2	+	Solyc01g150127.1	Solyc01g150127.1.1	-1408	--	PREDICTED: SKP1-like protein 1B [Solanum tuberosum]	-	-	-	-	-	-	-
HB8-IP_peak_2358	SL4.0ch01	30430011	30430304	294	30430193	28	5.03039	13.2776	11.032	Promoter (<=1kb)	SL4.0ch01	30430774	30431925	1152	2	+	Solyc01g150127.1	Solyc01g150127.1.1	-581	--	PREDICTED: SKP1-like protein 1B [Solanum tuberosum]	-	-	-	-	-	-	-
HB8-IP_peak_2395	SL4.0ch01	30887025	30887281	257	30887180	21	5.16101	11.103	8.97003	Promoter (1-2kb)	SL4.0ch01	30888196	30889943	1748	3	+	Solyc01g150128.1	Solyc01g150128.1.1	-1016	--	PREDICTED: sentrin-specific protease 2-like [Nicotiana tomentosiformis]	-	-	-	-	-	-	-
HB8-IP_peak_2414	SL4.0ch01	31047573	31048300	728	31048057	59	13.2987	50.6884	47.4872	Intron (Solyc01r002840.1.1/Solyc01r002840.1, intron 1 of 1)	SL4.0ch01	31047760	31057316	9557	2	+	Solyc01r002840.1	Solyc01r002840.1.1	297	-	-	-	-	-	-	-	-	-
HB8-IP_peak_2415	SL4.0ch01	31048602	31048909	308	31048748	33	7.40734	21.1091	18.55	Intron (Solyc01r002840.1.1/Solyc01r002840.1, intron 1 of 1)	SL4.0ch01	31047760	31057316	9557	2	+	Solyc01r002840.1	Solyc01r002840.1.1	988	-	-	-	-	-	-	-	-	-
HB8-IP_peak_2416	SL4.0ch01	31054027	31054378	352	31054195	53	11.5997	42.523	39.4507	Intron (Solyc01r002840.1.1/Solyc01r002840.1, intron 1 of 1)	SL4.0ch01	31047760	31057316	9557	2	+	Solyc01r002840.1	Solyc01r002840.1.1	6435	-	-	-	-	-	-	-	-	-
HB8-IP_peak_2491	SL4.0ch01	32108531	32108855	325	32108820	15	2.444	3.65853	2.1293	Exon (Solyc01g021610.1.1/Solyc01g021610.1, exon 2 of 2)	SL4.0ch01	32108742	32109626	885	2	-	Solyc01g021610.1	Solyc01g021610.1.1	806	--	PREDICTED: uncharacterized protein LOC107006395 [Solanum pennellii]	-	-	-	-	-	-	-
HB8-IP_peak_2492	SL4.0ch01	32109561	32109786	226	32109702	40	5.69508	19.6619	17.1507	Promoter (<=1kb)	SL4.0ch01	32108742	32109626	885	2	-	Solyc01g021610.1	Solyc01g021610.1.1	-76	--	PREDICTED: uncharacterized protein LOC107006395 [Solanum pennellii]	-	-	-	-	-	-	-
HB8-IP_peak_2494	SL4.0ch01	32149353	32149625	273	32149483	43	7.46509	26.1546	23.4403	Promoter (<=1kb)	SL4.0ch01	32149987	32150318	332	2	+	Solyc01g021620.3	Solyc01g021620.3.1	-504	DIR19	dirigent-like protein [Solanum tuberosum]	-	-	-	-	-	-	-
HB8-IP_peak_2499	SL4.0ch01	32235873	32236294	422	32236061	29	7.62106	19.6212	17.1141	Promoter (<=1kb)	SL4.0ch01	32236347	32237475	1129	2	+	Solyc01r002870.1	Solyc01r002870.1.1	-286	-	-	-	-	-	-	-	-	-
HB8-IP_peak_2519	SL4.0ch01	32512542	32512904	363	32512771	38	7.44054	23.6297	20.9865	Intron (Solyc01g021640.3.1/Solyc01g021640.3, intron 4 of 12)	SL4.0ch01	32491794	32518376	26583	13	+	Solyc01g021640.3	Solyc01g021640.3.1	20977	DCAF4	PREDICTED: DDB1- and CUL4-associated factor 4 isoform X1 [Solanum pennellii]	-	-	-	-	-	-	-
HB8-IP_peak_2524	SL4.0ch01	32601227	32601496	270	32601356	18	3.45212	6.51381	4.69453	Promoter (1-2kb)	SL4.0ch01	32602932	32604004	1073	2	+	Solyc01g021685.1	Solyc01g021685.1.1	-1576	DRIP1	PREDICTED: E3 ubiquitin protein ligase DRIP2-like [Solanum tuberosum]	-	-	-	-	-	-	-
HB8-IP_peak_2530	SL4.0ch01	32679401	32679616	216	32679488	12	3.04902	4.42068	2.80276	Promoter (1-2kb)	SL4.0ch01	32681349	32681609	261	1	+	Solyc01g021720.1	Solyc01g021720.1.1	-1861	--	-	-	-	-	-	-	-	-
HB8-IP_peak_2537	SL4.0ch01	32726719	32727229	511	32726938	27	5.07529	13.0372	10.8003	Downstream (<1kb)	SL4.0ch01	32727166	32729568	2403	2	-	Solyc01r002910.1	Solyc01r002910.1.1	2630	-	-	-	-	-	-	-	-	-
HB8-IP_peak_2538	SL4.0ch01	32732965	32733916	952	32733208	175	31.6102	206.16	202.042	Promoter (1-2kb)	SL4.0ch01	32730731	32731272	542	2	-	Solyc01r002920.1	Solyc01r002920.1.1	-1936	-	-	-	-	-	-	-	-	-
HB8-IP_peak_2543	SL4.0ch01	32816062	32816302	241	32816177	20	4.57512	9.53372	7.49431	Intron (Solyc01g021745.1.1/Solyc01g021745.1, intron 1 of 2)	SL4.0ch01	32814459	32816623	2165	3	-	Solyc01g021745.1	Solyc01g021745.1.1	446	--	Ulp1 protease family, C-terminal catalytic domain containing protein [Solanum demissum]	-	-	-	-	-	-	-
HB8-IP_peak_2544	SL4.0ch01	32818309	32818779	471	32818531	233	44.6432	309.349	304.91	Promoter (1-2kb)	SL4.0ch01	32814459	32816623	2165	3	-	Solyc01g021745.1	Solyc01g021745.1.1	-1908	--	Ulp1 protease family, C-terminal catalytic domain containing protein [Solanum demissum]	-	-	-	-	-	-	-
HB8-IP_peak_2585	SL4.0ch01	33333945	33334397	453	33334282	27	5.34068	13.6843	11.4188	Intron (Solyc01r002940.1.1/Solyc01r002940.1, intron 2 of 2)	SL4.0ch01	33332222	33367090	34869	3	-	Solyc01r002940.1	Solyc01r002940.1.1	32808	-	-	-	-	-	-	-	-	-
HB8-IP_peak_2586	SL4.0ch01	33368392	33368649	258	33368547	18	3.53599	6.70336	4.86316	Promoter (1-2kb)	SL4.0ch01	33332222	33367090	34869	3	-	Solyc01r002940.1	Solyc01r002940.1.1	-1457	-	-	-	-	-	-	-	-	-
HB8-IP_peak_2603	SL4.0ch01	33506551	33506791	241	33506686	13	2.67096	3.85661	2.29803	Promoter (1-2kb)	SL4.0ch01	33508545	33509080	536	2	+	Solyc01g034070.2	Solyc01g034070.2.1	-1859	--	PREDICTED: uncharacterized protein LOC107011547 [Solanum pennellii]	-	-	-	-	-	-	-
HB8-IP_peak_2632	SL4.0ch01	33970789	33971023	235	33970873	46	6.83843	25.7706	23.0668	Downstream (1-2kb)	SL4.0ch01	33972059	33972478	420	2	-	Solyc01r002960.1	Solyc01r002960.1.1	1605	-	-	-	-	-	-	-	-	-
HB8-IP_peak_2633	SL4.0ch01	33973118	33973323	206	33973254	15	3.05253	5.00012	3.31932	Promoter (<=1kb)	SL4.0ch01	33972059	33972478	420	2	-	Solyc01r002960.1	Solyc01r002960.1.1	-776	-	-	-	-	-	-	-	-	-
HB8-IP_peak_2637	SL4.0ch01	34030980	34031329	350	34031172	57	10.2939	41.7207	38.6632	Downstream (2-3kb)	SL4.0ch01	34033554	34051546	17993	17	-	Solyc01g034150.4	Solyc01g034150.4.1	20374	POLH	PREDICTED: DNA polymerase eta isoform X8 [Solanum lycopersicum]	-	-	-	-	-	-	-
HB8-IP_peak_2638	SL4.0ch01	34032395	34033021	627	34032830	26	5.34285	13.3185	11.0715	Downstream (<1kb)	SL4.0ch01	34033554	34051546	17993	17	-	Solyc01g034150.4	Solyc01g034150.4.1	18716	POLH	PREDICTED: DNA polymerase eta isoform X8 [Solanum lycopersicum]	-	-	-	-	-	-	-
HB8-IP_peak_2639	SL4.0ch01	34051733	34052001	269	34051893	19	4.00422	8.00066	6.0651	Promoter (<=1kb)	SL4.0ch01	34033554	34051546	17993	17	-	Solyc01g034150.4	Solyc01g034150.4.1	-347	POLH	PREDICTED: DNA polymerase eta isoform X8 [Solanum lycopersicum]	-	-	-	-	-	-	-
HB8-IP_peak_2653	SL4.0ch01	34361866	34362306	441	34362011	18	4.10438	7.93884	6.00607	Promoter (1-2kb)	SL4.0ch01	34359379	34360168	790	2	-	Solyc01g150129.1	Solyc01g150129.1.1	-1843	--	PREDICTED: B3 domain-containing transcription factor VRN1-like [Nicotiana tabacum]	-	-	-	-	-	-	-
HB8-IP_peak_2683	SL4.0ch01	34704164	34704368	205	34704280	16	4.50817	8.15796	6.20464	Exon (Solyc01r003020.1.1/Solyc01r003020.1, exon 2 of 2)	SL4.0ch01	34704033	34718765	14733	2	-	Solyc01r003020.1	Solyc01r003020.1.1	14485	-	-	-	-	-	-	-	-	-
HB8-IP_peak_2684	SL4.0ch01	34718959	34719548	590	34719146	158	9.35988	97.9662	94.3109	3' UTR	SL4.0ch01	34718833	34729436	10604	2	+	Solyc01r003030.1	Solyc01r003030.1.1	313	-	-	-	-	-	-	-	-	-
HB8-IP_peak_2687	SL4.0ch01	34791334	34791638	305	34791528	39	10.6075	31.3797	28.5321	3' UTR	SL4.0ch01	34791134	34796783	5650	2	-	Solyc01g034217.1	Solyc01g034217.1.1	5255	--	-	-	-	-	-	-	-	-
HB8-IP_peak_2688	SL4.0ch01	34822228	34822470	243	34822333	16	4.50817	8.15796	6.20464	Exon (Solyc01r003040.1.1/Solyc01r003040.1, exon 2 of 2)	SL4.0ch01	34820454	34840459	20006	2	-	Solyc01r003040.1	Solyc01r003040.1.1	18126	-	-	-	-	-	-	-	-	-
HB8-IP_peak_2689	SL4.0ch01	34834208	34834408	201	34834316	21	5.83411	12.461	10.2518	Intron (Solyc01r003040.1.1/Solyc01r003040.1, intron 1 of 1)	SL4.0ch01	34820454	34840459	20006	2	-	Solyc01r003040.1	Solyc01r003040.1.1	6143	-	-	-	-	-	-	-	-	-
HB8-IP_peak_2690	SL4.0ch01	34837039	34837655	617	34837147	24	6.62966	15.2797	12.942	Promoter (<=1kb)	SL4.0ch01	34837696	34838130	435	1	+	Solyc01g038230.1	Solyc01g038230.1.1	-549	--	-	-	-	-	-	-	-	-
HB8-IP_peak_2691	SL4.0ch01	34838567	34838929	363	34838735	37	10.0771	29.0702	26.2799	Exon (Solyc01r003040.1.1/Solyc01r003040.1, exon 1 of 2)	SL4.0ch01	34820454	34840459	20006	2	-	Solyc01r003040.1	Solyc01r003040.1.1	1724	-	-	-	-	-	-	-	-	-
HB8-IP_peak_2694	SL4.0ch01	34846621	34847556	936	34846745	33	8.49452	23.5005	20.8612	Downstream (2-3kb)	SL4.0ch01	34820454	34840459	20006	2	-	Solyc01r003040.1	Solyc01r003040.1.1	-6286	-	-	-	-	-	-	-	-	-
HB8-IP_peak_2695	SL4.0ch01	34850306	34850642	337	34850487	73	12.5549	58.5799	55.2718	Intron (Solyc01g038231.1.1/Solyc01g038231.1, intron 1 of 2)	SL4.0ch01	34848876	34860460	11585	3	-	Solyc01g038231.1	Solyc01g038231.1.1	9973	--	-	-	-	-	-	-	-	-
HB8-IP_peak_2696	SL4.0ch01	34851456	34851858	403	34851722	31	8.48597	22.4216	19.8154	Intron (Solyc01g038231.1.1/Solyc01g038231.1, intron 1 of 2)	SL4.0ch01	34848876	34860460	11585	3	-	Solyc01g038231.1	Solyc01g038231.1.1	8738	--	-	-	-	-	-	-	-	-
HB8-IP_peak_2697	SL4.0ch01	34947489	34947934	446	34947756	18	4.99112	9.72302	7.67321	Promoter (1-2kb)	SL4.0ch01	34948970	34950478	1509	2	+	Solyc01g028980.1	Solyc01g028980.1.1	-1214	--	-	-	-	-	-	-	-	-
HB8-IP_peak_2698	SL4.0ch01	34949314	34949575	262	34949444	27	7.42522	18.2506	15.7868	Intron (Solyc01g028980.1.1/Solyc01g028980.1, intron 1 of 1)	SL4.0ch01	34948970	34950478	1509	2	+	Solyc01g028980.1	Solyc01g028980.1.1	474	--	-	-	-	-	-	-	-	-
HB8-IP_peak_2699	SL4.0ch01	34950006	34950252	247	34950125	17	4.77336	8.97463	6.96719	Exon (Solyc01g028980.1.1/Solyc01g028980.1, exon 2 of 2)	SL4.0ch01	34948970	34950478	1509	2	+	Solyc01g028980.1	Solyc01g028980.1.1	1155	--	-	-	-	-	-	-	-	-
HB8-IP_peak_2724	SL4.0ch01	35281236	35281466	231	35281308	23	4.57879	10.4941	8.39404	Downstream (2-3kb)	SL4.0ch01	35284020	35285118	1099	2	-	Solyc01g028960.1	Solyc01g028960.1.1	3810	--	-	-	-	-	-	-	-	-
HB8-IP_peak_2760	SL4.0ch01	35741252	35741650	399	35741601	18	2.76447	4.87974	3.21066	Downstream (<1kb)	SL4.0ch01	35741986	35753055	11070	10	-	Solyc01g028930.4	Solyc01g028930.4.1	11454	TBP	TATA-box-binding protein [Solanum tuberosum]	Genetic Information Processing	Transcription	ko03022//Basal transcription factors	K03120	GO:0043231//intracellular membrane-bounded organelle	-	GO:0032774//RNA biosynthetic process;GO:0034645//cellular macromolecule biosynthetic process
HB8-IP_peak_2854	SL4.0ch01	37044811	37045059	249	37044951	25	5.18515	12.5857	10.3719	Promoter (1-2kb)	SL4.0ch01	37046394	37050190	3797	6	+	Solyc01g028830.3	Solyc01g028830.3.1	-1443	PBL16	PREDICTED: probable receptor-like protein kinase At5g56460 [Solanum lycopersicum]	-	-	-	-	-	-	-
HB8-IP_peak_2859	SL4.0ch01	37149529	37149852	324	37149677	44	7.63475	27.1193	24.3784	Downstream (1-2kb)	SL4.0ch01	37151390	37169867	18478	2	-	Solyc01r003100.1	Solyc01r003100.1.1	20190	-	-	-	-	-	-	-	-	-
HB8-IP_peak_2873	SL4.0ch01	37324462	37324751	290	37324530	13	2.88592	4.2888	2.68366	Promoter (1-2kb)	SL4.0ch01	37326197	37330501	4305	6	+	Solyc01g028800.3	Solyc01g028800.3.1	-1667	APUM12	PREDICTED: pumilio homolog 12 [Solanum lycopersicum]	-	-	-	-	-	-	-
HB8-IP_peak_2900	SL4.0ch01	37747490	37747720	231	37747553	15	4.24299	7.36562	5.472	Downstream (2-3kb)	SL4.0ch01	37749658	37758874	9217	2	-	Solyc01r003110.1	Solyc01r003110.1.1	11321	-	-	-	-	-	-	-	-	-
HB8-IP_peak_2901	SL4.0ch01	37749166	37749717	552	37749564	25	4.66968	11.3571	9.20776	Downstream (<1kb)	SL4.0ch01	37749658	37758874	9217	2	-	Solyc01r003110.1	Solyc01r003110.1.1	9310	-	-	-	-	-	-	-	-	-
HB8-IP_peak_2911	SL4.0ch01	37893251	37893512	262	37893322	28	5.20849	13.7274	11.4561	Intron (Solyc01g028807.1.1/Solyc01g028807.1, intron 2 of 2)	SL4.0ch01	37890190	37894827	4638	3	+	Solyc01g028807.1	Solyc01g028807.1.1	3132	--	-	-	-	-	-	-	-	-
HB8-IP_peak_2959	SL4.0ch01	38563537	38563860	324	38563741	38	7.62877	24.0995	21.4453	Promoter (1-2kb)	SL4.0ch01	38565330	38573257	7928	2	+	Solyc01r003140.1	Solyc01r003140.1.1	-1589	-	-	-	-	-	-	-	-	-
HB8-IP_peak_2960	SL4.0ch01	38611961	38612191	231	38612127	16	3.36837	5.87866	4.10881	Promoter (<=1kb)	SL4.0ch01	38612521	38613226	706	2	+	Solyc01g044340.3	Solyc01g044340.3.1	-394	ARI8	PREDICTED: probable E3 ubiquitin-protein ligase ARI7 [Solanum lycopersicum]	-	-	-	-	-	-	-
HB8-IP_peak_2961	SL4.0ch01	38653310	38653569	260	38653445	17	3.4333	6.2432	4.44445	Promoter (<=1kb)	SL4.0ch01	38653742	38665478	11737	20	+	Solyc01g044360.4	Solyc01g044360.4.1	-297	Ipo5	PREDICTED: importin-5 [Solanum lycopersicum]	-	-	-	-	-	-	-
HB8-IP_peak_2962	SL4.0ch01	38655708	38655994	287	38655833	39	5.31528	18.0862	15.6325	Promoter (<=1kb)	SL4.0ch01	38653833	38655105	1273	2	-	Solyc01r003150.1	Solyc01r003150.1.1	-728	-	-	-	-	-	-	-	-	-
HB8-IP_peak_2965	SL4.0ch01	38694918	38695123	206	38694951	21	2.69014	5.177	3.47505	Promoter (1-2kb)	SL4.0ch01	38691553	38693589	2037	6	-	Solyc01g044370.3	Solyc01g044370.3.1	-1362	--	PREDICTED: mitochondrial amidoxime-reducing component 1-like [Solanum pennellii]	-	-	-	-	-	-	-
HB8-IP_peak_2966	SL4.0ch01	38695759	38696104	346	38695945	45	7.80255	28.0883	25.3233	Intron (Solyc01g044375.1.1/Solyc01g044375.1, intron 1 of 2)	SL4.0ch01	38693731	38696466	2736	3	-	Solyc01g044375.1	Solyc01g044375.1.1	521	--	PREDICTED: mitochondrial amidoxime-reducing component 1-like [Solanum pennellii]	-	-	-	-	-	-	-
HB8-IP_peak_3017	SL4.0ch01	39271950	39272486	537	39272349	48	7.63514	29.1304	26.3376	Promoter (1-2kb)	SL4.0ch01	39273620	39276317	2698	8	+	Solyc01g044420.4	Solyc01g044420.4.1	-1271	IQM2	PREDICTED: IQ domain-containing protein IQM2-like isoform X2 [Solanum lycopersicum]	-	-	-	-	-	-	-
HB8-IP_peak_3029	SL4.0ch01	39473209	39473795	587	39473265	16	3.4125	5.97232	4.19574	Intron (Solyc01g044490.4.1/Solyc01g044490.4, intron 1 of 10)	SL4.0ch01	39472790	39497281	24492	11	+	Solyc01g044490.4	Solyc01g044490.4.1	475	efp	PREDICTED: elongation factor P isoform X1 [Solanum pennellii]	-	-	-	-	-	-	-
HB8-IP_peak_3030	SL4.0ch01	39496452	39496696	245	39496574	31	4.52589	12.9058	10.6763	Intron (Solyc01g044490.4.1/Solyc01g044490.4, intron 10 of 10)	SL4.0ch01	39472790	39497281	24492	11	+	Solyc01g044490.4	Solyc01g044490.4.1	23784	efp	PREDICTED: elongation factor P isoform X1 [Solanum pennellii]	-	-	-	-	-	-	-
HB8-IP_peak_3073	SL4.0ch01	40019275	40019572	298	40019440	43	6.11179	22.19	19.5958	Promoter (<=1kb)	SL4.0ch01	40019447	40020002	556	1	+	Solyc01g044550.3	Solyc01g044550.3.1	-7	F6'H2	PREDICTED: feruloyl CoA ortho-hydroxylase 1-like [Solanum lycopersicum]	Metabolism;Metabolism	Global and overview maps;Biosynthesis of other secondary metabolites	ko01110//Biosynthesis of secondary metabolites;ko00940//Phenylpropanoid biosynthesis	K06892;K06892	-	-	-
HB8-IP_peak_3074	SL4.0ch01	40029517	40030026	510	40029787	183	21.7979	181.18	177.14	Promoter (<=1kb)	SL4.0ch01	40030519	40034449	3931	4	+	Solyc01g044551.1	Solyc01g044551.1.1	-732	CYP94A1	PREDICTED: cytochrome P450 94A1-like [Solanum pennellii]	Metabolism	Lipid metabolism	ko00073//Cutin, suberine and wax biosynthesis	K20769	-	-	-
HB8-IP_peak_3086	SL4.0ch01	40806918	40807142	225	40807063	18	3.22356	5.98694	4.20633	Promoter (<=1kb)	SL4.0ch01	40805361	40806805	1445	2	-	Solyc01r003170.1	Solyc01r003170.1.1	-258	-	-	-	-	-	-	-	-	-
HB8-IP_peak_3116	SL4.0ch01	41178622	41179033	412	41178974	17	3.86655	7.16956	5.29419	Downstream (<1kb)	SL4.0ch01	41179068	41180144	1077	2	-	Solyc01g049660.2	Solyc01g049660.2.1	1170	At3g06240	PREDICTED: F-box/kelch-repeat protein At3g06240-like [Solanum pennellii]	-	-	-	-	-	-	-
HB8-IP_peak_3120	SL4.0ch01	41238747	41239032	286	41238959	22	3.90221	8.57754	6.59918	Promoter (<=1kb)	SL4.0ch01	41237076	41238072	997	3	-	Solyc01g049690.4	Solyc01g049690.4.1	-887	PURA1	PREDICTED: transcription factor Pur-alpha 1 isoform X1 [Solanum tuberosum]	-	-	-	-	-	-	-
HB8-IP_peak_3155	SL4.0ch01	41631473	41631749	277	41631584	25	5.74615	13.8506	11.5739	Promoter (1-2kb)	SL4.0ch01	41628339	41629619	1281	4	-	Solyc01g049740.1	Solyc01g049740.1.1	-1965	CLSY4	PREDICTED: SNF2 domain-containing protein CLASSY 3-like [Solanum pennellii]	Genetic Information Processing	Replication and repair	ko03440//Homologous recombination	K10875	-	-	-
HB8-IP_peak_3164	SL4.0ch01	41713142	41713593	452	41713403	76	14.6903	66.6603	63.2598	Promoter (1-2kb)	SL4.0ch01	41715379	41715540	162	1	+	Solyc01g049750.1	Solyc01g049750.1.1	-1976	--	-	-	-	-	-	-	-	-
HB8-IP_peak_3165	SL4.0ch01	41715784	41716027	244	41715927	33	7.27289	20.7998	18.2478	Downstream (1-2kb)	SL4.0ch01	41715379	41715540	162	1	+	Solyc01g049750.1	Solyc01g049750.1.1	548	--	-	-	-	-	-	-	-	-
HB8-IP_peak_3178	SL4.0ch01	41910753	41911112	360	41910919	62	9.62324	42.7929	39.7149	Promoter (1-2kb)	SL4.0ch01	41909567	41909803	237	1	-	Solyc01g049790.1	Solyc01g049790.1.1	-1116	HGT8	PREDICTED: crocetin glucosyltransferase, chloroplastic-like [Solanum pennellii]	Metabolism	Global and overview maps	ko01110//Biosynthesis of secondary metabolites	K21371	-	-	-
HB8-IP_peak_3180	SL4.0ch01	42013609	42013950	342	42013733	36	6.27746	19.6867	17.1733	Downstream (2-3kb)	SL4.0ch01	42011192	42013073	1882	1	+	Solyc01g049810.4	Solyc01g049810.4.1	2541	PCMP-E13	PREDICTED: pentatricopeptide repeat-containing protein At5g56310 [Solanum lycopersicum]	-	-	-	-	-	-	-
HB8-IP_peak_3181	SL4.0ch01	42030179	42030477	299	42030317	37	9.65334	28.1826	25.4146	Intron (Solyc01g150130.1.1/Solyc01g150130.1, intron 1 of 1)	SL4.0ch01	42028729	42030921	2193	2	+	Solyc01g150130.1	Solyc01g150130.1.1	1588	--	Retrovirus-related Pol polyprotein from transposon TNT 1-94 [Cajanus cajan]	-	-	-	-	-	-	-
HB8-IP_peak_3184	SL4.0ch01	42085139	42085478	340	42085292	28	7.36702	18.6104	16.1382	Downstream (2-3kb)	SL4.0ch01	42088159	42090408	2250	4	-	Solyc01g049880.3	Solyc01g049880.3.1	5116	--	PREDICTED: uncharacterized protein LOC101250021 [Solanum lycopersicum]	-	-	-	-	-	-	-
HB8-IP_peak_3186	SL4.0ch01	42125724	42125924	201	42125789	14	3.26868	5.24225	3.53112	Downstream (2-3kb)	SL4.0ch01	42128225	42129573	1349	2	-	Solyc01r003190.1	Solyc01r003190.1.1	3784	-	-	-	-	-	-	-	-	-
HB8-IP_peak_3237	SL4.0ch01	42711738	42712170	433	42711976	31	6.50882	18.094	15.6397	Promoter (<=1kb)	SL4.0ch01	42712223	42712438	216	1	+	Solyc01g049920.2	Solyc01g049920.2.1	-247	--	-	-	-	-	-	-	-	-
HB8-IP_peak_3238	SL4.0ch01	42713007	42713356	350	42713231	30	5.5677	15.3813	13.0376	Intron (Solyc01r003200.1.1/Solyc01r003200.1, intron 1 of 1)	SL4.0ch01	42712222	42719480	7259	2	-	Solyc01r003200.1	Solyc01r003200.1.1	6249	-	-	-	-	-	-	-	-	-
HB8-IP_peak_3239	SL4.0ch01	42719695	42719927	233	42719801	26	4.7371	11.853	9.67859	Promoter (<=1kb)	SL4.0ch01	42712222	42719480	7259	2	-	Solyc01r003200.1	Solyc01r003200.1.1	-321	-	-	-	-	-	-	-	-	-
HB8-IP_peak_3265	SL4.0ch01	43066615	43066814	200	43066712	23	5.01477	11.4901	9.33456	Intron (Solyc01g049960.4.1/Solyc01g049960.4, intron 3 of 7)	SL4.0ch01	43058918	43077190	18273	8	-	Solyc01g049960.4	Solyc01g049960.4.1	10478	RHIP1	PREDICTED: uncharacterized protein LOC101267925 [Solanum lycopersicum]	-	-	-	-	-	-	-
HB8-IP_peak_3311	SL4.0ch01	43511937	43512177	241	43512013	25	4.66968	11.3571	9.20776	Promoter (<=1kb)	SL4.0ch01	43511036	43511918	883	4	-	Solyc01g050045.1	Solyc01g050045.1.1	-95	--	-	-	-	-	-	-	-	-
HB8-IP_peak_3316	SL4.0ch01	43729803	43730002	200	43729867	28	3.69345	9.57256	7.5295	Intron (Solyc01g050070.4.1/Solyc01g050070.4, intron 4 of 4)	SL4.0ch01	43728900	43751674	22775	5	-	Solyc01g050070.4	Solyc01g050070.4.1	21807	--	PREDICTED: uncharacterized protein LOC101268790 isoform X1 [Solanum lycopersicum]	-	-	-	-	-	-	-
HB8-IP_peak_3317	SL4.0ch01	43745963	43746259	297	43746103	33	6.46901	18.8769	16.3931	Intron (Solyc01g050070.4.1/Solyc01g050070.4, intron 3 of 4)	SL4.0ch01	43728900	43751674	22775	5	-	Solyc01g050070.4	Solyc01g050070.4.1	5571	--	PREDICTED: uncharacterized protein LOC101268790 isoform X1 [Solanum lycopersicum]	-	-	-	-	-	-	-
HB8-IP_peak_3318	SL4.0ch01	43751712	43752112	401	43751776	15	3.35692	5.63476	3.88983	Promoter (<=1kb)	SL4.0ch01	43728900	43751674	22775	5	-	Solyc01g050070.4	Solyc01g050070.4.1	-102	--	PREDICTED: uncharacterized protein LOC101268790 isoform X1 [Solanum lycopersicum]	-	-	-	-	-	-	-
HB8-IP_peak_3366	SL4.0ch01	44133700	44134098	399	44134088	12	2.48018	3.32664	1.8378	Promoter (1-2kb)	SL4.0ch01	44135549	44136718	1170	1	+	Solyc01g055160.1	Solyc01g055160.1.1	-1461	CPR1	S-locus F-box protein type-1 [Solanum lycopersicum]	-	-	-	-	-	-	-
HB8-IP_peak_3367	SL4.0ch01	44135989	44136254	266	44136079	19	2.44558	4.20655	2.61383	Exon (Solyc01g055160.1.1/Solyc01g055160.1, exon 1 of 1)	SL4.0ch01	44135549	44136718	1170	1	+	Solyc01g055160.1	Solyc01g055160.1.1	530	CPR1	S-locus F-box protein type-1 [Solanum lycopersicum]	-	-	-	-	-	-	-
HB8-IP_peak_3371	SL4.0ch01	44156856	44157119	264	44157009	26	4.84929	12.1318	9.94021	Downstream (2-3kb)	SL4.0ch01	44159157	44159765	609	1	-	Solyc01g055165.1	Solyc01g055165.1.1	2756	--	PREDICTED: uncharacterized mitochondrial protein AtMg00810-like [Solanum pennellii]	-	-	-	-	-	-	-
HB8-IP_peak_3391	SL4.0ch01	44428442	44429099	658	44428923	36	5.48631	17.4714	15.039	Promoter (1-2kb)	SL4.0ch01	44426450	44427604	1155	2	-	Solyc01r003250.1	Solyc01r003250.1.1	-1319	-	-	-	-	-	-	-	-	-
HB8-IP_peak_3526	SL4.0ch01	45821026	45821510	485	45821085	13	3.28355	5.06131	3.37519	Promoter (1-2kb)	SL4.0ch01	45819041	45819872	832	1	-	Solyc01g056220.2	Solyc01g056220.2.1	-1213	At5g10340	S-locus F-box protein type-2 [Solanum pimpinellifolium]	-	-	-	-	-	-	-
HB8-IP_peak_3537	SL4.0ch01	45943497	45943770	274	45943711	25	3.85524	9.25774	7.23426	Exon (Solyc01g056250.2.1/Solyc01g056250.2, exon 1 of 1)	SL4.0ch01	45943106	45943720	615	1	-	Solyc01g056250.2	Solyc01g056250.2.1	9	CPR1	S-locus F-box protein type-4 [Solanum peruvianum]	-	-	-	-	-	-	-
HB8-IP_peak_3538	SL4.0ch01	45944589	45945045	457	45944757	15	3.53609	5.99796	4.21664	Promoter (1-2kb)	SL4.0ch01	45943106	45943720	615	1	-	Solyc01g056250.2	Solyc01g056250.2.1	-1037	CPR1	S-locus F-box protein type-4 [Solanum peruvianum]	-	-	-	-	-	-	-
HB8-IP_peak_3546	SL4.0ch01	46042720	46043174	455	46042966	45	8.77602	30.6755	27.8447	Promoter (1-2kb)	SL4.0ch01	46039857	46041841	1985	2	-	Solyc01g056285.1	Solyc01g056285.1.1	-1125	--	S-locus F-box protein type-6 [Solanum pennellii]	-	-	-	-	-	-	-
HB8-IP_peak_3595	SL4.0ch01	46550638	46551033	396	46550790	22	6.09929	13.3825	11.1288	Promoter (<=1kb)	SL4.0ch01	46551478	46553499	2022	1	+	Solyc01g056310.3	Solyc01g056310.3.1	-688	Bp10	PREDICTED: L-ascorbate oxidase homolog [Solanum lycopersicum]	Metabolism;Metabolism	Global and overview maps;Carbohydrate metabolism	ko01100//Metabolic pathways;ko00053//Ascorbate and aldarate metabolism	K00423;K00423	-	-	-
HB8-IP_peak_3602	SL4.0ch01	46648878	46649166	289	46649054	37	5.52894	17.9821	15.5324	Downstream (<1kb)	SL4.0ch01	46649872	46650240	369	1	-	Solyc01g056330.2	Solyc01g056330.2.1	1186	rpoC2	RNA polymerase beta'' subunit [Solanum tuberosum]	Metabolism;Metabolism;Metabolism;Genetic Information Processing	Global and overview maps;Nucleotide metabolism;Nucleotide metabolism;Transcription	ko01100//Metabolic pathways;ko00230//Purine metabolism;ko00240//Pyrimidine metabolism;ko03020//RNA polymerase	K03046;K03046;K03046;K03046	GO:0009536//plastid	GO:0034062//RNA polymerase activity	GO:0034645//cellular macromolecule biosynthetic process
HB8-IP_peak_3620	SL4.0ch01	46858132	46858405	274	46858306	21	3.92732	8.36906	6.40425	Intron (Solyc01g056340.4.1/Solyc01g056340.4, intron 4 of 10)	SL4.0ch01	46851339	46871997	20659	11	+	Solyc01g056340.4	Solyc01g056340.4.1	6967	DET1	light-mediated development protein DET1 [Solanum lycopersicum]	Genetic Information Processing	Folding, sorting and degradation	ko04120//Ubiquitin mediated proteolysis	K10571	GO:0043231//intracellular membrane-bounded organelle	GO:0005488//binding	GO:0003006//developmental process involved in reproduction;GO:0006259//DNA metabolic process;GO:0007602//phototransduction;GO:0010099//regulation of photomorphogenesis
HB8-IP_peak_3621	SL4.0ch01	46870567	46870856	290	46870722	32	6.06774	17.4468	15.0147	Intron (Solyc01g056340.4.1/Solyc01g056340.4, intron 9 of 10)	SL4.0ch01	46851339	46871997	20659	11	+	Solyc01g056340.4	Solyc01g056340.4.1	19383	DET1	light-mediated development protein DET1 [Solanum lycopersicum]	Genetic Information Processing	Folding, sorting and degradation	ko04120//Ubiquitin mediated proteolysis	K10571	GO:0043231//intracellular membrane-bounded organelle	GO:0005488//binding	GO:0003006//developmental process involved in reproduction;GO:0006259//DNA metabolic process;GO:0007602//phototransduction;GO:0010099//regulation of photomorphogenesis
HB8-IP_peak_3646	SL4.0ch01	47138804	47139053	250	47138892	32	7.74151	21.3638	18.7944	Promoter (<=1kb)	SL4.0ch01	47136144	47138543	2400	2	-	Solyc01g056370.3	Solyc01g056370.3.1	-349	--	-	-	-	-	-	-	-	-
HB8-IP_peak_3647	SL4.0ch01	47140261	47140550	290	47140414	32	7.94662	21.8092	19.2247	Promoter (1-2kb)	SL4.0ch01	47136144	47138543	2400	2	-	Solyc01g056370.3	Solyc01g056370.3.1	-1871	--	-	-	-	-	-	-	-	-
HB8-IP_peak_3665	SL4.0ch01	47347302	47347573	272	47347487	16	4.18583	7.54008	5.6344	Intron (Solyc01g056400.1.1/Solyc01g056400.1, intron 2 of 2)	SL4.0ch01	47347156	47347582	427	3	+	Solyc01g056400.1	Solyc01g056400.1.1	331	fluG	PREDICTED: protein fluG-like [Solanum tuberosum]	-	-	-	-	-	-	-
HB8-IP_peak_3666	SL4.0ch01	47371125	47371355	231	47371146	14	2.29125	3.18634	1.72587	Exon (Solyc01g056420.1.1/Solyc01g056420.1, exon 2 of 2)	SL4.0ch01	47370812	47371721	910	2	-	Solyc01g056420.1	Solyc01g056420.1.1	575	--	RVT_3 domain-containing protein, partial [Cephalotus follicularis]	-	-	-	-	-	-	-
HB8-IP_peak_3669	SL4.0ch01	47416395	47416856	462	47416422	14	2.54492	3.74276	2.20507	Promoter (<=1kb)	SL4.0ch01	47416692	47419820	3129	2	+	Solyc01g056440.1	Solyc01g056440.1.1	-270	--	PREDICTED: protein fluG-like [Solanum lycopersicum]	-	-	-	-	-	-	-
HB8-IP_peak_3688	SL4.0ch01	47571141	47571439	299	47571293	32	5.92691	17.0897	14.6778	Promoter (1-2kb)	SL4.0ch01	47572606	47573374	769	3	+	Solyc01g056470.1	Solyc01g056470.1.1	-1313	psbC	photosystem II CP43 protein, partial (chloroplast) [Alstroemeria aurea]	Metabolism;Metabolism	Global and overview maps;Energy metabolism	ko01100//Metabolic pathways;ko00195//Photosynthesis	K02705;K02705	-	-	-
HB8-IP_peak_3705	SL4.0ch01	47859230	47859531	302	47859428	29	5.72349	15.3764	13.0349	Promoter (<=1kb)	SL4.0ch01	47859625	47861604	1980	6	+	Solyc01g056530.2	Solyc01g056530.2.1	-197	OPT7	PREDICTED: oligopeptide transporter 7-like [Solanum pennellii]	-	-	-	-	-	-	-
HB8-IP_peak_3711	SL4.0ch01	47967545	47967790	246	47967681	23	4.75534	10.9031	8.77926	Intron (Solyc01g056570.3.1/Solyc01g056570.3, intron 8 of 9)	SL4.0ch01	47964669	47974740	10072	10	-	Solyc01g056570.3	Solyc01g056570.3.1	7059	Ibtk	PREDICTED: uncharacterized protein LOC101261550 [Solanum lycopersicum]	-	-	-	-	-	-	-
HB8-IP_peak_3712	SL4.0ch01	47972224	47972599	376	47972412	99	16.0762	88.444	84.8536	Intron (Solyc01g056570.3.1/Solyc01g056570.3, intron 2 of 9)	SL4.0ch01	47964669	47974740	10072	10	-	Solyc01g056570.3	Solyc01g056570.3.1	2328	Ibtk	PREDICTED: uncharacterized protein LOC101261550 [Solanum lycopersicum]	-	-	-	-	-	-	-
HB8-IP_peak_3713	SL4.0ch01	47973238	47973476	239	47973399	20	4.06113	8.40449	6.43784	5' UTR	SL4.0ch01	47964669	47974740	10072	10	-	Solyc01g056570.3	Solyc01g056570.3.1	1341	Ibtk	PREDICTED: uncharacterized protein LOC101261550 [Solanum lycopersicum]	-	-	-	-	-	-	-
HB8-IP_peak_3731	SL4.0ch01	48158909	48159295	387	48159049	23	5.89992	13.3845	11.1305	Promoter (<=1kb)	SL4.0ch01	48157008	48158293	1286	3	-	Solyc01g056590.2	Solyc01g056590.2.1	-756	--	PREDICTED: histone-lysine N-methyltransferase 2D [Solanum lycopersicum]	-	-	-	-	-	-	-
HB8-IP_peak_3732	SL4.0ch01	48160134	48160608	475	48160222	25	3.9715	9.57083	7.52798	Promoter (1-2kb)	SL4.0ch01	48157008	48158293	1286	3	-	Solyc01g056590.2	Solyc01g056590.2.1	-1929	--	PREDICTED: histone-lysine N-methyltransferase 2D [Solanum lycopersicum]	-	-	-	-	-	-	-
HB8-IP_peak_3768	SL4.0ch01	48617454	48617697	244	48617611	16	3.7045	6.57995	4.7545	Promoter (<=1kb)	SL4.0ch01	48618601	48619805	1205	1	+	Solyc01g056653.1	Solyc01g056653.1.1	-990	-	-	-	-	-	-	-	-	-
HB8-IP_peak_3769	SL4.0ch01	48618062	48618385	324	48618262	25	6.74895	15.9605	13.5938	Promoter (<=1kb)	SL4.0ch01	48618601	48619805	1205	1	+	Solyc01g056653.1	Solyc01g056653.1.1	-339	-	-	-	-	-	-	-	-	-
HB8-IP_peak_3790	SL4.0ch01	48792422	48792901	480	48792529	15	3.48581	5.89677	4.12529	Promoter (<=1kb)	SL4.0ch01	48790887	48791738	852	1	-	Solyc01g056660.2	Solyc01g056660.2.1	-791	At2g43440	S-locus F-box protein type-9 [Solanum lycopersicum]	-	-	-	-	-	-	-
HB8-IP_peak_3810	SL4.0ch01	49060705	49061266	562	49060808	15	3.48659	5.89835	4.12529	Intron (Solyc01r003270.1.1/Solyc01r003270.1, intron 2 of 2)	SL4.0ch01	49059192	49063494	4303	3	+	Solyc01r003270.1	Solyc01r003270.1.1	1616	-	-	-	-	-	-	-	-	-
HB8-IP_peak_3823	SL4.0ch01	49176004	49176365	362	49176190	26	5.41986	13.4982	11.2409	Promoter (1-2kb)	SL4.0ch01	49177257	49178527	1271	2	+	Solyc01r003280.1	Solyc01r003280.1.1	-1067	-	-	-	-	-	-	-	-	-
HB8-IP_peak_3824	SL4.0ch01	49182176	49182426	251	49182328	26	7.16004	17.2444	14.8193	Downstream (2-3kb)	SL4.0ch01	49177257	49178527	1271	2	+	Solyc01r003280.1	Solyc01r003280.1.1	5071	-	-	-	-	-	-	-	-	-
HB8-IP_peak_3825	SL4.0ch01	49182964	49183352	389	49183063	42	10.9758	34.0217	31.115	Downstream (1-2kb)	SL4.0ch01	49177257	49178527	1271	2	+	Solyc01r003280.1	Solyc01r003280.1.1	5806	-	-	-	-	-	-	-	-	-
HB8-IP_peak_3842	SL4.0ch01	49552083	49552352	270	49552201	15	3.51581	5.95721	4.18208	Promoter (1-2kb)	SL4.0ch01	49540917	49550964	10048	4	-	Solyc01g056720.4	Solyc01g056720.4.1	-1237	SIP2-1	probable aquaporin SIP2-1 [Solanum lycopersicum]	-	-	-	-	-	-	-
HB8-IP_peak_3854	SL4.0ch01	49736122	49736445	324	49736283	33	6.48512	18.9168	16.4317	Intron (Solyc01g056760.3.1/Solyc01g056760.3, intron 4 of 4)	SL4.0ch01	49731025	49737152	6128	5	+	Solyc01g056760.3	Solyc01g056760.3.1	5258	--	PREDICTED: DNA-binding protein HEXBP-like isoform X1 [Solanum tuberosum]	-	-	-	-	-	-	-
HB8-IP_peak_3874	SL4.0ch01	50003468	50004152	685	50004020	25	4.65767	11.3276	9.18143	Intron (Solyc01g056810.4.1/Solyc01g056810.4, intron 10 of 10)	SL4.0ch01	50003125	50013425	10301	11	-	Solyc01g056810.4	Solyc01g056810.4.1	9405	SYP132	PREDICTED: syntaxin-132-like [Solanum lycopersicum]	Genetic Information Processing	Folding, sorting and degradation	ko04130//SNARE interactions in vesicular transport	K08486	-	-	-
HB8-IP_peak_3875	SL4.0ch01	50005676	50005876	201	50005831	16	2.36137	3.59587	2.07691	Intron (Solyc01g056810.4.1/Solyc01g056810.4, intron 10 of 10)	SL4.0ch01	50003125	50013425	10301	11	-	Solyc01g056810.4	Solyc01g056810.4.1	7594	SYP132	PREDICTED: syntaxin-132-like [Solanum lycopersicum]	Genetic Information Processing	Folding, sorting and degradation	ko04130//SNARE interactions in vesicular transport	K08486	-	-	-
HB8-IP_peak_3919	SL4.0ch01	50408643	50408923	281	50408676	14	2.69405	4.06234	2.48163	Promoter (<=1kb)	SL4.0ch01	50407959	50408440	482	2	-	Solyc01r003350.1	Solyc01r003350.1.1	-236	-	-	-	-	-	-	-	-	-
HB8-IP_peak_3939	SL4.0ch01	50626047	50626263	217	50626086	19	2.65764	4.76992	3.11299	Promoter (1-2kb)	SL4.0ch01	50627744	50629421	1678	2	+	Solyc01r003360.1	Solyc01r003360.1.1	-1658	-	-	-	-	-	-	-	-	-
HB8-IP_peak_3940	SL4.0ch01	50627155	50627455	301	50627338	18	5.03855	9.81436	7.75322	Promoter (<=1kb)	SL4.0ch01	50627744	50629421	1678	2	+	Solyc01r003360.1	Solyc01r003360.1.1	-406	-	-	-	-	-	-	-	-	-
HB8-IP_peak_3941	SL4.0ch01	50662267	50662537	271	50662447	31	7.50692	20.3575	17.822	Promoter (1-2kb)	SL4.0ch01	50653332	50660842	7511	2	-	Solyc01r003390.1	Solyc01r003390.1.1	-1605	-	-	-	-	-	-	-	-	-
HB8-IP_peak_3957	SL4.0ch01	50899093	50899343	251	50899221	21	4.66044	10.0372	7.96361	Promoter (<=1kb)	SL4.0ch01	50897704	50898388	685	2	-	Solyc01g056950.1	Solyc01g056950.1.1	-833	--	persulfide dioxygenase ethe1 -like, mitochondrial [Nicotiana attenuata]	-	-	-	-	-	-	-
HB8-IP_peak_3980	SL4.0ch01	51115716	51116008	293	51115906	17	2.89372	5.01825	3.33466	Intron (Solyc01r003400.1.1/Solyc01r003400.1, intron 1 of 1)	SL4.0ch01	51115498	51120255	4758	2	+	Solyc01r003400.1	Solyc01r003400.1.1	408	-	-	-	-	-	-	-	-	-
HB8-IP_peak_3981	SL4.0ch01	51132454	51132670	217	51132533	22	4.82557	10.7286	8.61178	Intron (Solyc01g056990.3.1/Solyc01g056990.3, intron 6 of 6)	SL4.0ch01	51123228	51136228	13001	7	+	Solyc01g056990.3	Solyc01g056990.3.1	9305	--	PREDICTED: uncharacterized protein LOC101257802 isoform X1 [Solanum lycopersicum]	-	-	-	-	-	-	-
HB8-IP_peak_3984	SL4.0ch01	51152142	51152930	789	51152820	25	5.35957	12.9864	10.7527	Promoter (<=1kb)	SL4.0ch01	51153163	51155590	2428	4	+	Solyc01g057000.3	Solyc01g057000.3.1	-343	At3g01520	universal stress protein isoform 1 [Solanum lycopersicum]	-	-	-	-	-	-	-
HB8-IP_peak_3987	SL4.0ch01	51187820	51188022	203	51187979	25	5.02173	12.2036	10.0099	Promoter (<=1kb)	SL4.0ch01	51188156	51189328	1173	1	+	Solyc01g057010.1	Solyc01g057010.1.1	-177	CPR1	S-locus F-box protein type-11 [Solanum lycopersicum]	-	-	-	-	-	-	-
HB8-IP_peak_3988	SL4.0ch01	51203377	51203582	206	51203458	12	3.19579	4.69248	3.04024	Promoter (<=1kb)	SL4.0ch01	51203861	51204997	1137	2	+	Solyc01g057020.3	Solyc01g057020.3.1	-403	TGD4	PREDICTED: protein TRIGALACTOSYLDIACYLGLYCEROL 4, chloroplastic [Solanum lycopersicum]	-	-	-	-	-	-	-
HB8-IP_peak_4013	SL4.0ch01	51547560	51547846	287	51547733	14	3.01103	4.72304	3.06889	Promoter (<=1kb)	SL4.0ch01	51546552	51546893	342	1	-	Solyc01g057080.1	Solyc01g057080.1.1	-840	ERF020	PREDICTED: ethylene-responsive transcription factor ERF020-like [Solanum lycopersicum]	-	-	-	-	GO:0043231//intracellular membrane-bounded organelle	GO:0001071//nucleic acid binding transcription factor activity	GO:0010468//regulation of gene expression;GO:0034645//cellular macromolecule biosynthetic process
HB8-IP_peak_4021	SL4.0ch01	51624708	51625012	305	51624885	10	2.57599	3.22707	1.75469	Promoter (<=1kb)	SL4.0ch01	51601463	51623953	22491	10	-	Solyc01g057090.4	Solyc01g057090.4.1	-932	--	DUF2215 domain-containing protein [Cephalotus follicularis]	-	-	-	-	-	-	-
HB8-IP_peak_4022	SL4.0ch01	51631716	51632079	364	51631991	14	3.74758	6.16912	4.37716	Downstream (<1kb)	SL4.0ch01	51632414	51633233	820	2	-	Solyc01r003420.1	Solyc01r003420.1.1	1242	-	-	-	-	-	-	-	-	-
HB8-IP_peak_4023	SL4.0ch01	51634242	51634442	201	51634306	13	2.8103	4.13795	2.55099	Promoter (1-2kb)	SL4.0ch01	51632414	51633233	820	2	-	Solyc01r003420.1	Solyc01r003420.1.2	-1073	-	-	-	-	-	-	-	-	-
HB8-IP_peak_4024	SL4.0ch01	51634983	51635194	212	51635106	15	2.94194	4.76371	3.10732	Promoter (1-2kb)	SL4.0ch01	51632414	51633233	820	2	-	Solyc01r003420.1	Solyc01r003420.1.2	-1873	-	-	-	-	-	-	-	-	-
HB8-IP_peak_4081	SL4.0ch01	52359459	52360242	784	52359589	27	4.50134	11.5701	9.40646	Downstream (1-2kb)	SL4.0ch01	52357870	52358679	810	1	+	Solyc01g057133.1	Solyc01g057133.1.1	1719	RE1	PREDICTED: uncharacterized mitochondrial protein AtMg00810-like [Solanum tuberosum]	-	-	-	-	-	-	-
HB8-IP_peak_4082	SL4.0ch01	52361705	52362044	340	52361748	12	3.00304	4.3347	2.72717	Intron (Solyc01g057137.1.1/Solyc01g057137.1, intron 4 of 4)	SL4.0ch01	52360743	52364763	4021	5	-	Solyc01g057137.1	Solyc01g057137.1.1	3015	SCPL42	PREDICTED: serine carboxypeptidase-like 42 isoform X1 [Solanum pennellii]	-	-	-	-	-	-	-
HB8-IP_peak_4083	SL4.0ch01	52365804	52366077	274	52365926	33	6.10507	17.9597	15.5126	Promoter (1-2kb)	SL4.0ch01	52360743	52364763	4021	5	-	Solyc01g057137.1	Solyc01g057137.1.1	-1163	SCPL42	PREDICTED: serine carboxypeptidase-like 42 isoform X1 [Solanum pennellii]	-	-	-	-	-	-	-
HB8-IP_peak_4107	SL4.0ch01	52683533	52684064	532	52683926	28	6.05952	15.7657	13.4036	Promoter (1-2kb)	SL4.0ch01	52685398	52688980	3583	3	+	Solyc01g057165.1	Solyc01g057165.1.1	-1472	--	PREDICTED: uncharacterized protein LOC104646748 [Solanum lycopersicum]	-	-	-	-	-	-	-
HB8-IP_peak_4123	SL4.0ch01	52953890	52954132	243	52954017	29	6.35514	16.8659	14.4625	Downstream (2-3kb)	SL4.0ch01	52956115	52958191	2077	3	-	Solyc01g057200.4	Solyc01g057200.4.1	4174	EMB2750	PREDICTED: pentatricopeptide repeat-containing protein At3g06430, chloroplastic-like [Solanum lycopersicum]	-	-	-	-	-	-	GO:0048229//gametophyte development
HB8-IP_peak_4124	SL4.0ch01	52956151	52956418	268	52956234	16	3.4586	6.06962	4.28218	3' UTR	SL4.0ch01	52956115	52958191	2077	3	-	Solyc01g057200.4	Solyc01g057200.4.1	1957	EMB2750	PREDICTED: pentatricopeptide repeat-containing protein At3g06430, chloroplastic-like [Solanum lycopersicum]	-	-	-	-	-	-	GO:0048229//gametophyte development
HB8-IP_peak_4132	SL4.0ch01	53078929	53079773	845	53079518	88	18.1068	85.1429	81.5754	Promoter (<=1kb)	SL4.0ch01	53079911	53083865	3955	6	+	Solyc01g057210.3	Solyc01g057210.3.1	-393	PDK	uncharacterized LOC101253414 [Solanum lycopersicum]	-	-	-	-	GO:0043231//intracellular membrane-bounded organelle	GO:0004672//protein kinase activity;GO:0004871//signal transducer activity;GO:0032550//purine ribonucleoside binding;GO:0046983//protein dimerization activity	GO:0006468//protein phosphorylation;GO:0006873//cellular ion homeostasis;GO:0030001//metal ion transport;GO:0050794//regulation of cellular process
HB8-IP_peak_4136	SL4.0ch01	53094360	53094642	283	53094480	16	3.73555	6.64337	4.80608	Promoter (<=1kb)	SL4.0ch01	53095323	53097466	2144	2	+	Solyc01g057220.3	Solyc01g057220.3.1	-843	PME13	PREDICTED: pectinesterase-like [Solanum lycopersicum]	Metabolism;Metabolism	Global and overview maps;Carbohydrate metabolism	ko01100//Metabolic pathways;ko00040//Pentose and glucuronate interconversions	K01051;K01051	-	-	-
HB8-IP_peak_4163	SL4.0ch01	53494320	53494711	392	53494577	15	4.18154	7.25044	5.37015	Promoter (<=1kb)	SL4.0ch01	53495071	53498700	3630	2	+	Solyc01r003440.1	Solyc01r003440.1.1	-494	-	-	-	-	-	-	-	-	-
HB8-IP_peak_4176	SL4.0ch01	53699772	53700652	881	53700073	275	42.159	352.493	347.924	Promoter (<=1kb)	SL4.0ch01	53696500	53699268	2769	3	-	Solyc01g057300.2	Solyc01g057300.2.1	-805	BHLH95	PREDICTED: transcription factor bHLH95-like [Solanum lycopersicum]	-	-	-	-	-	-	-
HB8-IP_peak_4181	SL4.0ch01	53723769	53724065	297	53723869	20	4.27709	8.88682	6.88901	Downstream (<1kb)	SL4.0ch01	53727120	53732487	5368	2	+	Solyc01r003450.1	Solyc01r003450.1.1	-3251	-	-	-	-	-	-	-	-	-
HB8-IP_peak_4182	SL4.0ch01	53737800	53738088	289	53737930	43	7.55532	26.4016	23.6817	Intron (Solyc01g057320.3.1/Solyc01g057320.3, intron 8 of 16)	SL4.0ch01	53735214	53743004	7791	17	-	Solyc01g057320.3	Solyc01g057320.3.1	5074	KIN12C	PREDICTED: kinesin-like protein KIN-12C isoform X2 [Solanum lycopersicum]	-	-	-	-	-	-	-
HB8-IP_peak_4185	SL4.0ch01	53756720	53757231	512	53757078	13	2.84826	4.21384	2.61775	Downstream (2-3kb)	SL4.0ch01	53759228	53759614	387	1	+	Solyc01g057330.1	Solyc01g057330.1.1	-2150	YSL2	PREDICTED: metal-nicotianamine transporter YSL2-like isoform X1 [Solanum lycopersicum]	-	-	-	-	-	-	-
HB8-IP_peak_4186	SL4.0ch01	53766016	53766544	529	53766352	58	6.68134	30.7484	27.917	Exon (Solyc01g057340.3.1/Solyc01g057340.3, exon 4 of 5)	SL4.0ch01	53765609	53774733	9125	5	-	Solyc01g057340.3	Solyc01g057340.3.1	8381	--	-	-	-	-	-	-	-	-
HB8-IP_peak_4194	SL4.0ch01	53828133	53828402	270	53828254	22	3.94495	8.68243	6.69731	Exon (Solyc01g057350.1.1/Solyc01g057350.1, exon 4 of 4)	SL4.0ch01	53828184	53830975	2792	4	-	Solyc01g057350.1	Solyc01g057350.1.1	2721	--	PREDICTED: uncharacterized protein LOC107017582 [Solanum pennellii]	-	-	-	-	-	-	-
HB8-IP_peak_4216	SL4.0ch01	54069236	54069574	339	54069432	41	11.1378	33.7319	30.832	Downstream (2-3kb)	SL4.0ch01	54071673	54073014	1342	2	-	Solyc01g150135.1	Solyc01g150135.1.1	3582	--	PREDICTED: uncharacterized mitochondrial protein AtMg00810-like [Phoenix dactylifera]	-	-	-	-	-	-	-
HB8-IP_peak_4217	SL4.0ch01	54147958	54148206	249	54148054	24	6.62966	15.2797	12.942	Downstream (<1kb)	SL4.0ch01	54148980	54149769	790	2	-	Solyc01g057420.1	Solyc01g057420.1.1	1715	--	-	-	-	-	-	-	-	-
HB8-IP_peak_4218	SL4.0ch01	54151342	54151592	251	54151439	24	4.89024	11.5504	9.39334	Promoter (1-2kb)	SL4.0ch01	54148980	54149769	790	2	-	Solyc01g057420.1	Solyc01g057420.1.1	-1670	--	-	-	-	-	-	-	-	-
HB8-IP_peak_4219	SL4.0ch01	54160757	54161099	343	54160957	73	13.2906	60.6575	57.3225	Downstream (1-2kb)	SL4.0ch01	54162147	54163360	1214	2	-	Solyc01r003480.1	Solyc01r003480.1.1	2403	-	-	-	-	-	-	-	-	-
HB8-IP_peak_4220	SL4.0ch01	54185113	54185346	234	54185252	21	4.79406	10.3269	8.23765	Promoter (1-2kb)	SL4.0ch01	54183274	54183896	623	1	-	Solyc01g057435.1	Solyc01g057435.1.1	-1356	RE2	PREDICTED: uncharacterized mitochondrial protein AtMg00810-like [Solanum tuberosum]	-	-	-	-	-	-	-
HB8-IP_peak_4221	SL4.0ch01	54198486	54198745	260	54198711	15	3.25515	5.42513	3.69818	Promoter (<=1kb)	SL4.0ch01	54195690	54197742	2053	2	-	Solyc01g057440.3	Solyc01g057440.3.1	-969	--	-	-	-	-	-	-	-	-
HB8-IP_peak_4222	SL4.0ch01	54199345	54199623	279	54199495	54	10.4931	40.3977	37.3635	Promoter (1-2kb)	SL4.0ch01	54195690	54197742	2053	2	-	Solyc01g057440.3	Solyc01g057440.3.1	-1753	--	-	-	-	-	-	-	-	-
HB8-IP_peak_4230	SL4.0ch01	54274817	54275112	296	54274933	20	3.376	6.78787	4.93984	Promoter (<=1kb)	SL4.0ch01	54275823	54289419	13597	2	+	Solyc01r003500.1	Solyc01r003500.1.1	-890	-	-	-	-	-	-	-	-	-
HB8-IP_peak_4231	SL4.0ch01	54275524	54275838	315	54275755	31	4.888	13.9407	11.6595	Promoter (<=1kb)	SL4.0ch01	54275823	54289419	13597	2	+	Solyc01r003500.1	Solyc01r003500.1.1	-68	-	-	-	-	-	-	-	-	-
HB8-IP_peak_4232	SL4.0ch01	54282660	54283057	398	54282982	23	4.88161	11.1908	9.05309	Intron (Solyc01r003500.1.1/Solyc01r003500.1, intron 1 of 1)	SL4.0ch01	54275823	54289419	13597	2	+	Solyc01r003500.1	Solyc01r003500.1.1	7159	-	-	-	-	-	-	-	-	-
HB8-IP_peak_4258	SL4.0ch01	54531770	54532087	318	54531928	26	4.68347	11.7184	9.549	Promoter (<=1kb)	SL4.0ch01	54532365	54543276	10912	21	+	Solyc01g057520.4	Solyc01g057520.4.1	-437	--	PREDICTED: importin beta-like SAD2 homolog [Solanum lycopersicum]	-	-	-	-	-	-	-
HB8-IP_peak_4269	SL4.0ch01	54819117	54819389	273	54819282	24	5.60602	13.1561	10.9148	Downstream (2-3kb)	SL4.0ch01	54814108	54817246	3139	2	-	Solyc01r003550.1	Solyc01r003550.1.1	-2036	-	-	-	-	-	-	-	-	-
HB8-IP_peak_4270	SL4.0ch01	54821164	54821399	236	54821302	17	2.89372	5.01825	3.33466	Promoter (<=1kb)	SL4.0ch01	54821667	54821936	270	1	+	Solyc01g150136.1	Solyc01g150136.1.1	-365	--	-	-	-	-	-	-	-	-
HB8-IP_peak_4293	SL4.0ch01	55157066	55157578	513	55157458	21	4.41618	9.49674	7.45877	5' UTR	SL4.0ch01	55157414	55164842	7429	7	+	Solyc01g057570.3	Solyc01g057570.3.1	44	alkbh6	PREDICTED: alpha-ketoglutarate-dependent dioxygenase alkB homolog 6 [Solanum lycopersicum]	-	-	-	-	-	-	-
HB8-IP_peak_4300	SL4.0ch01	55672486	55672858	373	55672664	20	5.36026	11.1482	9.01157	Downstream (<1kb)	SL4.0ch01	55673290	55674789	1500	3	-	Solyc01g057585.1	Solyc01g057585.1.1	2125	--	PREDICTED: uncharacterized protein LOC104647591 isoform X2 [Solanum lycopersicum]	-	-	-	-	-	-	-
HB8-IP_peak_4301	SL4.0ch01	55674743	55675047	305	55674905	32	8.38316	22.7367	20.1214	Promoter (<=1kb)	SL4.0ch01	55673290	55674789	1500	3	-	Solyc01g057585.1	Solyc01g057585.1.1	-116	--	PREDICTED: uncharacterized protein LOC104647591 isoform X2 [Solanum lycopersicum]	-	-	-	-	-	-	-
HB8-IP_peak_4322	SL4.0ch01	56008197	56008410	214	56008316	18	5.03855	9.81436	7.75322	Downstream (<1kb)	SL4.0ch01	56009303	56018307	9005	2	-	Solyc01r003600.1	Solyc01r003600.1.1	9991	-	-	-	-	-	-	-	-	-
HB8-IP_peak_4323	SL4.0ch01	56008838	56009102	265	56008973	13	3.55649	5.57305	3.83726	Downstream (<1kb)	SL4.0ch01	56009303	56018307	9005	2	-	Solyc01r003600.1	Solyc01r003600.1.1	9334	-	-	-	-	-	-	-	-	-
HB8-IP_peak_4327	SL4.0ch01	56048367	56048641	275	56048499	33	9.01634	24.5886	21.919	Promoter (<=1kb)	SL4.0ch01	56045719	56047570	1852	2	-	Solyc01g057600.3	Solyc01g057600.3.1	-929	--	PREDICTED: uncharacterized protein LOC104646718 [Solanum lycopersicum]	-	-	-	-	-	-	-
HB8-IP_peak_4337	SL4.0ch01	56279307	56279523	217	56279440	16	3.98805	7.15138	5.27844	Intron (Solyc01r003620.1.1/Solyc01r003620.1, intron 2 of 3)	SL4.0ch01	56274747	56285196	10450	4	+	Solyc01r003620.1	Solyc01r003620.1.1	4693	-	-	-	-	-	-	-	-	-
HB8-IP_peak_4338	SL4.0ch01	56281914	56282148	235	56282038	23	4.31048	9.85663	7.79186	Intron (Solyc01r003620.1.1/Solyc01r003620.1, intron 3 of 3)	SL4.0ch01	56274747	56285196	10450	4	+	Solyc01r003620.1	Solyc01r003620.1.1	7291	-	-	-	-	-	-	-	-	-
HB8-IP_peak_4339	SL4.0ch01	56283532	56284271	740	56283697	26	6.04565	14.9097	12.5857	Intron (Solyc01r003620.1.1/Solyc01r003620.1, intron 3 of 3)	SL4.0ch01	56274747	56285196	10450	4	+	Solyc01r003620.1	Solyc01r003620.1.1	8950	-	-	-	-	-	-	-	-	-
HB8-IP_peak_4343	SL4.0ch01	56334998	56335384	387	56335212	35	6.24462	19.1702	16.6758	Downstream (1-2kb)	SL4.0ch01	56336979	56355876	18898	3	-	Solyc01r003630.1	Solyc01r003630.1.1	20664	-	-	-	-	-	-	-	-	-
HB8-IP_peak_4344	SL4.0ch01	56336045	56336325	281	56336144	21	5.16101	11.103	8.97003	Downstream (<1kb)	SL4.0ch01	56336979	56355876	18898	3	-	Solyc01r003630.1	Solyc01r003630.1.1	19732	-	-	-	-	-	-	-	-	-
HB8-IP_peak_4345	SL4.0ch01	56351940	56352269	330	56352187	15	3.75263	6.42742	4.6129	Intron (Solyc01r003630.1.1/Solyc01r003630.1, intron 1 of 2)	SL4.0ch01	56336979	56355876	18898	3	-	Solyc01r003630.1	Solyc01r003630.1.1	3689	-	-	-	-	-	-	-	-	-
HB8-IP_peak_4346	SL4.0ch01	56352720	56353024	305	56352920	55	8.55399	35.5506	32.6109	Intron (Solyc01r003630.1.1/Solyc01r003630.1, intron 1 of 2)	SL4.0ch01	56336979	56355876	18898	3	-	Solyc01r003630.1	Solyc01r003630.1.1	2956	-	-	-	-	-	-	-	-	-
HB8-IP_peak_4347	SL4.0ch01	56354540	56355216	677	56354931	33	7.40901	21.1129	18.5529	Intron (Solyc01r003630.1.1/Solyc01r003630.1, intron 1 of 2)	SL4.0ch01	56336979	56355876	18898	3	-	Solyc01r003630.1	Solyc01r003630.1.1	945	-	-	-	-	-	-	-	-	-
HB8-IP_peak_4371	SL4.0ch01	56624379	56624646	268	56624563	18	3.80401	7.29617	5.41208	Promoter (<=1kb)	SL4.0ch01	56625383	56625622	240	1	+	Solyc01g057660.1	Solyc01g057660.1.1	-820	--	PREDICTED: uncharacterized protein LOC102585411 [Solanum tuberosum]	-	-	-	-	-	-	-
HB8-IP_peak_4382	SL4.0ch01	56730557	56730775	219	56730653	19	5.30373	10.676	8.56326	Downstream (2-3kb)	SL4.0ch01	56733238	56735478	2241	2	+	Solyc01r003680.1	Solyc01r003680.1.1	-2585	-	-	-	-	-	-	-	-	-
HB8-IP_peak_4383	SL4.0ch01	56736262	56736468	207	56736401	15	3.01429	4.91874	3.2457	Intron (Solyc01g057707.1.1/Solyc01g057707.1, intron 1 of 1)	SL4.0ch01	56733238	56741562	8325	2	-	Solyc01g057707.1	Solyc01g057707.1.1	5161	--	PREDICTED: uncharacterized protein LOC104246970 [Nicotiana sylvestris]	-	-	-	-	-	-	-
HB8-IP_peak_4384	SL4.0ch01	56736932	56737257	326	56737100	16	3.24331	5.61055	3.86777	Intron (Solyc01g057707.1.1/Solyc01g057707.1, intron 1 of 1)	SL4.0ch01	56733238	56741562	8325	2	-	Solyc01g057707.1	Solyc01g057707.1.1	4462	--	PREDICTED: uncharacterized protein LOC104246970 [Nicotiana sylvestris]	-	-	-	-	-	-	-
HB8-IP_peak_4385	SL4.0ch01	56739210	56739574	365	56739278	14	3.26868	5.24225	3.53112	Intron (Solyc01g057707.1.1/Solyc01g057707.1, intron 1 of 1)	SL4.0ch01	56733238	56741562	8325	2	-	Solyc01g057707.1	Solyc01g057707.1.1	2284	--	PREDICTED: uncharacterized protein LOC104246970 [Nicotiana sylvestris]	-	-	-	-	-	-	-
HB8-IP_peak_4393	SL4.0ch01	56844186	56844507	322	56844351	65	9.6029	44.5023	41.3957	Promoter (<=1kb)	SL4.0ch01	56844804	56853371	8568	11	+	Solyc01g057760.4	Solyc01g057760.4.1	-453	RH40	PREDICTED: DEAD-box ATP-dependent RNA helicase 46 [Solanum lycopersicum]	Genetic Information Processing	Transcription	ko03040//Spliceosome	K12823	-	-	-
HB8-IP_peak_4418	SL4.0ch01	57153502	57153878	377	57153811	19	4.17898	8.38159	6.41606	Promoter (1-2kb)	SL4.0ch01	57151570	57152178	609	2	-	Solyc01g057785.1	Solyc01g057785.1.1	-1633	--	-	-	-	-	-	-	-	-
HB8-IP_peak_4428	SL4.0ch01	57276930	57277216	287	57277049	32	5.99578	17.2649	14.839	Downstream (1-2kb)	SL4.0ch01	57278768	57285079	6312	7	-	Solyc01g057840.3	Solyc01g057840.3.1	8030	Nemf	PREDICTED: nuclear export mediator factor Nemf [Solanum lycopersicum]	-	-	-	-	-	-	-
HB8-IP_peak_4429	SL4.0ch01	57284637	57284963	327	57284807	49	9.65717	35.2145	32.2822	Intron (Solyc01g057840.3.1/Solyc01g057840.3, intron 1 of 6)	SL4.0ch01	57278768	57285079	6312	7	-	Solyc01g057840.3	Solyc01g057840.3.1	272	Nemf	PREDICTED: nuclear export mediator factor Nemf [Solanum lycopersicum]	-	-	-	-	-	-	-
HB8-IP_peak_4432	SL4.0ch01	57322200	57322710	511	57322642	22	4.67928	10.4026	8.30868	Promoter (1-2kb)	SL4.0ch01	57324349	57325561	1213	3	+	Solyc01g057853.1	Solyc01g057853.1.1	-1707	--	-	-	-	-	-	-	-	-
HB8-IP_peak_4433	SL4.0ch01	57323978	57324181	204	57324099	12	2.4796	3.3255	1.8378	Promoter (<=1kb)	SL4.0ch01	57324349	57325561	1213	3	+	Solyc01g057853.1	Solyc01g057853.1.1	-250	--	-	-	-	-	-	-	-	-
HB8-IP_peak_4437	SL4.0ch01	57367654	57367868	215	57367713	14	2.89715	4.48853	2.85516	Downstream (2-3kb)	SL4.0ch01	57352131	57352819	689	3	+	Solyc01g057857.1	Solyc01g057857.1.1	15582	--	PREDICTED: uncharacterized protein LOC107024735, partial [Solanum pennellii]	-	-	-	-	-	-	-
HB8-IP_peak_4438	SL4.0ch01	57369854	57370104	251	57369964	22	4.49902	9.99373	7.92142	Downstream (<1kb)	SL4.0ch01	57352131	57352819	689	3	+	Solyc01g057857.1	Solyc01g057857.1.1	17833	--	PREDICTED: uncharacterized protein LOC107024735, partial [Solanum pennellii]	-	-	-	-	-	-	-
HB8-IP_peak_4439	SL4.0ch01	57378584	57378870	287	57378718	40	7.63029	25.1029	22.4184	Intron (Solyc01g057900.3.1/Solyc01g057900.3, intron 18 of 25)	SL4.0ch01	57370600	57407985	37386	26	-	Solyc01g057900.3	Solyc01g057900.3.1	29267	UPL6	PREDICTED: E3 ubiquitin-protein ligase UPL6 [Solanum lycopersicum]	Genetic Information Processing	Folding, sorting and degradation	ko04120//Ubiquitin mediated proteolysis	K10589	-	-	-
HB8-IP_peak_4440	SL4.0ch01	57382588	57382877	290	57382743	41	6.11094	21.3428	18.7783	Intron (Solyc01g057900.3.1/Solyc01g057900.3, intron 16 of 25)	SL4.0ch01	57370600	57407985	37386	26	-	Solyc01g057900.3	Solyc01g057900.3.1	25242	UPL6	PREDICTED: E3 ubiquitin-protein ligase UPL6 [Solanum lycopersicum]	Genetic Information Processing	Folding, sorting and degradation	ko04120//Ubiquitin mediated proteolysis	K10589	-	-	-
HB8-IP_peak_4441	SL4.0ch01	57394527	57395008	482	57394979	16	2.88424	4.81723	3.15215	Intron (Solyc01g057900.3.1/Solyc01g057900.3, intron 5 of 25)	SL4.0ch01	57370600	57407985	37386	26	-	Solyc01g057900.3	Solyc01g057900.3.1	13006	UPL6	PREDICTED: E3 ubiquitin-protein ligase UPL6 [Solanum lycopersicum]	Genetic Information Processing	Folding, sorting and degradation	ko04120//Ubiquitin mediated proteolysis	K10589	-	-	-
HB8-IP_peak_4445	SL4.0ch01	57445177	57445411	235	57445250	14	2.69405	4.06234	2.48163	Promoter (1-2kb)	SL4.0ch01	57446612	57447216	605	2	+	Solyc01r003740.1	Solyc01r003740.1.1	-1362	-	-	-	-	-	-	-	-	-
HB8-IP_peak_4446	SL4.0ch01	57445968	57446242	275	57446116	20	4.00644	8.28041	6.3184	Promoter (<=1kb)	SL4.0ch01	57446612	57447216	605	2	+	Solyc01r003740.1	Solyc01r003740.1.1	-496	-	-	-	-	-	-	-	-	-
HB8-IP_peak_4464	SL4.0ch01	57554240	57554478	239	57554281	14	3.05101	4.80461	3.14437	Intron (Solyc01r003750.1.1/Solyc01r003750.1, intron 1 of 1)	SL4.0ch01	57552634	57555440	2807	2	-	Solyc01r003750.1	Solyc01r003750.1.1	1159	-	-	-	-	-	-	-	-	-
HB8-IP_peak_4465	SL4.0ch01	57555259	57555605	347	57555393	23	5.60322	12.7665	10.5476	Exon (Solyc01r003750.1.1/Solyc01r003750.1, exon 1 of 2)	SL4.0ch01	57552634	57555440	2807	2	-	Solyc01r003750.1	Solyc01r003750.1.1	47	-	-	-	-	-	-	-	-	-
HB8-IP_peak_4484	SL4.0ch01	57738266	57738731	466	57738640	22	5.15754	11.4505	9.29842	Promoter (1-2kb)	SL4.0ch01	57736565	57736759	195	1	-	Solyc01g057920.1	Solyc01g057920.1.1	-1881	--	PREDICTED: NADH dehydrogenase [ubiquinone] iron-sulfur protein 2-like [Nicotiana tabacum]	-	-	-	-	-	-	-
HB8-IP_peak_4502	SL4.0ch01	57892327	57892735	409	57892574	19	5.30373	10.676	8.56326	Promoter (1-2kb)	SL4.0ch01	57893679	57893843	165	1	+	Solyc01g057990.1	Solyc01g057990.1.1	-1105	--	-	-	-	-	-	-	-	-
HB8-IP_peak_4503	SL4.0ch01	57906413	57906624	212	57906461	31	4.888	13.9407	11.6595	Downstream (1-2kb)	SL4.0ch01	57907745	57908450	706	2	-	Solyc01g058000.3	Solyc01g058000.3.1	1989	--	PREDICTED: fruit-specific protein-like [Nicotiana sylvestris]	-	-	-	-	-	-	-
HB8-IP_peak_4504	SL4.0ch01	57908937	57909226	290	57909054	20	4.27239	8.87645	6.87943	Promoter (<=1kb)	SL4.0ch01	57907745	57908450	706	2	-	Solyc01g058000.3	Solyc01g058000.3.1	-604	--	PREDICTED: fruit-specific protein-like [Nicotiana sylvestris]	-	-	-	-	-	-	-
HB8-IP_peak_4530	SL4.0ch01	58186350	58186618	269	58186517	29	5.3881	14.5473	12.2395	Exon (Solyc01g058010.3.1/Solyc01g058010.3, exon 1 of 4)	SL4.0ch01	58186183	58190958	4776	4	+	Solyc01g058010.3	Solyc01g058010.3.1	334	INVC	PREDICTED: LOW QUALITY PROTEIN: alkaline/neutral invertase A, mitochondrial [Solanum lycopersicum]	-	-	-	-	-	GO:0004553//hydrolase activity, hydrolyzing O-glycosyl compounds	GO:0008152//metabolic process;GO:2000026//regulation of multicellular organismal development
HB8-IP_peak_4531	SL4.0ch01	58198825	58199142	318	58198972	29	6.82715	17.9254	15.4832	Promoter (<=1kb)	SL4.0ch01	58197934	58198301	368	1	-	Solyc01g058040.2	Solyc01g058040.2.1	-671	GA2OX6	PREDICTED: gibberellin 2-beta-dioxygenase 2-like [Solanum lycopersicum]	Metabolism;Metabolism	Global and overview maps;Metabolism of terpenoids and polyketides	ko01110//Biosynthesis of secondary metabolites;ko00904//Diterpenoid biosynthesis	K04125;K04125	-	-	-
HB8-IP_peak_4533	SL4.0ch01	58232036	58232296	261	58232149	31	6.28357	17.5562	15.1224	Promoter (1-2kb)	SL4.0ch01	58233581	58233793	213	1	+	Solyc01g058060.1	Solyc01g058060.1.1	-1432	--	PREDICTED: 40S ribosomal protein S15 [Solanum lycopersicum]	-	-	-	-	-	-	-
HB8-IP_peak_4554	SL4.0ch01	58490133	58490818	686	58490415	23	2.8221	5.89219	4.12145	Downstream (<1kb)	SL4.0ch01	58491229	58491720	492	1	-	Solyc01g058130.1	Solyc01g058130.1.1	1305	--	PREDICTED: vegetative cell wall protein gp1-like [Nicotiana tabacum]	-	-	-	-	-	-	-
HB8-IP_peak_4555	SL4.0ch01	58492199	58492401	203	58492266	14	2.82938	4.34746	2.73873	Promoter (<=1kb)	SL4.0ch01	58491229	58491720	492	1	-	Solyc01g058130.1	Solyc01g058130.1.1	-546	--	PREDICTED: vegetative cell wall protein gp1-like [Nicotiana tabacum]	-	-	-	-	-	-	-
HB8-IP_peak_4563	SL4.0ch01	58660839	58661131	293	58660973	28	3.69345	9.57256	7.5295	Exon (Solyc01r003790.1.1/Solyc01r003790.1, exon 2 of 2)	SL4.0ch01	58659901	58662004	2104	2	-	Solyc01r003790.1	Solyc01r003790.1.1	1031	-	-	-	-	-	-	-	-	-
HB8-IP_peak_4564	SL4.0ch01	58661408	58661675	268	58661556	29	4.87282	13.2137	10.9698	Exon (Solyc01r003790.1.1/Solyc01r003790.1, exon 2 of 2)	SL4.0ch01	58659901	58662004	2104	2	-	Solyc01r003790.1	Solyc01r003790.1.1	448	-	-	-	-	-	-	-	-	-
HB8-IP_peak_4580	SL4.0ch01	58771184	58771395	212	58771303	22	4.69067	10.4282	8.33254	3' UTR	SL4.0ch01	58771180	58771572	393	1	-	Solyc01g058200.3	Solyc01g058200.3.1	269	--	-	-	-	-	-	-	-	-
HB8-IP_peak_4583	SL4.0ch01	58786364	58787202	839	58786902	54	9.87818	38.7665	35.762	Downstream (1-2kb)	SL4.0ch01	58788696	58790587	1892	7	-	Solyc01g058210.3	Solyc01g058210.3.1	3685	VLN3	PREDICTED: villin-2-like [Solanum pennellii]	-	-	-	-	-	-	-
HB8-IP_peak_4588	SL4.0ch01	58841360	58841827	468	58841591	114	20.4103	113.872	110.12	Intron (Solyc01g058225.1.1/Solyc01g058225.1, intron 1 of 2)	SL4.0ch01	58841195	58843590	2396	3	+	Solyc01g058225.1	Solyc01g058225.1.1	396	--	PREDICTED: uncharacterized protein LOC107001160 [Solanum pennellii]	-	-	-	-	-	-	-
HB8-IP_peak_4605	SL4.0ch01	59077637	59078228	592	59078100	18	3.41246	6.4235	4.60968	Promoter (1-2kb)	SL4.0ch01	59079507	59080719	1213	2	+	Solyc01g058250.2	Solyc01g058250.2.1	-1407	LE	PREDICTED: gibberellin 3-beta-dioxygenase 1-like [Solanum lycopersicum]	Metabolism;Metabolism	Global and overview maps;Metabolism of terpenoids and polyketides	ko01110//Biosynthesis of secondary metabolites;ko00904//Diterpenoid biosynthesis	K04124;K04124	-	-	-
HB8-IP_peak_4609	SL4.0ch01	59096808	59097021	214	59096922	22	3.90221	8.57754	6.59918	Intron (Solyc01g058260.4.1/Solyc01g058260.4, intron 9 of 9)	SL4.0ch01	59095702	59100497	4796	10	-	Solyc01g058260.4	Solyc01g058260.4.1	3575	PAPS3	PREDICTED: nuclear poly(A) polymerase 3 [Solanum lycopersicum]	Genetic Information Processing	Translation	ko03015//mRNA surveillance pathway	K14376	-	-	-
HB8-IP_peak_4622	SL4.0ch01	59261928	59262144	217	59261976	14	3.36361	5.42977	3.70234	Exon (Solyc01g058320.4.1/Solyc01g058320.4, exon 2 of 4)	SL4.0ch01	59260951	59263054	2104	4	+	Solyc01g058320.4	Solyc01g058320.4.1	1025	--	PREDICTED: uncharacterized protein LOC101267838 [Solanum lycopersicum]	-	-	-	-	-	-	-
HB8-IP_peak_4629	SL4.0ch01	59577350	59577583	234	59577476	14	3.9778	6.59899	4.76649	Downstream (<1kb)	SL4.0ch01	59572390	59573099	710	3	-	Solyc01g058385.1	Solyc01g058385.1.1	-4377	--	-	-	-	-	-	-	-	-
HB8-IP_peak_4630	SL4.0ch01	59583948	59584242	295	59584092	15	2.87297	4.61466	2.96964	Promoter (<=1kb)	SL4.0ch01	59577480	59583521	6042	13	-	Solyc01g058390.3	Solyc01g058390.3.1	-571	GAL1	PREDICTED: galactokinase [Solanum lycopersicum]	-	-	-	-	GO:0044424//intracellular part	GO:0016773//phosphotransferase activity, alcohol group as acceptor;GO:0032550//purine ribonucleoside binding	GO:0016310//phosphorylation;GO:0019318//hexose metabolic process
HB8-IP_peak_4631	SL4.0ch01	59586626	59586916	291	59586759	24	4.01905	9.41892	7.38478	Promoter (<=1kb)	SL4.0ch01	59587700	59590366	2667	2	+	Solyc01g058400.3	Solyc01g058400.3.1	-941	--	PREDICTED: transcription factor bHLH113-like [Solanum tuberosum]	-	-	-	-	-	-	-
HB8-IP_peak_4658	SL4.0ch01	60040694	60041006	313	60040833	58	10.7708	43.6405	40.548	Promoter (<=1kb)	SL4.0ch01	60041420	60043716	2297	2	+	Solyc01r003850.1	Solyc01r003850.1.1	-587	-	-	-	-	-	-	-	-	-
HB8-IP_peak_4659	SL4.0ch01	60045735	60046117	383	60045985	18	3.5576	6.75187	4.90794	Downstream (<1kb)	SL4.0ch01	60046097	60046285	189	1	-	Solyc01g058535.1	Solyc01g058535.1.1	300	--	-	-	-	-	-	-	-	-
HB8-IP_peak_4660	SL4.0ch01	60054510	60055123	614	60054647	32	4.80145	14.0352	11.7507	Promoter (<=1kb)	SL4.0ch01	60052506	60054037	1532	3	-	Solyc01g058540.3	Solyc01g058540.3.1	-610	WRKY48	PREDICTED: probable WRKY transcription factor 48 [Solanum lycopersicum]	-	-	-	-	-	-	-
HB8-IP_peak_4701	SL4.0ch01	60804081	60804418	338	60804178	14	3.05171	4.80603	3.14437	Downstream (1-2kb)	SL4.0ch01	60805428	60806138	711	3	-	Solyc01g058680.2	Solyc01g058680.2.1	1960	--	PREDICTED: sister chromatid cohesion 1 protein 3-like [Solanum pennellii]	-	-	-	-	-	-	-
HB8-IP_peak_4702	SL4.0ch01	60816851	60817128	278	60817020	20	4.92641	10.2709	8.18426	Downstream (2-3kb)	SL4.0ch01	60819392	60820049	658	1	-	Solyc01g058685.1	Solyc01g058685.1.1	3029	AtMg00810	PREDICTED: uncharacterized mitochondrial protein AtMg00810-like [Solanum pennellii]	-	-	-	-	-	-	-
HB8-IP_peak_4711	SL4.0ch01	60997840	60998053	214	60997938	22	4.13087	9.13218	7.11307	Downstream (1-2kb)	SL4.0ch01	60999318	61004637	5320	2	-	Solyc01r003930.1	Solyc01r003930.1.1	6699	-	-	-	-	-	-	-	-	-
HB8-IP_peak_4723	SL4.0ch01	61138331	61138590	260	61138489	29	4.82286	13.0802	10.8407	Downstream (1-2kb)	SL4.0ch01	61140013	61142601	2589	3	-	Solyc01g058705.1	Solyc01g058705.1.1	4112	--	PREDICTED: SNF2 domain-containing protein CLASSY 3-like [Solanum pennellii]	Genetic Information Processing	Replication and repair	ko03440//Homologous recombination	K10875	-	-	-
HB8-IP_peak_4724	SL4.0ch01	61141201	61141402	202	61141272	23	2.9347	6.22152	4.42508	Intron (Solyc01g058705.1.1/Solyc01g058705.1, intron 2 of 2)	SL4.0ch01	61140013	61142601	2589	3	-	Solyc01g058705.1	Solyc01g058705.1.1	1329	--	PREDICTED: SNF2 domain-containing protein CLASSY 3-like [Solanum pennellii]	Genetic Information Processing	Replication and repair	ko03440//Homologous recombination	K10875	-	-	-
HB8-IP_peak_4726	SL4.0ch01	61158320	61158574	255	61158418	27	6.85026	17.0676	14.66	Intron (Solyc01g058720.4.1/Solyc01g058720.4, intron 1 of 1)	SL4.0ch01	61158289	61159119	831	2	-	Solyc01g058720.4	Solyc01g058720.4.1	701	CP1	PREDICTED: calmodulin [Solanum lycopersicum]	Organismal Systems;Environmental Information Processing;Environmental Information Processing	Environmental adaptation;Signal transduction;Signal transduction	ko04626//Plant-pathogen interaction;ko04016//MAPK signaling pathway - plant;ko04070//Phosphatidylinositol signaling system	K02183;K02183;K02183	-	-	-
HB8-IP_peak_4727	SL4.0ch01	61160776	61161049	274	61160857	21	4.79406	10.3269	8.23765	Promoter (1-2kb)	SL4.0ch01	61158289	61159119	831	2	-	Solyc01g058720.4	Solyc01g058720.4.1	-1738	CP1	PREDICTED: calmodulin [Solanum lycopersicum]	Organismal Systems;Environmental Information Processing;Environmental Information Processing	Environmental adaptation;Signal transduction;Signal transduction	ko04626//Plant-pathogen interaction;ko04016//MAPK signaling pathway - plant;ko04070//Phosphatidylinositol signaling system	K02183;K02183;K02183	-	-	-
HB8-IP_peak_4730	SL4.0ch01	61176386	61176686	301	61176577	15	3.48659	5.89835	4.12529	Downstream (2-3kb)	SL4.0ch01	61179538	61188774	9237	16	-	Solyc01g058730.4	Solyc01g058730.4.1	12197	--	phosphatase 2C (PP2C)-like protein, partial [Corchorus capsularis]	-	-	-	-	-	-	-
HB8-IP_peak_4752	SL4.0ch01	61597794	61598116	323	61597872	20	5.56892	11.5585	9.39669	Promoter (<=1kb)	SL4.0ch01	61596618	61596872	255	1	-	Solyc01g059780.1	Solyc01g059780.1.1	-1000	--	PREDICTED: ninja-family protein 1-like [Solanum lycopersicum]	-	-	-	-	-	-	-
HB8-IP_peak_4756	SL4.0ch01	61804144	61804403	260	61804242	15	4.24299	7.36562	5.472	Downstream (2-3kb)	SL4.0ch01	61806616	61807123	508	2	-	Solyc01g059820.1	Solyc01g059820.1.1	2881	--	PREDICTED: leucine-rich repeat extensin-like protein 3 [Solanum tuberosum]	-	-	-	-	-	-	-
HB8-IP_peak_4757	SL4.0ch01	61804739	61805107	369	61804883	38	10.3423	30.2195	27.3997	Downstream (1-2kb)	SL4.0ch01	61806616	61807123	508	2	-	Solyc01g059820.1	Solyc01g059820.1.1	2240	--	PREDICTED: leucine-rich repeat extensin-like protein 3 [Solanum tuberosum]	-	-	-	-	-	-	-
HB8-IP_peak_4758	SL4.0ch01	61807493	61807784	292	61807657	13	3.05077	4.61316	2.96964	Promoter (<=1kb)	SL4.0ch01	61806616	61807123	508	2	-	Solyc01g059820.1	Solyc01g059820.1.1	-534	--	PREDICTED: leucine-rich repeat extensin-like protein 3 [Solanum tuberosum]	-	-	-	-	-	-	-
HB8-IP_peak_4765	SL4.0ch01	61932641	61932856	216	61932789	19	3.81566	7.58093	5.67158	Downstream (<1kb)	SL4.0ch01	61933788	61935235	1448	2	-	Solyc01r003970.1	Solyc01r003970.1.2	2446	-	-	-	-	-	-	-	-	-
HB8-IP_peak_4777	SL4.0ch01	62087657	62087969	313	62087845	16	3.46241	6.07763	4.29	Promoter (1-2kb)	SL4.0ch01	62089113	62090966	1854	2	+	Solyc01r003990.1	Solyc01r003990.1.1	-1268	-	-	-	-	-	-	-	-	-
HB8-IP_peak_4778	SL4.0ch01	62099447	62099937	491	62099702	38	7.18823	22.9881	20.3679	Promoter (1-2kb)	SL4.0ch01	62089254	62098031	8778	13	-	Solyc01g059860.3	Solyc01g059860.3.1	-1671	SIS8	PREDICTED: probable serine/threonine-protein kinase DDB_G0272254 [Solanum lycopersicum]	-	-	-	-	-	-	-
HB8-IP_peak_4780	SL4.0ch01	62123897	62124106	210	62123990	17	4.77336	8.97463	6.96719	Downstream (2-3kb)	SL4.0ch01	62126869	62134376	7508	4	-	Solyc01g059870.4	Solyc01g059870.4.1	10386	PHYB1	phytochrome B1 [Solanum lycopersicum]	Organismal Systems	Environmental adaptation	ko04712//Circadian rhythm - plant	K12121	-	GO:0004673//protein histidine kinase activity;GO:0038023//signaling receptor activity;GO:0046983//protein dimerization activity	GO:0006464//cellular protein modification process;GO:0007602//phototransduction;GO:0010468//regulation of gene expression;GO:0034645//cellular macromolecule biosynthetic process;GO:0035556//intracellular signal transduction
HB8-IP_peak_4781	SL4.0ch01	62143513	62143855	343	62143769	16	3.4586	6.06962	4.28218	Promoter (<=1kb)	SL4.0ch01	62136814	62142996	6183	17	-	Solyc01g059880.3	Solyc01g059880.3.1	-773	ACLB-2	PREDICTED: ATP-citrate synthase beta chain protein 2-like [Solanum lycopersicum]	Metabolism;Metabolism;Metabolism	Global and overview maps;Global and overview maps;Carbohydrate metabolism	ko01100//Metabolic pathways;ko01110//Biosynthesis of secondary metabolites;ko00020//Citrate cycle (TCA cycle)	K01648;K01648;K01648	-	-	-
HB8-IP_peak_4800	SL4.0ch01	62531233	62531481	249	62531361	26	4.84929	12.1318	9.94021	Promoter (<=1kb)	SL4.0ch01	62531840	62534492	2653	4	+	Solyc01g059930.3	Solyc01g059930.3.1	-479	--	PREDICTED: universal stress protein PHOS32 [Solanum lycopersicum]	-	-	-	-	-	-	-
HB8-IP_peak_4801	SL4.0ch01	62538228	62538577	350	62538454	23	4.57879	10.4941	8.39404	Promoter (1-2kb)	SL4.0ch01	62540347	62543423	3077	2	+	Solyc01g059950.1	Solyc01g059950.1.1	-1893	--	PREDICTED: DELLA protein RGL2-like [Solanum pennellii]	-	-	-	-	-	-	-
HB8-IP_peak_4802	SL4.0ch01	62539158	62539370	213	62539253	24	4.68105	11.0581	8.92838	Promoter (1-2kb)	SL4.0ch01	62540347	62543423	3077	2	+	Solyc01g059950.1	Solyc01g059950.1.1	-1094	--	PREDICTED: DELLA protein RGL2-like [Solanum pennellii]	-	-	-	-	-	-	-
HB8-IP_peak_4805	SL4.0ch01	62593006	62593213	208	62593156	20	4.92641	10.2709	8.18426	Intron (Solyc01r004020.1.1/Solyc01r004020.1, intron 1 of 1)	SL4.0ch01	62590014	62596248	6235	2	+	Solyc01r004020.1	Solyc01r004020.1.1	3142	-	-	-	-	-	-	-	-	-
HB8-IP_peak_4806	SL4.0ch01	62594413	62594735	323	62594624	27	6.10017	15.4434	13.0952	Promoter (<=1kb)	SL4.0ch01	62591176	62594344	3169	2	-	Solyc01g060015.1	Solyc01g060015.1.1	-280	GN2	PREDICTED: LOW QUALITY PROTEIN: glucan endo-1,3-beta-glucosidase, basic vacuolar isoform-like [Solanum tuberosum]	-	-	-	-	GO:0043231//intracellular membrane-bounded organelle	GO:0008422//beta-glucosidase activity	GO:0006950//response to stress;GO:0044238//primary metabolic process
HB8-IP_peak_4809	SL4.0ch01	62628177	62628414	238	62628312	39	7.63132	24.6054	21.9339	Promoter (1-2kb)	SL4.0ch01	62629628	62631550	1923	2	+	Solyc01g060030.3	Solyc01g060030.3.1	-1316	--	PREDICTED: zinc finger CCHC domain-containing protein 10 [Solanum lycopersicum]	-	-	-	-	-	-	-
HB8-IP_peak_4810	SL4.0ch01	62628712	62628963	252	62628815	20	4.65455	9.7027	7.6534	Promoter (<=1kb)	SL4.0ch01	62629628	62631550	1923	2	+	Solyc01g060030.3	Solyc01g060030.3.1	-813	--	PREDICTED: zinc finger CCHC domain-containing protein 10 [Solanum lycopersicum]	-	-	-	-	-	-	-
HB8-IP_peak_4811	SL4.0ch01	62633182	62633484	303	62633403	26	5.28821	13.1902	10.9469	Downstream (2-3kb)	SL4.0ch01	62629628	62631550	1923	2	+	Solyc01g060030.3	Solyc01g060030.3.1	3775	--	PREDICTED: zinc finger CCHC domain-containing protein 10 [Solanum lycopersicum]	-	-	-	-	-	-	-
HB8-IP_peak_4812	SL4.0ch01	62653257	62653502	246	62653368	37	6.44559	20.5743	18.0315	Promoter (1-2kb)	SL4.0ch01	62641414	62651420	10007	17	-	Solyc01g060050.3	Solyc01g060050.3.1	-1948	BRWD1	PREDICTED: bromodomain and WD repeat-containing protein 3 [Solanum lycopersicum]	-	-	-	-	-	-	-
HB8-IP_peak_4818	SL4.0ch01	62691085	62691326	242	62691118	12	3.04902	4.42068	2.80276	Promoter (1-2kb)	SL4.0ch01	62692540	62694665	2126	5	+	Solyc01g060053.1	Solyc01g060053.1.1	-1422	--	PREDICTED: uncharacterized protein LOC107059732 [Solanum tuberosum]	-	-	-	-	-	-	-
HB8-IP_peak_4820	SL4.0ch01	62714526	62714932	407	62714671	32	4.80145	14.0352	11.7507	Intron (Solyc01g060070.3.1/Solyc01g060070.3, intron 2 of 6)	SL4.0ch01	62712265	62715267	3003	7	-	Solyc01g060070.3	Solyc01g060070.3.1	596	OEP162	PREDICTED: outer envelope pore protein 16-2, chloroplastic [Solanum lycopersicum]	-	-	-	-	-	-	-
HB8-IP_peak_4824	SL4.0ch01	62771513	62771796	284	62771620	39	5.31528	18.0862	15.6325	Downstream (2-3kb)	SL4.0ch01	62773675	62776060	2386	3	-	Solyc01g060100.2	Solyc01g060100.2.1	4440	--	-	-	-	-	-	-	-	-
HB8-IP_peak_4825	SL4.0ch01	62772003	62772249	247	62772170	18	3.05448	5.58698	3.84866	Downstream (1-2kb)	SL4.0ch01	62773675	62776060	2386	3	-	Solyc01g060100.2	Solyc01g060100.2.1	3890	--	-	-	-	-	-	-	-	-
HB8-IP_peak_4826	SL4.0ch01	62774488	62774930	443	62774549	17	3.23286	5.79796	4.03881	Intron (Solyc01g060100.2.1/Solyc01g060100.2, intron 2 of 2)	SL4.0ch01	62773675	62776060	2386	3	-	Solyc01g060100.2	Solyc01g060100.2.1	1511	--	-	-	-	-	-	-	-	-
HB8-IP_peak_4835	SL4.0ch01	62874635	62874970	336	62874839	46	9.19365	32.2981	29.4318	3' UTR	SL4.0ch01	62871162	62873230	2069	3	+	Solyc01g060130.3	Solyc01g060130.3.1	3677	SAR2	GTP-binding protein SAR2 [Solanum lycopersicum]	Genetic Information Processing	Folding, sorting and degradation	ko04141//Protein processing in endoplasmic reticulum	K07953	GO:0043231//intracellular membrane-bounded organelle	GO:0032550//purine ribonucleoside binding	GO:0015031//protein transport
HB8-IP_peak_4836	SL4.0ch01	62900167	62900408	242	62900217	24	4.76958	11.2678	9.12329	Downstream (2-3kb)	SL4.0ch01	62893015	62894028	1014	1	+	Solyc01g060160.1	Solyc01g060160.1.1	7202	--	protein detoxification 44, chloroplastic [Nicotiana attenuata]	-	-	-	-	-	-	-
HB8-IP_peak_4839	SL4.0ch01	62926387	62926613	227	62926482	19	3.39322	6.60463	4.76932	Intron (Solyc01r004030.1.1/Solyc01r004030.1, intron 1 of 1)	SL4.0ch01	62922214	62936714	14501	2	-	Solyc01r004030.1	Solyc01r004030.1.1	10232	-	-	-	-	-	-	-	-	-
HB8-IP_peak_4840	SL4.0ch01	62929630	62930011	382	62929850	87	17.9033	83.786	80.229	Intron (Solyc01r004030.1.1/Solyc01r004030.1, intron 1 of 1)	SL4.0ch01	62922214	62936714	14501	2	-	Solyc01r004030.1	Solyc01r004030.1.1	6864	-	-	-	-	-	-	-	-	-
HB8-IP_peak_4841	SL4.0ch01	62932505	62932798	294	62932662	28	6.63903	17.0636	14.6561	Intron (Solyc01r004030.1.1/Solyc01r004030.1, intron 1 of 1)	SL4.0ch01	62922214	62936714	14501	2	-	Solyc01r004030.1	Solyc01r004030.1.1	4052	-	-	-	-	-	-	-	-	-
HB8-IP_peak_4842	SL4.0ch01	62936579	62937335	757	62936820	27	5.99781	15.2136	12.8819	Promoter (<=1kb)	SL4.0ch01	62922214	62936714	14501	2	-	Solyc01r004030.1	Solyc01r004030.1.1	-106	-	-	-	-	-	-	-	-	-
HB8-IP_peak_4844	SL4.0ch01	62948229	62949018	790	62948832	17	4.77336	8.97463	6.96719	Downstream (2-3kb)	SL4.0ch01	62950849	62951756	908	2	+	Solyc01g060183.1	Solyc01g060183.1.1	-2017	--	PREDICTED: DNA-(apurinic or apyrimidinic site) lyase 2-like [Nicotiana sylvestris]	-	-	-	-	-	-	-
HB8-IP_peak_4845	SL4.0ch01	62957216	62957618	403	62957409	21	5.15987	11.1006	8.96856	Promoter (1-2kb)	SL4.0ch01	62951810	62956134	4325	3	-	Solyc01g060187.1	Solyc01g060187.1.1	-1275	--	PREDICTED: uncharacterized protein LOC107025081 [Solanum pennellii]	-	-	-	-	-	-	-
HB8-IP_peak_4849	SL4.0ch01	62976952	62977184	233	62977067	19	3.59206	7.07063	5.20207	Downstream (<1kb)	SL4.0ch01	62977663	62983750	6088	9	-	Solyc01g060200.3	Solyc01g060200.3.1	6683	--	PREDICTED: ribonuclease D-like isoform X2 [Solanum tuberosum]	-	-	-	-	-	-	-
HB8-IP_peak_4850	SL4.0ch01	62983631	62983887	257	62983775	22	5.3956	11.9541	9.77567	Promoter (<=1kb)	SL4.0ch01	62977663	62983750	6088	9	-	Solyc01g060200.3	Solyc01g060200.3.1	-25	--	PREDICTED: ribonuclease D-like isoform X2 [Solanum tuberosum]	-	-	-	-	-	-	-
HB8-IP_peak_4851	SL4.0ch01	62990538	62990838	301	62990685	35	8.84988	25.3393	22.6496	Intron (Solyc01r004040.1.1/Solyc01r004040.1, intron 1 of 1)	SL4.0ch01	62990147	62992922	2776	2	-	Solyc01r004040.1	Solyc01r004040.1.1	2237	-	-	-	-	-	-	-	-	-
HB8-IP_peak_4852	SL4.0ch01	63001015	63001506	492	63001102	25	6.00608	14.4145	12.1154	Promoter (1-2kb)	SL4.0ch01	62999709	62999993	285	1	-	Solyc01g060220.1	Solyc01g060220.1.1	-1109	--	-	-	-	-	-	-	-	-
HB8-IP_peak_4858	SL4.0ch01	63053659	63053985	327	63053784	16	3.65174	6.47166	4.65391	Downstream (2-3kb)	SL4.0ch01	63056049	63057731	1683	2	-	Solyc01r004050.1	Solyc01r004050.1.1	3947	-	-	-	-	-	-	-	-	-
HB8-IP_peak_4859	SL4.0ch01	63054349	63054647	299	63054485	17	3.43409	6.24495	4.44445	Downstream (1-2kb)	SL4.0ch01	63056049	63057731	1683	2	-	Solyc01r004050.1	Solyc01r004050.1.1	3246	-	-	-	-	-	-	-	-	-
HB8-IP_peak_4866	SL4.0ch01	63110241	63110629	389	63110481	34	7.76883	22.4273	19.821	Intron (Solyc01g060240.4.1/Solyc01g060240.4, intron 2 of 6)	SL4.0ch01	63110194	63112657	2464	7	+	Solyc01g060240.4	Solyc01g060240.4.1	287	--	PREDICTED: uncharacterized protein LOC101259189 isoform X1 [Solanum lycopersicum]	-	-	-	-	-	-	-
HB8-IP_peak_4873	SL4.0ch01	63513918	63514173	256	63514045	21	5.83411	12.461	10.2518	Downstream (2-3kb)	SL4.0ch01	63519683	63519970	288	1	+	Solyc01g060350.1	Solyc01g060350.1.1	-5638	--	-	-	-	-	-	-	-	-
HB8-IP_peak_4878	SL4.0ch01	64087585	64087837	253	64087701	22	4.4423	9.86337	7.79801	Promoter (<=1kb)	SL4.0ch01	64086981	64087543	563	1	-	Solyc01g060420.2	Solyc01g060420.2.1	-158	ZFP5	PREDICTED: zinc finger protein 6-like [Solanum lycopersicum]	-	-	-	-	-	-	-
HB8-IP_peak_4887	SL4.0ch01	64221150	64221460	311	64221285	36	8.06093	24.1162	21.4616	Promoter (1-2kb)	SL4.0ch01	64215430	64219564	4135	4	-	Solyc01g060460.2	Solyc01g060460.2.1	-1721	CLSY3	PREDICTED: SNF2 domain-containing protein CLASSY 4-like [Solanum lycopersicum]	Genetic Information Processing	Replication and repair	ko03440//Homologous recombination	K10875	-	-	-
HB8-IP_peak_4893	SL4.0ch01	64334402	64334608	207	64334536	16	4.50817	8.15796	6.20464	Downstream (<1kb)	SL4.0ch01	64335354	64346762	11409	2	-	Solyc01r004160.1	Solyc01r004160.1.1	12226	-	-	-	-	-	-	-	-	-
HB8-IP_peak_4894	SL4.0ch01	64337416	64337624	209	64337541	17	4.77336	8.97463	6.96719	Intron (Solyc01r004160.1.1/Solyc01r004160.1, intron 1 of 1)	SL4.0ch01	64335354	64346762	11409	2	-	Solyc01r004160.1	Solyc01r004160.1.1	9221	-	-	-	-	-	-	-	-	-
HB8-IP_peak_4904	SL4.0ch01	64456198	64456539	342	64456371	18	4.67828	9.11084	7.09572	Downstream (2-3kb)	SL4.0ch01	64458532	64459317	786	2	+	Solyc01g060490.4	Solyc01g060490.4.1	-2161	GATA17	PREDICTED: GATA transcription factor 16 [Solanum lycopersicum]	-	-	-	-	-	-	-
HB8-IP_peak_4912	SL4.0ch01	64542449	64542866	418	64542528	16	2.73295	4.47204	2.84012	Promoter (1-2kb)	SL4.0ch01	64540574	64541265	692	2	-	Solyc01r004180.1	Solyc01r004180.1.2	-1263	-	-	-	-	-	-	-	-	-
HB8-IP_peak_4913	SL4.0ch01	64547742	64548327	586	64547896	27	3.88932	9.88761	7.82112	Promoter (1-2kb)	SL4.0ch01	64545264	64546203	940	1	-	Solyc01g065510.3	Solyc01g065510.3.1	-1693	--	PREDICTED: leucine-rich repeat extensin-like protein 6 [Solanum lycopersicum]	-	-	-	-	-	-	-
HB8-IP_peak_4918	SL4.0ch01	64572199	64572455	257	64572367	11	2.88968	3.94761	2.38122	Promoter (1-2kb)	SL4.0ch01	64574212	64577693	3482	2	+	Solyc01g065530.3	Solyc01g065530.3.1	-1845	COBL7	PREDICTED: COBRA-like protein 7 [Solanum lycopersicum]	-	-	-	-	-	-	-
HB8-IP_peak_4919	SL4.0ch01	64573982	64574199	218	64574183	13	2.37526	3.24455	1.76535	Promoter (<=1kb)	SL4.0ch01	64574212	64577693	3482	2	+	Solyc01g065530.3	Solyc01g065530.3.1	-29	COBL7	PREDICTED: COBRA-like protein 7 [Solanum lycopersicum]	-	-	-	-	-	-	-
HB8-IP_peak_4931	SL4.0ch01	64696721	64697142	422	64697061	18	4.74694	9.24668	7.22342	Promoter (1-2kb)	SL4.0ch01	64698801	64700274	1474	4	+	Solyc01g065570.2	Solyc01g065570.2.1	-1740	HLJ1	PREDICTED: dnaJ-related protein rsp1 [Solanum lycopersicum]	-	-	-	-	-	-	-
HB8-IP_peak_4943	SL4.0ch01	64994542	64995101	560	64994966	30	8.22078	21.3578	18.7893	Promoter (<=1kb)	SL4.0ch01	64995470	65002359	6890	6	+	Solyc01g065647.1	Solyc01g065647.1.1	-504	--	-	-	-	-	-	-	-	-
HB8-IP_peak_4947	SL4.0ch01	65053158	65053419	262	65053281	26	5.49182	13.6648	11.4029	Downstream (2-3kb)	SL4.0ch01	65048560	65050164	1605	3	-	Solyc01g065690.3	Solyc01g065690.3.1	-3117	HIPP23	PREDICTED: early nodulin-75-like isoform X1 [Solanum lycopersicum]	-	-	-	-	-	-	-
HB8-IP_peak_4948	SL4.0ch01	65053892	65054095	204	65054047	23	4.46651	10.2298	8.14778	Downstream (2-3kb)	SL4.0ch01	65048560	65050164	1605	3	-	Solyc01g065690.3	Solyc01g065690.3.1	-3883	HIPP23	PREDICTED: early nodulin-75-like isoform X1 [Solanum lycopersicum]	-	-	-	-	-	-	-
HB8-IP_peak_4949	SL4.0ch01	65056733	65057034	302	65056890	42	7.72294	26.3499	23.6307	Intron (Solyc01g065700.3.1/Solyc01g065700.3, intron 4 of 5)	SL4.0ch01	65056062	65059956	3895	6	-	Solyc01g065700.3	Solyc01g065700.3.1	3066	At3g05640	PREDICTED: probable protein phosphatase 2C 34 [Solanum lycopersicum]	-	-	-	-	-	GO:0016787//hydrolase activity	GO:0008152//metabolic process
HB8-IP_peak_4950	SL4.0ch01	65065864	65066066	203	65065947	20	3.77167	7.73838	5.8189	Promoter (<=1kb)	SL4.0ch01	65062790	65065661	2872	4	-	Solyc01g065710.3	Solyc01g065710.3.1	-286	TEN1	PREDICTED: CST complex subunit TEN1 [Solanum lycopersicum]	-	-	-	-	-	-	-
HB8-IP_peak_4952	SL4.0ch01	65078659	65079015	357	65078834	60	11.3524	46.4836	43.3457	Downstream (<1kb)	SL4.0ch01	65062790	65065661	2872	4	-	Solyc01g065710.3	Solyc01g065710.3.1	-13173	TEN1	PREDICTED: CST complex subunit TEN1 [Solanum lycopersicum]	-	-	-	-	-	-	-
HB8-IP_peak_4953	SL4.0ch01	65099016	65099291	276	65099125	24	4.884	11.5359	9.37971	5' UTR	SL4.0ch01	65078959	65099137	20179	20	-	Solyc01g065720.4	Solyc01g065720.4.1	12	PLDZETA1	PREDICTED: phospholipase D zeta 1 isoform X1 [Solanum lycopersicum]	Metabolism;Metabolism;Cellular Processes;Metabolism;Metabolism	Global and overview maps;Global and overview maps;Transport and catabolism;Lipid metabolism;Lipid metabolism	ko01100//Metabolic pathways;ko01110//Biosynthesis of secondary metabolites;ko04144//Endocytosis;ko00564//Glycerophospholipid metabolism;ko00565//Ether lipid metabolism	K01115;K01115;K01115;K01115;K01115	-	-	-
HB8-IP_peak_4954	SL4.0ch01	65106619	65106971	353	65106760	57	11.0654	43.7844	40.6884	Intron (Solyc01g065725.1.1/Solyc01g065725.1, intron 1 of 4)	SL4.0ch01	65105822	65110165	4344	5	+	Solyc01g065725.1	Solyc01g065725.1.1	938	--	PREDICTED: uncharacterized protein LOC102584939 [Solanum tuberosum]	-	-	-	-	-	-	-
HB8-IP_peak_4956	SL4.0ch01	65120040	65120302	263	65120159	21	4.47584	9.63006	7.58262	Exon (Solyc01r004270.1.1/Solyc01r004270.1, exon 2 of 4)	SL4.0ch01	65116571	65121047	4477	4	-	Solyc01r004270.1	Solyc01r004270.1.1	888	-	-	-	-	-	-	-	-	-
HB8-IP_peak_4957	SL4.0ch01	65121473	65122338	866	65121866	109	22.3792	114.682	110.926	Promoter (<=1kb)	SL4.0ch01	65116571	65121163	4593	3	-	Solyc01r004270.1	Solyc01r004270.1.2	-703	-	-	-	-	-	-	-	-	-
HB8-IP_peak_4969	SL4.0ch01	65278223	65278597	375	65278399	102	19.6506	101.185	97.5071	Intron (Solyc01g065845.1.1/Solyc01g065845.1, intron 3 of 3)	SL4.0ch01	65276934	65280735	3802	4	-	Solyc01g065845.1	Solyc01g065845.1.1	2336	--	PREDICTED: F-box/LRR-repeat protein 25-like isoform X1 [Solanum tuberosum]	-	-	-	-	-	-	-
HB8-IP_peak_4970	SL4.0ch01	65282121	65282517	397	65282296	26	6.23709	15.3257	12.9871	Promoter (1-2kb)	SL4.0ch01	65276934	65280735	3802	4	-	Solyc01g065845.1	Solyc01g065845.1.1	-1561	--	PREDICTED: F-box/LRR-repeat protein 25-like isoform X1 [Solanum tuberosum]	-	-	-	-	-	-	-
HB8-IP_peak_4971	SL4.0ch01	65289005	65289257	253	65289119	20	5.56892	11.5585	9.39669	Downstream (2-3kb)	SL4.0ch01	65291578	65292504	927	2	-	Solyc01g065900.3	Solyc01g065900.3.1	3385	ASR3	PREDICTED: trihelix transcription factor ASR3-like [Solanum lycopersicum]	-	-	-	-	-	-	-
HB8-IP_peak_4972	SL4.0ch01	65289485	65289712	228	65289569	16	3.05325	5.19511	3.48932	Downstream (2-3kb)	SL4.0ch01	65291578	65292504	927	2	-	Solyc01g065900.3	Solyc01g065900.3.1	2935	ASR3	PREDICTED: trihelix transcription factor ASR3-like [Solanum lycopersicum]	-	-	-	-	-	-	-
HB8-IP_peak_4973	SL4.0ch01	65293182	65293534	353	65293459	12	3.14532	4.59947	2.95974	Promoter (<=1kb)	SL4.0ch01	65291578	65292504	927	2	-	Solyc01g065900.3	Solyc01g065900.3.1	-955	ASR3	PREDICTED: trihelix transcription factor ASR3-like [Solanum lycopersicum]	-	-	-	-	-	-	-
HB8-IP_peak_4975	SL4.0ch01	65341015	65341340	326	65341187	26	5.84903	14.4751	12.1748	Promoter (1-2kb)	SL4.0ch01	65342542	65345377	2836	2	+	Solyc01g065910.1	Solyc01g065910.1.1	-1355	--	PREDICTED: proline-rich extensin-like protein EPR1 [Solanum lycopersicum]	Metabolism;Metabolism;Metabolism;Genetic Information Processing	Global and overview maps;Nucleotide metabolism;Nucleotide metabolism;Transcription	ko01100//Metabolic pathways;ko00230//Purine metabolism;ko00240//Pyrimidine metabolism;ko03020//RNA polymerase	K03006;K03006;K03006;K03006	-	-	-
HB8-IP_peak_4976	SL4.0ch01	65341915	65342210	296	65342055	46	10.4476	35.3359	32.402	Promoter (<=1kb)	SL4.0ch01	65342542	65345377	2836	2	+	Solyc01g065910.1	Solyc01g065910.1.1	-487	--	PREDICTED: proline-rich extensin-like protein EPR1 [Solanum lycopersicum]	Metabolism;Metabolism;Metabolism;Genetic Information Processing	Global and overview maps;Nucleotide metabolism;Nucleotide metabolism;Transcription	ko01100//Metabolic pathways;ko00230//Purine metabolism;ko00240//Pyrimidine metabolism;ko03020//RNA polymerase	K03006;K03006;K03006;K03006	-	-	-
HB8-IP_peak_4978	SL4.0ch01	65478201	65478419	219	65478277	16	3.24331	5.61055	3.86777	Downstream (<1kb)	SL4.0ch01	65478367	65478790	424	2	-	Solyc01g065960.2	Solyc01g065960.2.1	513	--	PREDICTED: probable receptor-like protein kinase At1g30570 [Solanum lycopersicum]	-	-	-	-	-	-	-
HB8-IP_peak_4979	SL4.0ch01	65493037	65493271	235	65493165	27	6.26957	15.8191	13.4565	Downstream (2-3kb)	SL4.0ch01	65496020	65496268	249	1	-	Solyc01g065970.1	Solyc01g065970.1.1	3103	--	PREDICTED: ATP-dependent RNA helicase glh-2-like [Solanum tuberosum]	-	-	-	-	-	-	-
HB8-IP_peak_4987	SL4.0ch01	65545455	65545717	263	65545590	22	4.13087	9.13218	7.11307	Downstream (2-3kb)	SL4.0ch01	65548504	65550913	2410	2	-	Solyc01g065980.4	Solyc01g065980.4.1	5323	RAP2-3	ERF6 [Solanum lycopersicum]	-	-	-	-	GO:0016020//membrane;GO:0043231//intracellular membrane-bounded organelle	GO:0001071//nucleic acid binding transcription factor activity	GO:0000160//phosphorelay signal transduction system;GO:0006355//regulation of transcription, DNA-templated;GO:0009408//response to heat;GO:0016265//death
HB8-IP_peak_4991	SL4.0ch01	65590330	65590590	261	65590506	13	3.28428	5.06268	3.37526	Intron (Solyc01r004340.1.1/Solyc01r004340.1, intron 1 of 1)	SL4.0ch01	65586296	65596235	9940	2	+	Solyc01r004340.1	Solyc01r004340.1.1	4210	-	-	-	-	-	-	-	-	-
HB8-IP_peak_4994	SL4.0ch01	65652782	65653082	301	65652890	26	4.7371	11.853	9.67859	Intron (Solyc01g066020.3.1/Solyc01g066020.3, intron 2 of 4)	SL4.0ch01	65651517	65654963	3447	5	-	Solyc01g066020.3	Solyc01g066020.3.1	2073	N	PREDICTED: TMV resistance protein N [Solanum lycopersicum]	-	-	-	-	-	-	-
HB8-IP_peak_5000	SL4.0ch01	65754796	65755058	263	65754972	12	2.48018	3.32664	1.8378	5' UTR	SL4.0ch01	65750977	65755182	4206	2	-	Solyc01g066050.3	Solyc01g066050.3.1	210	--	PREDICTED: uncharacterized transmembrane protein DDB_G0289901 isoform X1 [Solanum lycopersicum]	-	-	-	-	-	-	-
HB8-IP_peak_5004	SL4.0ch01	65794356	65794896	541	65794676	22	2.81242	5.69036	3.94342	Downstream (1-2kb)	SL4.0ch01	65796119	65796896	778	1	-	Solyc01g066065.1	Solyc01g066065.1.1	2220	RE1	PREDICTED: LOW QUALITY PROTEIN: retrovirus-related Pol polyprotein from transposon TNT 1-94 [Solanum pennellii]	-	-	-	-	-	-	-
HB8-IP_peak_5006	SL4.0ch01	65802274	65802728	455	65802493	35	9.54672	26.8057	24.0736	Downstream (2-3kb)	SL4.0ch01	65804922	65807498	2577	5	-	Solyc01g066070.3	Solyc01g066070.3.1	5005	plaa2	PREDICTED: exopolygalacturonase-like [Solanum lycopersicum]	Metabolism;Metabolism	Global and overview maps;Carbohydrate metabolism	ko01100//Metabolic pathways;ko00040//Pentose and glucuronate interconversions	K01213;K01213	-	-	-
HB8-IP_peak_5009	SL4.0ch01	65874167	65874386	220	65874279	23	6.36448	14.3223	12.0262	Exon (Solyc01r004370.1.1/Solyc01r004370.1, exon 1 of 2)	SL4.0ch01	65874162	65875408	1247	2	+	Solyc01r004370.1	Solyc01r004370.1.1	117	-	-	-	-	-	-	-	-	-
HB8-IP_peak_5010	SL4.0ch01	65918765	65919040	276	65918898	19	5.30373	10.676	8.56326	Promoter (<=1kb)	SL4.0ch01	65917630	65918401	772	2	-	Solyc01g066120.3	Solyc01g066120.3.1	-497	PF3R6	PREDICTED: crocetin glucosyltransferase, chloroplastic-like [Solanum pennellii]	Metabolism	Global and overview maps	ko01110//Biosynthesis of secondary metabolites	K21371	-	-	-
HB8-IP_peak_5016	SL4.0ch01	66055715	66056145	431	66055822	18	4.47681	8.7071	6.72137	Downstream (2-3kb)	SL4.0ch01	66058035	66058349	315	1	-	Solyc01g066190.1	Solyc01g066190.1.1	2527	--	hypothetical protein A4A49_31558 [Nicotiana attenuata]	-	-	-	-	-	-	-
HB8-IP_peak_5017	SL4.0ch01	66057450	66057876	427	66057752	52	7.36193	30.2766	27.4562	Downstream (<1kb)	SL4.0ch01	66058035	66058349	315	1	-	Solyc01g066190.1	Solyc01g066190.1.1	597	--	hypothetical protein A4A49_31558 [Nicotiana attenuata]	-	-	-	-	-	-	-
HB8-IP_peak_5018	SL4.0ch01	66059003	66059272	270	66059131	31	5.48863	15.5626	13.2072	Promoter (<=1kb)	SL4.0ch01	66058035	66058349	315	1	-	Solyc01g066190.1	Solyc01g066190.1.1	-782	--	hypothetical protein A4A49_31558 [Nicotiana attenuata]	-	-	-	-	-	-	-
HB8-IP_peak_5020	SL4.0ch01	66097223	66097555	333	66097379	25	4.66968	11.3571	9.20776	Downstream (<1kb)	SL4.0ch01	66097822	66098091	270	1	-	Solyc01g066200.1	Solyc01g066200.1.1	712	--	-	-	-	-	-	-	-	-
HB8-IP_peak_5021	SL4.0ch01	66112480	66112873	394	66112580	25	5.705	13.7601	11.4884	Downstream (<1kb)	SL4.0ch01	66113453	66117097	3645	2	-	Solyc01r004390.1	Solyc01r004390.1.1	4517	-	-	-	-	-	-	-	-	-
HB8-IP_peak_5048	SL4.0ch01	66716959	66717265	307	66717077	15	3.2982	5.5141	3.78233	Promoter (1-2kb)	SL4.0ch01	66718612	66727222	8611	17	+	Solyc01g066310.4	Solyc01g066310.4.1	-1535	IBR3	PREDICTED: probable acyl-CoA dehydrogenase IBR3 isoform X2 [Solanum lycopersicum]	Metabolism;Metabolism;Metabolism;Metabolism;Metabolism;Metabolism;Metabolism;Metabolism	Global and overview maps;Global and overview maps;Global and overview maps;Global and overview maps;Amino acid metabolism;Lipid metabolism;Metabolism of other amino acids;Carbohydrate metabolism	ko01100//Metabolic pathways;ko01110//Biosynthesis of secondary metabolites;ko01200//Carbon metabolism;ko01212//Fatty acid metabolism;ko00280//Valine, leucine and isoleucine degradation;ko00071//Fatty acid degradation;ko00410//beta-Alanine metabolism;ko00640//Propanoate metabolism	K00249;K00249;K00249;K00249;K00249;K00249;K00249;K00249	-	-	-
HB8-IP_peak_5061	SL4.0ch01	67012914	67013152	239	67013084	15	3.05253	5.00012	3.31932	Promoter (<=1kb)	SL4.0ch01	67010423	67012398	1976	1	-	Solyc01g066420.3	Solyc01g066420.3.1	-686	PPE1	PREDICTED: pectinesterase-like [Solanum lycopersicum]	Metabolism;Metabolism	Global and overview maps;Carbohydrate metabolism	ko01100//Metabolic pathways;ko00040//Pentose and glucuronate interconversions	K01051;K01051	-	-	-
HB8-IP_peak_5062	SL4.0ch01	67015837	67016117	281	67015969	11	3.18224	4.47023	2.84012	Promoter (1-2kb)	SL4.0ch01	67012681	67014240	1560	2	-	Solyc01r004440.1	Solyc01r004440.1.1	-1729	-	-	-	-	-	-	-	-	-
HB8-IP_peak_5064	SL4.0ch01	67080677	67081340	664	67080950	30	6.30686	17.1833	14.7633	Downstream (2-3kb)	SL4.0ch01	67083236	67084536	1301	1	-	Solyc01g066430.3	Solyc01g066430.3.1	3586	ATL2	PREDICTED: RING-H2 finger protein ATL2-like [Solanum lycopersicum]	-	-	-	-	-	-	-
HB8-IP_peak_5065	SL4.0ch01	67081612	67082022	411	67081829	37	6.10896	19.6509	17.1402	Downstream (1-2kb)	SL4.0ch01	67083236	67084536	1301	1	-	Solyc01g066430.3	Solyc01g066430.3.1	2707	ATL2	PREDICTED: RING-H2 finger protein ATL2-like [Solanum lycopersicum]	-	-	-	-	-	-	-
HB8-IP_peak_5066	SL4.0ch01	67084863	67085364	502	67085234	32	6.67676	18.9371	16.4502	Promoter (<=1kb)	SL4.0ch01	67083236	67084536	1301	1	-	Solyc01g066430.3	Solyc01g066430.3.1	-698	ATL2	PREDICTED: RING-H2 finger protein ATL2-like [Solanum lycopersicum]	-	-	-	-	-	-	-
HB8-IP_peak_5083	SL4.0ch01	67234201	67234420	220	67234290	22	6.09929	13.3825	11.1288	Intron (Solyc01r004460.1.1/Solyc01r004460.1, intron 1 of 1)	SL4.0ch01	67219201	67237838	18638	2	-	Solyc01r004460.1	Solyc01r004460.1.1	3548	-	-	-	-	-	-	-	-	-
HB8-IP_peak_5084	SL4.0ch01	67249027	67249325	299	67249144	14	3.36361	5.42977	3.70234	Intron (Solyc01g066480.3.1/Solyc01g066480.3, intron 2 of 6)	SL4.0ch01	67245451	67252485	7035	7	-	Solyc01g066480.3	Solyc01g066480.3.1	3341	FAHD1	PREDICTED: acylpyruvase FAHD1, mitochondrial [Solanum lycopersicum]	Metabolism;Metabolism	Global and overview maps;Amino acid metabolism	ko01100//Metabolic pathways;ko00350//Tyrosine metabolism	K01557;K01557	-	GO:0003824//catalytic activity	-
HB8-IP_peak_5085	SL4.0ch01	67257168	67257447	280	67257396	20	3.86129	7.94714	6.01381	Downstream (<1kb)	SL4.0ch01	67257541	67258470	930	1	-	Solyc01g066500.1	Solyc01g066500.1.1	1074	AGL62	PREDICTED: myocyte-specific enhancer factor 2A-like [Solanum lycopersicum]	-	-	-	-	-	-	-
HB8-IP_peak_5087	SL4.0ch01	67288317	67288660	344	67288488	40	8.13423	26.3718	23.6525	Downstream (<1kb)	SL4.0ch01	67289469	67295875	6407	8	-	Solyc01g066520.3	Solyc01g066520.3.1	7387	BCE2	PREDICTED: lipoamide acyltransferase component of branched-chain alpha-keto acid dehydrogenase complex, mitochondrial [Solanum lycopersicum]	Metabolism;Metabolism;Metabolism;Metabolism	Global and overview maps;Global and overview maps;Amino acid metabolism;Carbohydrate metabolism	ko01100//Metabolic pathways;ko01110//Biosynthesis of secondary metabolites;ko00280//Valine, leucine and isoleucine degradation;ko00640//Propanoate metabolism	K09699;K09699;K09699;K09699	-	GO:0016746//transferase activity, transferring acyl groups	-
HB8-IP_peak_5088	SL4.0ch01	67297131	67297350	220	67297215	15	3.09029	5.08012	3.39165	Promoter (1-2kb)	SL4.0ch01	67289469	67295875	6407	8	-	Solyc01g066520.3	Solyc01g066520.3.1	-1340	BCE2	PREDICTED: lipoamide acyltransferase component of branched-chain alpha-keto acid dehydrogenase complex, mitochondrial [Solanum lycopersicum]	Metabolism;Metabolism;Metabolism;Metabolism	Global and overview maps;Global and overview maps;Amino acid metabolism;Carbohydrate metabolism	ko01100//Metabolic pathways;ko01110//Biosynthesis of secondary metabolites;ko00280//Valine, leucine and isoleucine degradation;ko00640//Propanoate metabolism	K09699;K09699;K09699;K09699	-	GO:0016746//transferase activity, transferring acyl groups	-
HB8-IP_peak_5092	SL4.0ch01	67364067	67364284	218	67364153	18	3.91661	7.53967	5.63402	Promoter (<=1kb)	SL4.0ch01	67356387	67364053	7667	2	-	Solyc01r004480.1	Solyc01r004480.1.1	-100	-	-	-	-	-	-	-	-	-
HB8-IP_peak_5093	SL4.0ch01	67376389	67376686	298	67376505	29	5.94418	15.9069	13.5417	Promoter (<=1kb)	SL4.0ch01	67377321	67381571	4251	2	+	Solyc01g066560.3	Solyc01g066560.3.1	-816	DTX55	PREDICTED: protein DETOXIFICATION 55 isoform X1 [Solanum lycopersicum]	-	-	-	-	GO:0031224//intrinsic component of membrane	GO:0015291//secondary active transmembrane transporter activity	GO:0044763//single-organism cellular process
HB8-IP_peak_5096	SL4.0ch01	67404151	67404373	223	67404310	21	3.53676	7.41818	5.52047	Promoter (1-2kb)	SL4.0ch01	67406271	67407301	1031	2	+	Solyc01g066570.3	Solyc01g066570.3.1	-1961	--	senescence-associated family protein [Populus trichocarpa]	-	-	-	-	-	-	-
HB8-IP_peak_5100	SL4.0ch01	67454749	67455006	258	67454887	16	3.4586	6.06962	4.28218	Downstream (2-3kb)	SL4.0ch01	67457389	67461040	3652	3	-	Solyc01g066590.3	Solyc01g066590.3.1	6153	Dynll2	PREDICTED: dynein light chain 2, cytoplasmic [Solanum lycopersicum]	-	-	-	-	-	-	-
HB8-IP_peak_5101	SL4.0ch01	67456394	67456651	258	67456539	25	5.28963	12.8266	10.6015	Downstream (<1kb)	SL4.0ch01	67457389	67461040	3652	3	-	Solyc01g066590.3	Solyc01g066590.3.1	4501	Dynll2	PREDICTED: dynein light chain 2, cytoplasmic [Solanum lycopersicum]	-	-	-	-	-	-	-
HB8-IP_peak_5102	SL4.0ch01	67471588	67471804	217	67471662	18	3.76465	7.21031	5.33361	Promoter (<=1kb)	SL4.0ch01	67464296	67471418	7123	14	-	Solyc01g066610.4	Solyc01g066610.4.1	-244	FANCI	PREDICTED: Fanconi anemia group I protein isoform X1 [Solanum lycopersicum]	-	-	-	-	-	-	-
HB8-IP_peak_5104	SL4.0ch01	67529032	67529322	291	67529284	21	4.47481	9.62778	7.58212	Promoter (<=1kb)	SL4.0ch01	67529517	67534673	5157	17	+	Solyc01g066620.4	Solyc01g066620.4.1	-233	MFP2	PREDICTED: peroxisomal fatty acid beta-oxidation multifunctional protein MFP2 isoform X1 [Solanum lycopersicum]	Metabolism;Metabolism;Metabolism;Metabolism;Metabolism	Global and overview maps;Global and overview maps;Global and overview maps;Lipid metabolism;Lipid metabolism	ko01100//Metabolic pathways;ko01110//Biosynthesis of secondary metabolites;ko01212//Fatty acid metabolism;ko00071//Fatty acid degradation;ko00592//alpha-Linolenic acid metabolism	K10527;K10527;K10527;K10527;K10527	-	-	-
HB8-IP_peak_5112	SL4.0ch01	67602760	67603011	252	67602955	12	2.64481	3.6502	2.12409	Promoter (<=1kb)	SL4.0ch01	67603276	67604826	1551	1	+	Solyc01g066640.2	Solyc01g066640.2.1	-321	--	PREDICTED: uncharacterized protein DDB_G0271670 [Solanum lycopersicum]	-	-	-	-	-	-	-
HB8-IP_peak_5114	SL4.0ch01	67672039	67672239	201	67672110	26	3.75042	9.22868	7.20678	Promoter (<=1kb)	SL4.0ch01	67663517	67671845	8329	17	-	Solyc01g066740.3	Solyc01g066740.3.1	-265	--	PREDICTED: putative E3 ubiquitin-protein ligase LIN [Solanum lycopersicum]	-	-	-	-	-	-	-
HB8-IP_peak_5115	SL4.0ch01	67710470	67710747	278	67710614	20	4.77901	9.96473	7.896	Downstream (1-2kb)	SL4.0ch01	67712111	67712636	526	1	-	Solyc01g066760.2	Solyc01g066760.2.1	2022	--	hypothetical protein COLO4_13848 [Corchorus olitorius]	-	-	-	-	-	-	-
HB8-IP_peak_5116	SL4.0ch01	67712758	67712987	230	67712964	12	3.44743	5.14941	3.44948	Promoter (<=1kb)	SL4.0ch01	67712111	67712636	526	1	-	Solyc01g066760.2	Solyc01g066760.2.1	-328	--	hypothetical protein COLO4_13848 [Corchorus olitorius]	-	-	-	-	-	-	-
HB8-IP_peak_5118	SL4.0ch01	67754803	67755135	333	67754927	22	5.08314	11.2908	9.14555	Exon (Solyc01g066800.1.1/Solyc01g066800.1, exon 2 of 2)	SL4.0ch01	67754818	67755241	424	2	-	Solyc01g066800.1	Solyc01g066800.1.1	314	ACT7	PREDICTED: actin-7-like, partial [Brassica rapa]	-	-	-	-	-	-	-
HB8-IP_peak_5119	SL4.0ch01	67782951	67783244	294	67782954	12	2.33484	3.03625	1.5932	Intron (Solyc01g066830.3.1/Solyc01g066830.3, intron 8 of 9)	SL4.0ch01	67775552	67789661	14110	10	-	Solyc01g066830.3	Solyc01g066830.3.1	6707	ESD4	PREDICTED: ubiquitin-like-specific protease ESD4 [Solanum lycopersicum]	-	-	-	-	-	-	-
HB8-IP_peak_5120	SL4.0ch01	67823342	67823640	299	67823467	27	5.85057	14.8793	12.5564	Promoter (1-2kb)	SL4.0ch01	67824716	67826632	1917	4	+	Solyc01g066840.3	Solyc01g066840.3.1	-1249	RPS21C	PREDICTED: 40S ribosomal protein S21-2 [Solanum lycopersicum]	Genetic Information Processing	Translation	ko03010//Ribosome	K02971	GO:0030529//intracellular ribonucleoprotein complex	-	GO:0010467//gene expression
HB8-IP_peak_5121	SL4.0ch01	67824368	67824632	265	67824462	29	6.63018	17.4883	15.0556	Promoter (<=1kb)	SL4.0ch01	67824716	67826632	1917	4	+	Solyc01g066840.3	Solyc01g066840.3.1	-254	RPS21C	PREDICTED: 40S ribosomal protein S21-2 [Solanum lycopersicum]	Genetic Information Processing	Translation	ko03010//Ribosome	K02971	GO:0030529//intracellular ribonucleoprotein complex	-	GO:0010467//gene expression
HB8-IP_peak_5122	SL4.0ch01	67829075	67829291	217	67829177	18	3.81397	7.31786	5.43274	Promoter (1-2kb)	SL4.0ch01	67830806	67833112	2307	6	+	Solyc01g066850.4	Solyc01g066850.4.1	-1629	At3g30340	PREDICTED: WAT1-related protein At3g30340-like [Solanum lycopersicum]	-	-	-	-	-	-	-
HB8-IP_peak_5125	SL4.0ch01	67860515	67861043	529	67860903	15	3.75346	6.42904	4.61334	Promoter (<=1kb)	SL4.0ch01	67861758	67865698	3941	4	+	Solyc01g066870.3	Solyc01g066870.3.1	-855	At3g16560	PREDICTED: probable protein phosphatase 2C 40 [Solanum lycopersicum]	-	-	-	-	-	-	-
HB8-IP_peak_5127	SL4.0ch01	67888972	67889225	254	67889092	22	5.40268	11.9689	9.78872	Downstream (1-2kb)	SL4.0ch01	67890780	67892209	1430	3	-	Solyc01g066880.3	Solyc01g066880.3.1	3117	HIPP36	PREDICTED: heavy metal-associated isoprenylated plant protein 3 isoform X2 [Solanum lycopersicum]	-	-	-	-	-	-	-
HB8-IP_peak_5128	SL4.0ch01	67892419	67892979	561	67892593	47	10.4598	35.9808	33.0348	Promoter (<=1kb)	SL4.0ch01	67890780	67892209	1430	3	-	Solyc01g066880.3	Solyc01g066880.3.1	-384	HIPP36	PREDICTED: heavy metal-associated isoprenylated plant protein 3 isoform X2 [Solanum lycopersicum]	-	-	-	-	-	-	-
HB8-IP_peak_5129	SL4.0ch01	67893268	67893827	560	67893510	63	13.7477	54.6386	51.3813	Promoter (1-2kb)	SL4.0ch01	67890780	67892209	1430	3	-	Solyc01g066880.3	Solyc01g066880.3.1	-1301	HIPP36	PREDICTED: heavy metal-associated isoprenylated plant protein 3 isoform X2 [Solanum lycopersicum]	-	-	-	-	-	-	-
HB8-IP_peak_5130	SL4.0ch01	67921165	67921542	378	67921297	23	5.17718	11.8497	9.67573	Promoter (1-2kb)	SL4.0ch01	67922942	67926566	3625	7	+	Solyc01g066900.4	Solyc01g066900.4.1	-1645	--	PREDICTED: CAP-Gly domain-containing linker protein 1 isoform X1 [Solanum lycopersicum]	-	-	-	-	-	-	-
HB8-IP_peak_5139	SL4.0ch01	68003205	68003411	207	68003269	24	5.08618	12.0016	9.81776	Downstream (1-2kb)	SL4.0ch01	68004965	68005285	321	1	-	Solyc01g066950.1	Solyc01g066950.1.1	2016	RAA1	PREDICTED: flowering-promoting factor 1-like protein 3 [Solanum lycopersicum]	-	-	-	-	-	-	-
HB8-IP_peak_5140	SL4.0ch01	68055355	68055744	390	68055463	19	5.30373	10.676	8.56326	Promoter (1-2kb)	SL4.0ch01	68057014	68065096	8083	2	+	Solyc01r004580.1	Solyc01r004580.1.1	-1551	-	-	-	-	-	-	-	-	-
HB8-IP_peak_5141	SL4.0ch01	68060630	68060856	227	68060694	15	3.48659	5.89835	4.12529	Intron (Solyc01r004580.1.1/Solyc01r004580.1, intron 1 of 1)	SL4.0ch01	68057014	68065096	8083	2	+	Solyc01r004580.1	Solyc01r004580.1.1	3680	-	-	-	-	-	-	-	-	-
HB8-IP_peak_5142	SL4.0ch01	68065216	68065484	269	68065409	19	3.59206	7.07063	5.20207	Promoter (<=1kb)	SL4.0ch01	68064440	68065069	630	1	-	Solyc01g066980.3	Solyc01g066980.3.1	-340	RAA1	PREDICTED: flowering-promoting factor 1-like protein 3 [Solanum lycopersicum]	-	-	-	-	-	-	-
HB8-IP_peak_5147	SL4.0ch01	68082488	68082778	291	68082636	24	6.24597	14.5043	12.2033	Promoter (1-2kb)	SL4.0ch01	68084300	68088777	4478	2	+	Solyc01r004590.1	Solyc01r004590.1.1	-1664	-	-	-	-	-	-	-	-	-
HB8-IP_peak_5148	SL4.0ch01	68083182	68083562	381	68083336	18	4.95712	9.65731	7.60922	Promoter (<=1kb)	SL4.0ch01	68084300	68088777	4478	2	+	Solyc01r004590.1	Solyc01r004590.1.1	-964	-	-	-	-	-	-	-	-	-
HB8-IP_peak_5151	SL4.0ch01	68106708	68107024	317	68106851	28	6.31945	16.3559	13.9664	Downstream (<1kb)	SL4.0ch01	68106922	68108155	1234	1	-	Solyc01g067000.4	Solyc01g067000.4.1	1304	-	-	-	-	-	-	-	-	-
HB8-IP_peak_5152	SL4.0ch01	68108096	68108399	304	68108245	31	5.14438	14.6465	12.3317	Promoter (<=1kb)	SL4.0ch01	68106922	68108155	1234	1	-	Solyc01g067000.4	Solyc01g067000.4.1	-90	-	-	-	-	-	-	-	-	-
HB8-IP_peak_5153	SL4.0ch01	68115010	68115266	257	68115178	22	3.69753	8.06729	6.12538	Promoter (<=1kb)	SL4.0ch01	68112694	68114373	1680	2	-	Solyc01g067005.1	Solyc01g067005.1.1	-805	--	-	-	-	-	-	-	-	-
HB8-IP_peak_5154	SL4.0ch01	68119521	68119870	350	68119679	20	4.27141	8.87429	6.87909	Promoter (<=1kb)	SL4.0ch01	68119870	68121342	1473	1	+	Solyc01g067010.3	Solyc01g067010.3.1	-191	At3g06240	PREDICTED: F-box/kelch-repeat protein At3g23880-like [Solanum lycopersicum]	-	-	-	-	-	-	-
HB8-IP_peak_5155	SL4.0ch01	68128590	68129540	951	68129142	22	3.90221	8.57754	6.59918	Promoter (1-2kb)	SL4.0ch01	68122838	68127487	4650	2	-	Solyc01g067020.4	Solyc01g067020.4.1	-1655	RKL1	atypical receptor-like kinase 1 precursor [Solanum lycopersicum]	-	-	-	-	GO:0005911//cell-cell junction;GO:0031090//organelle membrane;GO:0031224//intrinsic component of membrane	GO:0004672//protein kinase activity;GO:0032550//purine ribonucleoside binding	GO:0006464//cellular protein modification process;GO:0007165//signal transduction;GO:0048509//regulation of meristem development
HB8-IP_peak_5158	SL4.0ch01	68182963	68183167	205	68183033	22	4.38801	9.73781	7.68392	3' UTR	SL4.0ch01	68175444	68181983	6540	8	+	Solyc01g067070.3	Solyc01g067070.3.1	7589	At5g48970	PREDICTED: mitochondrial thiamine pyrophosphate carrier [Solanum lycopersicum]	-	-	-	-	GO:0031224//intrinsic component of membrane	GO:0051183//vitamin transporter activity	GO:0015695//organic cation transport;GO:0044763//single-organism cellular process
HB8-IP_peak_5159	SL4.0ch01	68197135	68197355	221	68197293	16	2.88355	4.81568	3.15215	Downstream (1-2kb)	SL4.0ch01	68182858	68191629	8772	3	-	Solyc01g067080.3	Solyc01g067080.3.1	-5664	--	PREDICTED: uncharacterized protein LOC101250046 [Solanum lycopersicum]	-	-	-	-	-	-	-
HB8-IP_peak_5162	SL4.0ch01	68244711	68245011	301	68244965	16	3.70367	6.57825	4.75445	Promoter (<=1kb)	SL4.0ch01	68235076	68244369	9294	20	-	Solyc01g067100.4	Solyc01g067100.4.1	-596	CUL1	PREDICTED: cullin-1 [Solanum lycopersicum]	Genetic Information Processing;Genetic Information Processing	Folding, sorting and degradation;Folding, sorting and degradation	ko04141//Protein processing in endoplasmic reticulum;ko04120//Ubiquitin mediated proteolysis	K03347;K03347	-	-	-
HB8-IP_peak_5163	SL4.0ch01	68245308	68245540	233	68245374	16	3.98805	7.15138	5.27844	Promoter (1-2kb)	SL4.0ch01	68235076	68244369	9294	20	-	Solyc01g067100.4	Solyc01g067100.4.1	-1005	CUL1	PREDICTED: cullin-1 [Solanum lycopersicum]	Genetic Information Processing;Genetic Information Processing	Folding, sorting and degradation;Folding, sorting and degradation	ko04141//Protein processing in endoplasmic reticulum;ko04120//Ubiquitin mediated proteolysis	K03347;K03347	-	-	-
HB8-IP_peak_5167	SL4.0ch01	68348459	68348676	218	68348570	21	4.79406	10.3269	8.23765	Promoter (<=1kb)	SL4.0ch01	68346812	68347727	916	2	-	Solyc01r004610.1	Solyc01r004610.1.1	-843	-	-	-	-	-	-	-	-	-
HB8-IP_peak_5171	SL4.0ch01	68491105	68491466	362	68491327	23	4.11647	9.3829	7.35267	Intron (Solyc01g067300.3.1/Solyc01g067300.3, intron 1 of 2)	SL4.0ch01	68490037	68494453	4417	3	-	Solyc01g067300.3	Solyc01g067300.3.1	3126	IN26	PREDICTED: CASP-like protein 1 [Solanum lycopersicum]	-	-	-	-	-	-	-
HB8-IP_peak_5172	SL4.0ch01	68494569	68494932	364	68494755	40	7.82211	25.5919	22.895	Promoter (<=1kb)	SL4.0ch01	68490037	68494453	4417	3	-	Solyc01g067300.3	Solyc01g067300.3.1	-302	IN26	PREDICTED: CASP-like protein 1 [Solanum lycopersicum]	-	-	-	-	-	-	-
HB8-IP_peak_5178	SL4.0ch01	68574630	68575065	436	68574875	29	5.60356	15.0832	12.7546	Promoter (<=1kb)	SL4.0ch01	68575370	68577838	2469	2	+	Solyc01g067330.3	Solyc01g067330.3.1	-495	VIT_05s0020g01820	PREDICTED: CASP-like protein 1E2 [Solanum lycopersicum]	-	-	-	-	GO:0031224//intrinsic component of membrane	-	-
HB8-IP_peak_5179	SL4.0ch01	68575728	68576103	376	68575904	26	4.58085	11.4585	9.30411	Intron (Solyc01g067330.3.1/Solyc01g067330.3, intron 1 of 1)	SL4.0ch01	68575370	68577838	2469	2	+	Solyc01g067330.3	Solyc01g067330.3.1	534	VIT_05s0020g01820	PREDICTED: CASP-like protein 1E2 [Solanum lycopersicum]	-	-	-	-	GO:0031224//intrinsic component of membrane	-	-
HB8-IP_peak_5180	SL4.0ch01	68580627	68580829	203	68580709	19	3.28336	6.34195	4.53567	Downstream (1-2kb)	SL4.0ch01	68579762	68580543	782	2	+	Solyc01g067340.3	Solyc01g067340.3.1	947	--	PREDICTED: transcription factor TT8 isoform X2 [Theobroma cacao]	-	-	-	-	-	-	-
HB8-IP_peak_5181	SL4.0ch01	68586285	68586535	251	68586366	26	4.58085	11.4585	9.30411	Intron (Solyc01g067360.3.1/Solyc01g067360.3, intron 7 of 11)	SL4.0ch01	68583790	68588233	4444	12	-	Solyc01g067360.3	Solyc01g067360.3.1	1867	MIEL1	PREDICTED: E3 ubiquitin-protein ligase MIEL1 isoform X2 [Solanum lycopersicum]	Genetic Information Processing	Folding, sorting and degradation	ko04120//Ubiquitin mediated proteolysis	K10144	-	-	-
HB8-IP_peak_5182	SL4.0ch01	68588488	68588735	248	68588556	16	2.88424	4.81723	3.15215	Promoter (<=1kb)	SL4.0ch01	68583790	68588233	4444	12	-	Solyc01g067360.3	Solyc01g067360.3.1	-323	MIEL1	PREDICTED: E3 ubiquitin-protein ligase MIEL1 isoform X2 [Solanum lycopersicum]	Genetic Information Processing	Folding, sorting and degradation	ko04120//Ubiquitin mediated proteolysis	K10144	-	-	-
HB8-IP_peak_5184	SL4.0ch01	68605212	68606184	973	68605984	49	7.27314	28.5324	25.7568	Promoter (1-2kb)	SL4.0ch01	68607188	68608853	1666	3	+	Solyc01g067370.3	Solyc01g067370.3.1	-1204	--	TSB [Solanum lycopersicum]	-	-	-	-	-	-	-
HB8-IP_peak_5186	SL4.0ch01	68657546	68657963	418	68657658	13	2.92528	4.36679	2.75576	Promoter (<=1kb)	SL4.0ch01	68647280	68656827	9548	5	-	Solyc01g067400.3	Solyc01g067400.3.1	-831	PBL27	PREDICTED: serine/threonine-protein kinase CDL1 [Solanum lycopersicum]	-	-	-	-	GO:0016020//membrane	GO:0004672//protein kinase activity;GO:0032550//purine ribonucleoside binding	GO:0006464//cellular protein modification process;GO:0006796//phosphate-containing compound metabolic process
HB8-IP_peak_5193	SL4.0ch01	68719829	68720341	513	68719977	32	8.75116	23.4986	20.8595	Intron (Solyc01r004650.1.1/Solyc01r004650.1, intron 1 of 2)	SL4.0ch01	68719182	68720574	1393	3	-	Solyc01r004650.1	Solyc01r004650.1.1	597	-	-	-	-	-	-	-	-	-
HB8-IP_peak_5194	SL4.0ch01	68744952	68745178	227	68745081	15	4.24299	7.36562	5.472	Intron (Solyc01r004660.1.1/Solyc01r004660.1, intron 1 of 1)	SL4.0ch01	68735679	68755139	19461	2	-	Solyc01r004660.1	Solyc01r004660.1.1	10058	-	-	-	-	-	-	-	-	-
HB8-IP_peak_5198	SL4.0ch01	68762447	68762744	298	68762584	18	2.76447	4.87974	3.21066	Downstream (2-3kb)	SL4.0ch01	68764852	68765917	1066	1	-	Solyc01g067420.4	Solyc01g067420.4.1	3333	PME30	PREDICTED: probable pectinesterase 30 isoform X1 [Solanum lycopersicum]	Metabolism;Metabolism	Global and overview maps;Carbohydrate metabolism	ko01100//Metabolic pathways;ko00040//Pentose and glucuronate interconversions	K01051;K01051	-	-	-
HB8-IP_peak_5200	SL4.0ch01	68889605	68889874	270	68889729	32	5.72424	16.5669	14.1709	Downstream (<1kb)	SL4.0ch01	68890108	68890741	634	1	-	Solyc01g067440.4	Solyc01g067440.4.1	1012	GRXS10	PREDICTED: monothiol glutaredoxin-S10 [Solanum lycopersicum]	-	-	-	-	-	-	-
HB8-IP_peak_5201	SL4.0ch01	68916542	68916991	450	68916791	82	12.6782	65.2208	61.8366	Promoter (1-2kb)	SL4.0ch01	68911212	68915402	4191	5	-	Solyc01g067447.1	Solyc01g067447.1.1	-1389	--	transposase [Solanum demissum]	-	-	-	-	-	-	-
HB8-IP_peak_5203	SL4.0ch01	68926147	68926424	278	68926281	15	3.25515	5.42513	3.69818	Downstream (2-3kb)	SL4.0ch01	68928660	68928965	306	1	+	Solyc01g067460.3	Solyc01g067460.3.1	-2379	GRXS3	PREDICTED: monothiol glutaredoxin-S3 [Solanum lycopersicum]	-	-	-	-	-	-	-
HB8-IP_peak_5207	SL4.0ch01	68949583	68949901	319	68949798	27	4.91255	12.631	10.4163	Intron (Solyc01g067480.4.1/Solyc01g067480.4, intron 2 of 17)	SL4.0ch01	68948639	68961039	12401	18	+	Solyc01g067480.4	Solyc01g067480.4.1	1159	--	PREDICTED: acyl-CoA-binding domain-containing protein 5 isoform X2 [Solanum lycopersicum]	-	-	-	-	-	-	-
HB8-IP_peak_5208	SL4.0ch01	68956897	68957600	704	68957379	38	7.25808	23.1671	20.5404	Intron (Solyc01g067480.4.1/Solyc01g067480.4, intron 12 of 17)	SL4.0ch01	68948639	68961039	12401	18	+	Solyc01g067480.4	Solyc01g067480.4.1	8740	--	PREDICTED: acyl-CoA-binding domain-containing protein 5 isoform X2 [Solanum lycopersicum]	-	-	-	-	-	-	-
HB8-IP_peak_5209	SL4.0ch01	68977879	68978081	203	68977974	23	4.39707	10.0646	7.99012	Promoter (<=1kb)	SL4.0ch01	68961735	68977411	15677	18	-	Solyc01g067490.4	Solyc01g067490.4.1	-563	APC7	PREDICTED: anaphase-promoting complex subunit 7 isoform X1 [Solanum lycopersicum]	Genetic Information Processing	Folding, sorting and degradation	ko04120//Ubiquitin mediated proteolysis	K03354	GO:0043231//intracellular membrane-bounded organelle	-	GO:0000280//nuclear division;GO:0000338//protein deneddylation;GO:0000723//telomere maintenance;GO:0001558//regulation of cell growth;GO:0006342//chromatin silencing;GO:0006511//ubiquitin-dependent protein catabolic process;GO:0007059//chromosome segregation;GO:0009639//response to red or far red light;GO:0010212//response to ionizing radiation;GO:0010564//regulation of cell cycle process;GO:0016…
HB8-IP_peak_5213	SL4.0ch01	68992279	68992847	569	68992413	28	3.28405	8.29761	6.33526	Promoter (1-2kb)	SL4.0ch01	68994209	69004680	10472	12	+	Solyc01g067500.3	Solyc01g067500.3.1	-1796	TON2	PREDICTED: probable serine/threonine-protein phosphatase 2A regulatory subunit B'' subunit TON2 [Solanum lycopersicum]	Genetic Information Processing	Translation	ko03015//mRNA surveillance pathway	K11583	-	-	-
HB8-IP_peak_5214	SL4.0ch01	68996383	68996626	244	68996526	20	3.9514	8.15471	6.20464	Intron (Solyc01g067500.3.1/Solyc01g067500.3, intron 4 of 11)	SL4.0ch01	68994209	69004680	10472	12	+	Solyc01g067500.3	Solyc01g067500.3.1	2317	TON2	PREDICTED: probable serine/threonine-protein phosphatase 2A regulatory subunit B'' subunit TON2 [Solanum lycopersicum]	Genetic Information Processing	Translation	ko03015//mRNA surveillance pathway	K11583	-	-	-
HB8-IP_peak_5223	SL4.0ch01	69069369	69069661	293	69069619	17	2.66901	4.48238	2.84976	Exon (Solyc01g067540.2.1/Solyc01g067540.2, exon 1 of 1)	SL4.0ch01	69068793	69069752	960	1	+	Solyc01g067540.2	Solyc01g067540.2.1	826	FZP	PREDICTED: ethylene-responsive transcription factor ERF086 [Solanum lycopersicum]	-	-	-	-	-	-	GO:0009987//cellular process;GO:0048513//animal organ development;GO:0090567//reproductive shoot system development
HB8-IP_peak_5224	SL4.0ch01	69078388	69078662	275	69078623	22	4.06323	8.96974	6.96719	Promoter (<=1kb)	SL4.0ch01	69071332	69078123	6792	7	-	Solyc01g067550.3	Solyc01g067550.3.1	-500	At2g47850	PREDICTED: zinc finger CCCH domain-containing protein 34 [Solanum lycopersicum]	-	-	-	-	-	-	-
HB8-IP_peak_5225	SL4.0ch01	69079285	69079932	648	69079845	20	3.56288	7.24288	5.36275	Promoter (1-2kb)	SL4.0ch01	69071332	69078123	6792	7	-	Solyc01g067550.3	Solyc01g067550.3.1	-1722	At2g47850	PREDICTED: zinc finger CCCH domain-containing protein 34 [Solanum lycopersicum]	-	-	-	-	-	-	-
HB8-IP_peak_5232	SL4.0ch01	69117803	69118530	728	69118363	39	6.11	20.4964	17.9565	Downstream (2-3kb)	SL4.0ch01	69120610	69140715	20106	22	-	Solyc01g067560.3	Solyc01g067560.3.1	22352	ALY3	PREDICTED: protein ALWAYS EARLY 3 isoform X2 [Solanum lycopersicum]	-	-	-	-	-	-	-
HB8-IP_peak_5233	SL4.0ch01	69119645	69119974	330	69119757	35	5.97406	18.446	15.9774	Downstream (<1kb)	SL4.0ch01	69120610	69140715	20106	22	-	Solyc01g067560.3	Solyc01g067560.3.1	20958	ALY3	PREDICTED: protein ALWAYS EARLY 3 isoform X2 [Solanum lycopersicum]	-	-	-	-	-	-	-
HB8-IP_peak_5234	SL4.0ch01	69136211	69136462	252	69136390	26	3.75042	9.22868	7.20678	Intron (Solyc01g067560.3.1/Solyc01g067560.3, intron 5 of 21)	SL4.0ch01	69120610	69140715	20106	22	-	Solyc01g067560.3	Solyc01g067560.3.1	4325	ALY3	PREDICTED: protein ALWAYS EARLY 3 isoform X2 [Solanum lycopersicum]	-	-	-	-	-	-	-
HB8-IP_peak_5235	SL4.0ch01	69139985	69140240	256	69140157	18	3.31454	6.19851	4.40313	Intron (Solyc01g067560.3.1/Solyc01g067560.3, intron 1 of 21)	SL4.0ch01	69120610	69140715	20106	22	-	Solyc01g067560.3	Solyc01g067560.3.1	558	ALY3	PREDICTED: protein ALWAYS EARLY 3 isoform X2 [Solanum lycopersicum]	-	-	-	-	-	-	-
HB8-IP_peak_5238	SL4.0ch01	69171039	69171247	209	69171149	29	4.5825	12.4266	10.2227	Promoter (<=1kb)	SL4.0ch01	69158444	69170611	12168	13	-	Solyc01g067590.3	Solyc01g067590.3.1	-538	SNF4	PREDICTED: sucrose nonfermenting 4-like protein [Solanum lycopersicum]	-	-	-	-	-	-	-
HB8-IP_peak_5239	SL4.0ch01	69171601	69172290	690	69171728	30	5.03524	13.9954	11.7133	Promoter (1-2kb)	SL4.0ch01	69158444	69170611	12168	13	-	Solyc01g067590.3	Solyc01g067590.3.1	-1117	SNF4	PREDICTED: sucrose nonfermenting 4-like protein [Solanum lycopersicum]	-	-	-	-	-	-	-
HB8-IP_peak_5246	SL4.0ch01	69245769	69245970	202	69245933	14	3.17757	5.0604	3.37471	Promoter (<=1kb)	SL4.0ch01	69241854	69245614	3761	9	-	Solyc01g067630.3	Solyc01g067630.3.1	-319	--	PREDICTED: uncharacterized protein LOC101266557 [Solanum lycopersicum]	-	-	-	-	-	-	-
HB8-IP_peak_5254	SL4.0ch01	69290769	69291064	296	69290963	24	5.37021	12.6396	10.4244	Promoter (<=1kb)	SL4.0ch01	69291361	69292686	1326	2	+	Solyc01g067650.2	Solyc01g067650.2.1	-398	--	PREDICTED: uncharacterized protein LOC101265958 [Solanum lycopersicum]	-	-	-	-	-	-	-
HB8-IP_peak_5255	SL4.0ch01	69292015	69292250	236	69292148	28	5.20849	13.7274	11.4561	Intron (Solyc01g067650.2.1/Solyc01g067650.2, intron 1 of 1)	SL4.0ch01	69291361	69292686	1326	2	+	Solyc01g067650.2	Solyc01g067650.2.1	787	--	PREDICTED: uncharacterized protein LOC101265958 [Solanum lycopersicum]	-	-	-	-	-	-	-
HB8-IP_peak_5258	SL4.0ch01	69322725	69322938	214	69322841	17	3.0539	5.39078	3.66878	Promoter (<=1kb)	SL4.0ch01	69323631	69326825	3195	3	+	Solyc01g067660.3	Solyc01g067660.3.1	-790	BAM9	1,4-alpha-glucan-maltohydrolase [Solanum lycopersicum]	-	-	-	-	GO:0044424//intracellular part	GO:0016160//amylase activity	GO:0044238//primary metabolic process
HB8-IP_peak_5259	SL4.0ch01	69334253	69335192	940	69335015	32	6.14892	17.6504	15.2136	Promoter (<=1kb)	SL4.0ch01	69330467	69334022	3556	6	-	Solyc01g067680.3	Solyc01g067680.3.1	-993	TULP6	PREDICTED: tubby-like F-box protein 6 isoform X1 [Solanum lycopersicum]	-	-	-	-	-	-	-
HB8-IP_peak_5262	SL4.0ch01	69351600	69351812	213	69351697	21	3.73165	7.89863	5.96966	Promoter (<=1kb)	SL4.0ch01	69350043	69351024	982	2	-	Solyc01g067690.4	Solyc01g067690.4.1	-673	--	PREDICTED: uncharacterized protein LOC101248610 isoform X3 [Solanum lycopersicum]	-	-	-	-	-	-	-
HB8-IP_peak_5271	SL4.0ch01	69419514	69419849	336	69419683	59	9.16499	39.6459	36.6277	Promoter (1-2kb)	SL4.0ch01	69421362	69426317	4956	15	+	Solyc01g067710.3	Solyc01g067710.3.1	-1679	NHX2	(Sodium/potassium)/proton exchanger 3 [Solanum lycopersicum]	-	-	-	-	GO:0031090//organelle membrane;GO:0031224//intrinsic component of membrane	GO:0005451//monovalent cation:proton antiporter activity	GO:0006814//sodium ion transport;GO:0006970//response to osmotic stress;GO:0015992//proton transport;GO:0044763//single-organism cellular process;GO:0055065//metal ion homeostasis;GO:0055067//monovalent inorganic cation homeostasis
HB8-IP_peak_5272	SL4.0ch01	69420870	69421380	511	69420974	13	2.97809	4.47089	2.84012	Promoter (<=1kb)	SL4.0ch01	69421362	69426317	4956	15	+	Solyc01g067710.3	Solyc01g067710.3.1	-388	NHX2	(Sodium/potassium)/proton exchanger 3 [Solanum lycopersicum]	-	-	-	-	GO:0031090//organelle membrane;GO:0031224//intrinsic component of membrane	GO:0005451//monovalent cation:proton antiporter activity	GO:0006814//sodium ion transport;GO:0006970//response to osmotic stress;GO:0015992//proton transport;GO:0044763//single-organism cellular process;GO:0055065//metal ion homeostasis;GO:0055067//monovalent inorganic cation homeostasis
HB8-IP_peak_5273	SL4.0ch01	69422965	69423216	252	69423131	19	3.86287	7.68689	5.77187	Intron (Solyc01g067710.3.1/Solyc01g067710.3, intron 4 of 14)	SL4.0ch01	69421362	69426317	4956	15	+	Solyc01g067710.3	Solyc01g067710.3.1	1769	NHX2	(Sodium/potassium)/proton exchanger 3 [Solanum lycopersicum]	-	-	-	-	GO:0031090//organelle membrane;GO:0031224//intrinsic component of membrane	GO:0005451//monovalent cation:proton antiporter activity	GO:0006814//sodium ion transport;GO:0006970//response to osmotic stress;GO:0015992//proton transport;GO:0044763//single-organism cellular process;GO:0055065//metal ion homeostasis;GO:0055067//monovalent inorganic cation homeostasis
HB8-IP_peak_5274	SL4.0ch01	69434744	69435008	265	69434805	20	3.084	6.05376	4.27062	Promoter (1-2kb)	SL4.0ch01	69428041	69433241	5201	10	-	Solyc01g067720.4	Solyc01g067720.4.1	-1564	PVA22	PREDICTED: vesicle-associated protein 2-2 isoform X2 [Solanum lycopersicum]	-	-	-	-	-	-	-
HB8-IP_peak_5277	SL4.0ch01	69442730	69442962	233	69442907	15	2.87365	4.61613	2.96964	Promoter (1-2kb)	SL4.0ch01	69443967	69446073	2107	4	+	Solyc01g067730.3	Solyc01g067730.3.1	-1060	ACP1	PREDICTED: acyl carrier protein 1, chloroplastic [Solanum lycopersicum]	-	-	-	-	-	-	-
HB8-IP_peak_5278	SL4.0ch01	69452302	69452519	218	69452412	17	4.77336	8.97463	6.96719	Promoter (<=1kb)	SL4.0ch01	69452727	69457709	4983	8	+	Solyc01g067740.3	Solyc01g067740.3.1	-315	SODCC.5	superoxide dismutase [Cu-Zn] 2 [Solanum lycopersicum]	Cellular Processes	Transport and catabolism	ko04146//Peroxisome	K04565	GO:0043231//intracellular membrane-bounded organelle;GO:0044444//cytoplasmic part	GO:0003824//catalytic activity;GO:0016209//antioxidant activity;GO:0043169//cation binding	GO:0006006//glucose metabolic process;GO:0006090//pyruvate metabolic process;GO:0006801//superoxide metabolic process;GO:0006950//response to stress;GO:0010038//response to metal ion
HB8-IP_peak_5279	SL4.0ch01	69454442	69454896	455	69454653	128	18.7693	121.045	117.257	Intron (Solyc01g067740.3.1/Solyc01g067740.3, intron 4 of 7)	SL4.0ch01	69452727	69457709	4983	8	+	Solyc01g067740.3	Solyc01g067740.3.1	1926	SODCC.5	superoxide dismutase [Cu-Zn] 2 [Solanum lycopersicum]	Cellular Processes	Transport and catabolism	ko04146//Peroxisome	K04565	GO:0043231//intracellular membrane-bounded organelle;GO:0044444//cytoplasmic part	GO:0003824//catalytic activity;GO:0016209//antioxidant activity;GO:0043169//cation binding	GO:0006006//glucose metabolic process;GO:0006090//pyruvate metabolic process;GO:0006801//superoxide metabolic process;GO:0006950//response to stress;GO:0010038//response to metal ion
HB8-IP_peak_5280	SL4.0ch01	69460394	69460692	299	69460539	19	3.99899	7.98915	6.05409	Promoter (<=1kb)	SL4.0ch01	69460665	69475138	14474	12	+	Solyc01g067750.3	Solyc01g067750.3.1	-126	EMB3004	dehydroquinate dehydratase/shikimate:NADP oxidoreductase isoform 1 [Solanum lycopersicum]	Metabolism;Metabolism;Metabolism;Metabolism	Global and overview maps;Global and overview maps;Global and overview maps;Amino acid metabolism	ko01100//Metabolic pathways;ko01110//Biosynthesis of secondary metabolites;ko01230//Biosynthesis of amino acids;ko00400//Phenylalanine, tyrosine and tryptophan biosynthesis	K13832;K13832;K13832;K13832	GO:0009532//plastid stroma	GO:0000166//nucleotide binding;GO:0016616//oxidoreductase activity, acting on the CH-OH group of donors, NAD or NADP as acceptor;GO:0016836//hydro-lyase activity	GO:0003006//developmental process involved in reproduction;GO:0008652//cellular amino acid biosynthetic process;GO:0032787//monocarboxylic acid metabolic process;GO:0043650//dicarboxylic acid biosynthetic process;GO:0046942//carboxylic acid transport
HB8-IP_peak_5291	SL4.0ch01	69556114	69556490	377	69556447	12	3.21125	4.72087	3.06744	Promoter (1-2kb)	SL4.0ch01	69547240	69555221	7982	10	-	Solyc01g067800.3	Solyc01g067800.3.1	-1226	--	PREDICTED: probable E3 ubiquitin-protein ligase MARCH10 [Solanum lycopersicum]	-	-	-	-	-	-	-
HB8-IP_peak_5294	SL4.0ch01	69580363	69580627	265	69580512	43	6.40193	23.0851	20.4621	5' UTR	SL4.0ch01	69580509	69581042	534	1	+	Solyc01g067840.2	Solyc01g067840.2.1	3	--	hypothetical protein A4A49_27965 [Nicotiana attenuata]	-	-	-	-	-	-	-
HB8-IP_peak_5298	SL4.0ch01	69599003	69599336	334	69599143	30	4.98242	13.8534	11.5765	Promoter (1-2kb)	SL4.0ch01	69600542	69602843	2302	4	+	Solyc01g067850.2	Solyc01g067850.2.1	-1399	PER39	PREDICTED: peroxidase 39-like [Solanum pennellii]	Metabolism;Metabolism;Metabolism	Global and overview maps;Global and overview maps;Biosynthesis of other secondary metabolites	ko01100//Metabolic pathways;ko01110//Biosynthesis of secondary metabolites;ko00940//Phenylpropanoid biosynthesis	K00430;K00430;K00430	-	GO:0003824//catalytic activity;GO:0043169//cation binding;GO:0046906//tetrapyrrole binding	GO:0006950//response to stress;GO:0044710//single-organism metabolic process
HB8-IP_peak_5300	SL4.0ch01	69608639	69609511	873	69609183	66	9.7484	45.5601	42.4363	Promoter (<=1kb)	SL4.0ch01	69609966	69611564	1599	4	+	Solyc01g067860.3	Solyc01g067860.3.1	-783	PER24	PREDICTED: peroxidase 24-like [Solanum pennellii]	Metabolism;Metabolism;Metabolism	Global and overview maps;Global and overview maps;Biosynthesis of other secondary metabolites	ko01100//Metabolic pathways;ko01110//Biosynthesis of secondary metabolites;ko00940//Phenylpropanoid biosynthesis	K00430;K00430;K00430	-	GO:0003824//catalytic activity;GO:0043169//cation binding;GO:0046906//tetrapyrrole binding	GO:0006950//response to stress;GO:0044710//single-organism metabolic process
HB8-IP_peak_5304	SL4.0ch01	69631543	69631749	207	69631651	21	4.19625	8.99741	6.98889	Promoter (<=1kb)	SL4.0ch01	69631847	69633507	1661	4	+	Solyc01g067870.3	Solyc01g067870.3.1	-196	PER24	PREDICTED: peroxidase 24-like [Solanum pennellii]	Metabolism;Metabolism;Metabolism	Global and overview maps;Global and overview maps;Biosynthesis of other secondary metabolites	ko01100//Metabolic pathways;ko01110//Biosynthesis of secondary metabolites;ko00940//Phenylpropanoid biosynthesis	K00430;K00430;K00430	-	GO:0003824//catalytic activity;GO:0043169//cation binding;GO:0046906//tetrapyrrole binding	GO:0006950//response to stress;GO:0044710//single-organism metabolic process
HB8-IP_peak_5305	SL4.0ch01	69638030	69638389	360	69638251	48	8.31339	31.071	28.2314	Downstream (1-2kb)	SL4.0ch01	69633771	69635996	2226	4	+	Solyc01g067880.3	Solyc01g067880.3.1	4480	PER24	PREDICTED: peroxidase 24-like [Solanum pennellii]	Metabolism;Metabolism;Metabolism	Global and overview maps;Global and overview maps;Biosynthesis of other secondary metabolites	ko01100//Metabolic pathways;ko01110//Biosynthesis of secondary metabolites;ko00940//Phenylpropanoid biosynthesis	K00430;K00430;K00430	-	-	-
HB8-IP_peak_5314	SL4.0ch01	69695301	69695513	213	69695423	16	2.88355	4.81568	3.15215	3' UTR	SL4.0ch01	69694632	69695504	873	1	+	Solyc01g067900.3	Solyc01g067900.3.1	791	RALF	PREDICTED: rapid alkalinization factor-like [Solanum lycopersicum]	-	-	-	-	-	-	GO:0044237//cellular metabolic process;GO:0044763//single-organism cellular process;GO:0071704//organic substance metabolic process
HB8-IP_peak_5318	SL4.0ch01	69711845	69712606	762	69712273	15	3.88343	6.68212	4.84371	Promoter (<=1kb)	SL4.0ch01	69712795	69714193	1399	1	+	Solyc01g067930.4	Solyc01g067930.4.1	-522	XXT2	PREDICTED: xyloglucan 6-xylosyltransferase 2 [Solanum lycopersicum]	-	-	-	-	GO:0031224//intrinsic component of membrane	GO:0042285//xylosyltransferase activity	-
HB8-IP_peak_5322	SL4.0ch01	69802827	69803571	745	69802956	47	10.0296	34.9513	32.0238	Intron (Solyc01g067980.1.1/Solyc01g067980.1, intron 1 of 2)	SL4.0ch01	69800189	69804133	3945	3	-	Solyc01g067980.1	Solyc01g067980.1.1	1177	Os05g0134200	PREDICTED: probable protein phosphatase 2C 2 isoform X2 [Nicotiana sylvestris]	-	-	-	-	-	-	-
HB8-IP_peak_5324	SL4.0ch01	69823509	69823814	306	69823747	14	3.14711	4.99917	3.31932	Promoter (1-2kb)	SL4.0ch01	69825146	69830210	5065	4	+	Solyc01g068000.4	Solyc01g068000.4.1	-1399	Os05g0134200	PREDICTED: probable protein phosphatase 2C 47 [Solanum lycopersicum]	-	-	-	-	-	-	-
HB8-IP_peak_5326	SL4.0ch01	69833342	69833782	441	69833448	28	4.6621	12.3179	10.118	Promoter (<=1kb)	SL4.0ch01	69833944	69835019	1076	2	+	Solyc01g068010.2	Solyc01g068010.2.1	-496	--	-	-	-	-	-	-	-	-
HB8-IP_peak_5327	SL4.0ch01	69836095	69836789	695	69836520	38	8.37753	25.9015	23.1934	Promoter (1-2kb)	SL4.0ch01	69838300	69842024	3725	2	+	Solyc01r004740.1	Solyc01r004740.1.1	-1780	-	-	-	-	-	-	-	-	-
HB8-IP_peak_5328	SL4.0ch01	69843123	69843731	609	69843306	32	6.40604	18.2849	15.8206	Promoter (<=1kb)	SL4.0ch01	69840098	69843094	2997	7	-	Solyc01g068030.3	Solyc01g068030.3.1	-212	--	polyketide cyclase/dehydrase and lipid transporter [Medicago truncatula]	-	-	-	-	-	-	-
HB8-IP_peak_5329	SL4.0ch01	69846923	69847768	846	69847147	44	8.08214	28.3293	25.5568	Downstream (2-3kb)	SL4.0ch01	69844694	69845530	837	1	+	Solyc01g068040.1	Solyc01g068040.1.1	2453	--	hypothetical protein A4A49_63234 [Nicotiana attenuata]	-	-	-	-	-	-	-
HB8-IP_peak_5330	SL4.0ch01	69850960	69851289	330	69851152	30	6.12647	16.7553	14.3541	Promoter (<=1kb)	SL4.0ch01	69849549	69850258	710	1	-	Solyc01g068045.1	Solyc01g068045.1.1	-894	UBI3	PREDICTED: ubiquitin-40S ribosomal protein S27a-like [Populus euphratica]	Genetic Information Processing	Translation	ko03010//Ribosome	K02977	GO:0030529//intracellular ribonucleoprotein complex	-	GO:0010467//gene expression
HB8-IP_peak_5331	SL4.0ch01	69851533	69852355	823	69852187	67	10.9318	49.8238	46.6356	Promoter (<=1kb)	SL4.0ch01	69852390	69856849	4460	9	+	Solyc01g068050.3	Solyc01g068050.3.1	-203	TRM13	PREDICTED: tRNA:m(4)X modification enzyme TRM13 homolog [Solanum lycopersicum]	-	-	-	-	-	GO:0016741//transferase activity, transferring one-carbon groups	GO:0008152//metabolic process
HB8-IP_peak_5332	SL4.0ch01	69864228	69864557	330	69864422	22	5.27332	11.6968	9.52841	Promoter (1-2kb)	SL4.0ch01	69857087	69863214	6128	5	-	Solyc01g068060.4	Solyc01g068060.4.1	-1208	ATG8I	autophagy 8h [Solanum lycopersicum]	Cellular Processes	Transport and catabolism	ko04136//Autophagy - other eukaryotes	K08341	GO:0015630//microtubule cytoskeleton;GO:0030659//cytoplasmic vesicle membrane	GO:0005488//binding	GO:0008104//protein localization;GO:0009072//aromatic amino acid family metabolic process;GO:0044248//cellular catabolic process;GO:0051234//establishment of localization
HB8-IP_peak_5333	SL4.0ch01	69888328	69888575	248	69888441	24	5.08618	12.0016	9.81776	Intron (Solyc01g068070.4.1/Solyc01g068070.4, intron 18 of 19)	SL4.0ch01	69872097	69890447	18351	20	+	Solyc01g068070.4	Solyc01g068070.4.1	16344	--	PREDICTED: uncharacterized protein LOC101246276 [Solanum lycopersicum]	-	-	-	-	-	-	-
HB8-IP_peak_5335	SL4.0ch01	69981811	69982111	301	69981929	19	4.35726	8.76266	6.7722	Promoter (<=1kb)	SL4.0ch01	69979868	69981430	1563	2	-	Solyc01r004760.1	Solyc01r004760.1.1	-499	-	-	-	-	-	-	-	-	-
HB8-IP_peak_5343	SL4.0ch01	70028256	70028461	206	70028359	28	4.02823	10.5615	8.45942	Intron (Solyc01g068130.4.1/Solyc01g068130.4, intron 3 of 4)	SL4.0ch01	70026324	70030258	3935	5	-	Solyc01g068130.4	Solyc01g068130.4.1	1899	--	PREDICTED: uncharacterized protein LOC101260262 [Solanum lycopersicum]	-	-	-	-	-	-	-
HB8-IP_peak_5344	SL4.0ch01	70037284	70037577	294	70037412	33	6.03435	17.7776	15.3384	Promoter (1-2kb)	SL4.0ch01	70039120	70040902	1783	3	+	Solyc01g068140.4	Solyc01g068140.4.1	-1708	AT4	PREDICTED: 3'-N-debenzoyl-2'-deoxytaxol N-benzoyltransferase [Solanum lycopersicum]	-	-	-	-	-	GO:0016746//transferase activity, transferring acyl groups	-
HB8-IP_peak_5345	SL4.0ch01	70044244	70044478	235	70044412	22	3.51325	7.59602	5.68497	Intron (Solyc01g068150.3.1/Solyc01g068150.3, intron 4 of 6)	SL4.0ch01	70041184	70047180	5997	7	-	Solyc01g068150.3	Solyc01g068150.3.1	2768	--	PREDICTED: protein FAM192A [Capsicum annuum]	-	-	-	-	-	-	-
HB8-IP_peak_5346	SL4.0ch01	70071344	70071754	411	70071664	21	3.73254	7.90079	5.96967	Promoter (1-2kb)	SL4.0ch01	70072861	70077149	4289	5	+	Solyc01g068180.3	Solyc01g068180.3.1	-1197	At4g20740	PREDICTED: pentatricopeptide repeat-containing protein At4g20740 [Solanum lycopersicum]	-	-	-	-	-	-	-
HB8-IP_peak_5347	SL4.0ch01	70079762	70080060	299	70079856	32	6.34175	18.1277	15.6713	Intron (Solyc01g068190.3.1/Solyc01g068190.3, intron 1 of 1)	SL4.0ch01	70079198	70082449	3252	2	-	Solyc01g068190.3	Solyc01g068190.3.1	2593	--	HIGH CHLOROPHYLL FLUORESCENCE 153-like protein [Solanum lycopersicum]	-	-	-	-	-	-	-
HB8-IP_peak_5348	SL4.0ch01	70091394	70092430	1037	70091464	19	3.71307	7.34854	5.46151	Promoter (1-2kb)	SL4.0ch01	70083355	70090071	6717	11	-	Solyc01g068200.4	Solyc01g068200.4.1	-1393	ELD1	PREDICTED: glycosyltransferase-like KOBITO 1 [Solanum lycopersicum]	-	-	-	-	-	-	-
HB8-IP_peak_5349	SL4.0ch01	70092671	70093628	958	70092882	44	8.66959	29.8541	27.0444	Promoter (1-2kb)	SL4.0ch01	70094093	70107657	13565	16	+	Solyc01g068210.3	Solyc01g068210.3.1	-1211	gdh	PREDICTED: NADP-specific glutamate dehydrogenase isoform X2 [Solanum lycopersicum]	Metabolism;Metabolism;Metabolism;Metabolism	Global and overview maps;Amino acid metabolism;Amino acid metabolism;Energy metabolism	ko01100//Metabolic pathways;ko00250//Alanine, aspartate and glutamate metabolism;ko00220//Arginine biosynthesis;ko00910//Nitrogen metabolism	K00262;K00262;K00262;K00262	-	-	-
HB8-IP_peak_5350	SL4.0ch01	70099547	70099874	328	70099715	84	14.9131	73.3406	69.872	Intron (Solyc01g068210.3.1/Solyc01g068210.3, intron 3 of 15)	SL4.0ch01	70094093	70107657	13565	16	+	Solyc01g068210.3	Solyc01g068210.3.1	5622	gdh	PREDICTED: NADP-specific glutamate dehydrogenase isoform X2 [Solanum lycopersicum]	Metabolism;Metabolism;Metabolism;Metabolism	Global and overview maps;Amino acid metabolism;Amino acid metabolism;Energy metabolism	ko01100//Metabolic pathways;ko00250//Alanine, aspartate and glutamate metabolism;ko00220//Arginine biosynthesis;ko00910//Nitrogen metabolism	K00262;K00262;K00262;K00262	-	-	-
HB8-IP_peak_5351	SL4.0ch01	70101764	70102196	433	70101829	16	2.79085	4.60494	2.96477	Intron (Solyc01g068210.3.1/Solyc01g068210.3, intron 7 of 15)	SL4.0ch01	70094093	70107657	13565	16	+	Solyc01g068210.3	Solyc01g068210.3.1	7736	gdh	PREDICTED: NADP-specific glutamate dehydrogenase isoform X2 [Solanum lycopersicum]	Metabolism;Metabolism;Metabolism;Metabolism	Global and overview maps;Amino acid metabolism;Amino acid metabolism;Energy metabolism	ko01100//Metabolic pathways;ko00250//Alanine, aspartate and glutamate metabolism;ko00220//Arginine biosynthesis;ko00910//Nitrogen metabolism	K00262;K00262;K00262;K00262	-	-	-
HB8-IP_peak_5358	SL4.0ch01	70157260	70157460	201	70157378	17	3.32164	5.99654	4.21565	Downstream (2-3kb)	SL4.0ch01	70160184	70161557	1374	1	-	Solyc01g068250.2	Solyc01g068250.2.1	4179	JGB	PREDICTED: COMPASS-like H3K4 histone methylase component WDR5B [Solanum lycopersicum]	-	-	-	-	-	-	-
HB8-IP_peak_5359	SL4.0ch01	70162263	70162565	303	70162471	37	5.52894	17.9821	15.5324	Promoter (<=1kb)	SL4.0ch01	70160184	70161557	1374	1	-	Solyc01g068250.2	Solyc01g068250.2.1	-914	JGB	PREDICTED: COMPASS-like H3K4 histone methylase component WDR5B [Solanum lycopersicum]	-	-	-	-	-	-	-
HB8-IP_peak_5360	SL4.0ch01	70167654	70167880	227	70167766	21	4.43361	9.53578	7.49499	Exon (Solyc01g068260.4.1/Solyc01g068260.4, exon 17 of 17)	SL4.0ch01	70167149	70180796	13648	17	-	Solyc01g068260.4	Solyc01g068260.4.1	13030	--	PREDICTED: DNA topoisomerase 2-binding protein 1 isoform X1 [Solanum lycopersicum]	Genetic Information Processing	Replication and repair	ko03440//Homologous recombination	K10728	-	-	-
HB8-IP_peak_5361	SL4.0ch01	70179869	70180073	205	70179968	19	3.81477	7.57893	5.67158	Intron (Solyc01g068260.4.1/Solyc01g068260.4, intron 2 of 16)	SL4.0ch01	70167149	70180796	13648	17	-	Solyc01g068260.4	Solyc01g068260.4.1	828	--	PREDICTED: DNA topoisomerase 2-binding protein 1 isoform X1 [Solanum lycopersicum]	Genetic Information Processing	Replication and repair	ko03440//Homologous recombination	K10728	-	-	-
HB8-IP_peak_5362	SL4.0ch01	70180533	70180742	210	70180730	18	2.90225	5.21914	3.51114	Exon (Solyc01g068260.4.1/Solyc01g068260.4, exon 1 of 17)	SL4.0ch01	70167149	70180796	13648	17	-	Solyc01g068260.4	Solyc01g068260.4.1	66	--	PREDICTED: DNA topoisomerase 2-binding protein 1 isoform X1 [Solanum lycopersicum]	Genetic Information Processing	Replication and repair	ko03440//Homologous recombination	K10728	-	-	-
HB8-IP_peak_5369	SL4.0ch01	70198564	70199611	1048	70198944	41	8.87266	28.7003	25.9198	Promoter (<=1kb)	SL4.0ch01	70199672	70204202	4531	9	+	Solyc01g068270.3	Solyc01g068270.3.1	-728	PERK2	PREDICTED: probable receptor-like serine/threonine-protein kinase At5g57670 isoform X1 [Solanum lycopersicum]	-	-	-	-	-	-	-
HB8-IP_peak_5370	SL4.0ch01	70206852	70207056	205	70206950	22	4.11063	9.08371	7.06933	Intron (Solyc01g068280.3.1/Solyc01g068280.3, intron 23 of 26)	SL4.0ch01	70204590	70218561	13972	27	-	Solyc01g068280.3	Solyc01g068280.3.1	11611	CHR24	PREDICTED: protein CHROMATIN REMODELING 24 isoform X1 [Solanum lycopersicum]	-	-	-	-	-	-	-
HB8-IP_peak_5371	SL4.0ch01	70219655	70219854	200	70219790	17	3.38691	6.14115	4.35145	Promoter (1-2kb)	SL4.0ch01	70204590	70218561	13972	27	-	Solyc01g068280.3	Solyc01g068280.3.1	-1229	CHR24	PREDICTED: protein CHROMATIN REMODELING 24 isoform X1 [Solanum lycopersicum]	-	-	-	-	-	-	-
HB8-IP_peak_5372	SL4.0ch01	70226580	70226782	203	70226649	23	4.25954	9.73332	7.68217	Intron (Solyc01g068290.4.1/Solyc01g068290.4, intron 9 of 12)	SL4.0ch01	70223905	70236213	12309	13	-	Solyc01g068290.4	Solyc01g068290.4.1	9564	mnmG	PREDICTED: tRNA uridine 5-carboxymethylaminomethyl modification enzyme MnmG isoform X1 [Solanum pennellii]	-	-	-	-	-	GO:0000166//nucleotide binding	GO:0006399//tRNA metabolic process;GO:0042743//hydrogen peroxide metabolic process
HB8-IP_peak_5374	SL4.0ch01	70239859	70240166	308	70240050	28	5.20849	13.7274	11.4561	Downstream (1-2kb)	SL4.0ch01	70223905	70236213	12309	13	-	Solyc01g068290.4	Solyc01g068290.4.1	-3837	mnmG	PREDICTED: tRNA uridine 5-carboxymethylaminomethyl modification enzyme MnmG isoform X1 [Solanum pennellii]	-	-	-	-	-	GO:0000166//nucleotide binding	GO:0006399//tRNA metabolic process;GO:0042743//hydrogen peroxide metabolic process
HB8-IP_peak_5375	SL4.0ch01	70240944	70241163	220	70241100	17	4.77336	8.97463	6.96719	Downstream (<1kb)	SL4.0ch01	70241973	70245618	3646	5	-	Solyc01g068293.1	Solyc01g068293.1.1	4518	CLSY3	PREDICTED: SNF2 domain-containing protein CLASSY 3-like [Solanum pennellii]	Genetic Information Processing	Replication and repair	ko03440//Homologous recombination	K10875	-	-	-
HB8-IP_peak_5376	SL4.0ch01	70258137	70258573	437	70258270	32	4.58385	13.3971	11.1425	Downstream (<1kb)	SL4.0ch01	70248787	70251607	2821	2	+	Solyc01r004810.1	Solyc01r004810.1.1	9483	-	-	-	-	-	-	-	-	-
HB8-IP_peak_5377	SL4.0ch01	70268461	70268906	446	70268725	20	3.376	6.78787	4.93984	Intron (Solyc01r004820.1.1/Solyc01r004820.1, intron 1 of 1)	SL4.0ch01	70259258	70276516	17259	2	-	Solyc01r004820.1	Solyc01r004820.1.1	7791	-	-	-	-	-	-	-	-	-
HB8-IP_peak_5378	SL4.0ch01	70320580	70321975	1396	70321744	31	5.14438	14.6465	12.3317	Downstream (1-2kb)	SL4.0ch01	70323037	70325248	2212	2	-	Solyc01g068305.1	Solyc01g068305.1.1	3504	--	-	-	-	-	-	-	-	-
HB8-IP_peak_5381	SL4.0ch01	70342764	70343132	369	70342836	13	2.67096	3.85661	2.29803	Promoter (<=1kb)	SL4.0ch01	70336587	70342619	6033	10	-	Solyc01g068330.4	Solyc01g068330.4.1	-217	CDC48C	PREDICTED: cell division control protein 48 homolog C [Solanum lycopersicum]	Genetic Information Processing	Translation	ko03008//Ribosome biogenesis in eukaryotes	K14571	-	GO:0032550//purine ribonucleoside binding	GO:0044763//single-organism cellular process
HB8-IP_peak_5382	SL4.0ch01	70343575	70344121	547	70343979	20	4.44246	9.24833	7.22502	Promoter (1-2kb)	SL4.0ch01	70336587	70342619	6033	10	-	Solyc01g068330.4	Solyc01g068330.4.1	-1360	CDC48C	PREDICTED: cell division control protein 48 homolog C [Solanum lycopersicum]	Genetic Information Processing	Translation	ko03008//Ribosome biogenesis in eukaryotes	K14571	-	GO:0032550//purine ribonucleoside binding	GO:0044763//single-organism cellular process
HB8-IP_peak_5383	SL4.0ch01	70382900	70383120	221	70382983	20	4.32889	9.00076	6.98956	Intron (Solyc01g068380.3.1/Solyc01g068380.3, intron 1 of 12)	SL4.0ch01	70374483	70384403	9921	13	-	Solyc01g068380.3	Solyc01g068380.3.1	1420	PAP27	PREDICTED: nucleotide pyrophosphatase/phosphodiesterase-like [Solanum lycopersicum]	-	-	-	-	-	GO:0003824//catalytic activity;GO:0043169//cation binding	GO:0006796//phosphate-containing compound metabolic process
HB8-IP_peak_5384	SL4.0ch01	70383350	70383991	642	70383477	23	4.07187	9.27237	7.24588	Intron (Solyc01g068380.3.1/Solyc01g068380.3, intron 1 of 12)	SL4.0ch01	70374483	70384403	9921	13	-	Solyc01g068380.3	Solyc01g068380.3.1	926	PAP27	PREDICTED: nucleotide pyrophosphatase/phosphodiesterase-like [Solanum lycopersicum]	-	-	-	-	-	GO:0003824//catalytic activity;GO:0043169//cation binding	GO:0006796//phosphate-containing compound metabolic process
HB8-IP_peak_5385	SL4.0ch01	70385153	70385403	251	70385271	19	4.51123	9.08598	7.07156	Promoter (<=1kb)	SL4.0ch01	70374483	70384403	9921	13	-	Solyc01g068380.3	Solyc01g068380.3.1	-868	PAP27	PREDICTED: nucleotide pyrophosphatase/phosphodiesterase-like [Solanum lycopersicum]	-	-	-	-	-	GO:0003824//catalytic activity;GO:0043169//cation binding	GO:0006796//phosphate-containing compound metabolic process
HB8-IP_peak_5386	SL4.0ch01	70389744	70389975	232	70389847	13	3.17657	4.85674	3.18987	Downstream (1-2kb)	SL4.0ch01	70374483	70384403	9921	13	-	Solyc01g068380.3	Solyc01g068380.3.1	-5444	PAP27	PREDICTED: nucleotide pyrophosphatase/phosphodiesterase-like [Solanum lycopersicum]	-	-	-	-	-	GO:0003824//catalytic activity;GO:0043169//cation binding	GO:0006796//phosphate-containing compound metabolic process
HB8-IP_peak_5392	SL4.0ch01	70470481	70470804	324	70470611	29	4.82286	13.0802	10.8407	Promoter (<=1kb)	SL4.0ch01	70471234	70474578	3345	5	+	Solyc01g068430.3	Solyc01g068430.3.1	-623	TBL38	PREDICTED: protein trichome birefringence-like 38 [Solanum lycopersicum]	-	-	-	-	-	-	-
HB8-IP_peak_5393	SL4.0ch01	70473906	70474222	317	70474117	34	6.67741	19.8387	17.3191	Intron (Solyc01g068430.3.1/Solyc01g068430.3, intron 4 of 4)	SL4.0ch01	70471234	70474578	3345	5	+	Solyc01g068430.3	Solyc01g068430.3.1	2883	TBL38	PREDICTED: protein trichome birefringence-like 38 [Solanum lycopersicum]	-	-	-	-	-	-	-
HB8-IP_peak_5394	SL4.0ch01	70481693	70481912	220	70481767	21	3.95034	8.42364	6.45505	Promoter (<=1kb)	SL4.0ch01	70481802	70482197	396	4	+	Solyc01g068435.1	Solyc01g068435.1.1	-35	--	-	-	-	-	-	-	-	-
HB8-IP_peak_5395	SL4.0ch01	70483867	70484066	200	70483912	9	2.65187	3.21454	1.74262	Intron (Solyc01g068440.2.1/Solyc01g068440.2, intron 3 of 4)	SL4.0ch01	70482212	70485964	3753	5	+	Solyc01g068440.2	Solyc01g068440.2.1	1700	TBL39	PREDICTED: protein trichome birefringence-like 40 [Solanum lycopersicum]	-	-	-	-	-	-	-
HB8-IP_peak_5396	SL4.0ch01	70493143	70493387	245	70493341	18	3.41246	6.4235	4.60968	3' UTR	SL4.0ch01	70491311	70492869	1559	4	+	Solyc01g068450.4	Solyc01g068450.4.1	2030	--	PREDICTED: yae1 domain-containing protein 1-like isoform X1 [Capsicum annuum]	-	-	-	-	-	-	-
HB8-IP_peak_5397	SL4.0ch01	70497074	70497445	372	70497298	33	5.58171	16.5811	14.1844	Promoter (1-2kb)	SL4.0ch01	70493222	70496281	3060	2	-	Solyc01g068460.4	Solyc01g068460.4.1	-1017	PICBP	PREDICTED: midasin [Solanum lycopersicum]	-	-	-	-	-	-	-
HB8-IP_peak_5398	SL4.0ch01	70500128	70500410	283	70500226	23	4.60064	10.5452	8.44393	Intron (Solyc01g068470.4.1/Solyc01g068470.4, intron 6 of 6)	SL4.0ch01	70499403	70509181	9779	7	-	Solyc01g068470.4	Solyc01g068470.4.1	8955	--	PREDICTED: uncharacterized protein LOC101254233 [Solanum lycopersicum]	-	-	-	-	-	-	-
HB8-IP_peak_5399	SL4.0ch01	70509476	70509699	224	70509613	15	3.38473	5.69162	3.94461	Promoter (<=1kb)	SL4.0ch01	70499403	70509181	9779	7	-	Solyc01g068470.4	Solyc01g068470.4.1	-432	--	PREDICTED: uncharacterized protein LOC101254233 [Solanum lycopersicum]	-	-	-	-	-	-	-
HB8-IP_peak_5400	SL4.0ch01	70513534	70513745	212	70513653	30	5.25949	14.589	12.2774	Exon (Solyc01g068480.4.1/Solyc01g068480.4, exon 1 of 16)	SL4.0ch01	70513362	70527441	14080	16	+	Solyc01g068480.4	Solyc01g068480.4.1	291	Aqr	PREDICTED: intron-binding protein aquarius [Solanum lycopersicum]	Genetic Information Processing	Transcription	ko03040//Spliceosome	K12874	-	-	-
HB8-IP_peak_5401	SL4.0ch01	70533299	70533612	314	70533513	21	3.98302	8.50087	6.52805	Promoter (<=1kb)	SL4.0ch01	70534084	70544757	10674	10	+	Solyc01g068500.4	Solyc01g068500.4.1	-571	At3g54510	PREDICTED: CSC1-like protein At3g54510 isoform X1 [Solanum lycopersicum]	-	-	-	-	-	-	-
HB8-IP_peak_5402	SL4.0ch01	70545285	70545535	251	70545393	25	5.2814	12.8077	10.5874	Downstream (<1kb)	SL4.0ch01	70546037	70546549	513	1	-	Solyc01g068510.1	Solyc01g068510.1.1	1156	--	PREDICTED: protein app1-like [Solanum pennellii]	-	-	-	-	-	-	-
HB8-IP_peak_5404	SL4.0ch01	70561266	70561596	331	70561361	18	3.9378	7.58515	5.67567	Promoter (1-2kb)	SL4.0ch01	70562813	70563959	1147	2	+	Solyc01g068550.2	Solyc01g068550.2.1	-1452	OMT3	PREDICTED: myricetin O-methyltransferase-like isoform X1 [Solanum lycopersicum]	-	-	-	-	-	-	-
HB8-IP_peak_5405	SL4.0ch01	70561849	70562184	336	70561985	28	5.852	15.2843	12.9465	Promoter (<=1kb)	SL4.0ch01	70562813	70563959	1147	2	+	Solyc01g068550.2	Solyc01g068550.2.1	-828	OMT3	PREDICTED: myricetin O-methyltransferase-like isoform X1 [Solanum lycopersicum]	-	-	-	-	-	-	-
HB8-IP_peak_5406	SL4.0ch01	70591000	70591417	418	70591193	32	6.51333	18.5452	16.0748	Promoter (1-2kb)	SL4.0ch01	70593150	70622390	29241	19	+	Solyc01g068590.4	Solyc01g068590.4.1	-1957	PALD1	PREDICTED: paladin [Solanum lycopersicum]	-	-	-	-	-	-	-
HB8-IP_peak_5407	SL4.0ch01	70595027	70595359	333	70595208	43	7.90254	27.3348	24.5889	Intron (Solyc01g068590.4.1/Solyc01g068590.4, intron 1 of 18)	SL4.0ch01	70593150	70622390	29241	19	+	Solyc01g068590.4	Solyc01g068590.4.1	2058	PALD1	PREDICTED: paladin [Solanum lycopersicum]	-	-	-	-	-	-	-
HB8-IP_peak_5408	SL4.0ch01	70602357	70602710	354	70602554	73	11.8964	56.6455	53.3597	Intron (Solyc01g068590.4.1/Solyc01g068590.4, intron 6 of 18)	SL4.0ch01	70593150	70622390	29241	19	+	Solyc01g068590.4	Solyc01g068590.4.1	9404	PALD1	PREDICTED: paladin [Solanum lycopersicum]	-	-	-	-	-	-	-
HB8-IP_peak_5409	SL4.0ch01	70631275	70631482	208	70631430	25	4.66968	11.3571	9.20776	Intron (Solyc01g068630.3.1/Solyc01g068630.3, intron 6 of 7)	SL4.0ch01	70628562	70632110	3549	8	+	Solyc01g068630.3	Solyc01g068630.3.1	2868	--	haloacid dehalogenase-like hydrolase superfamily protein [Solanum lycopersicum]	Metabolism	Metabolism of cofactors and vitamins	ko00760//Nicotinate and nicotinamide metabolism	K18551	-	-	-
HB8-IP_peak_5410	SL4.0ch01	70639675	70639915	241	70639810	43	8.36127	28.528	25.7524	Intron (Solyc01g068640.3.1/Solyc01g068640.3, intron 2 of 7)	SL4.0ch01	70635979	70647086	11108	8	+	Solyc01g068640.3	Solyc01g068640.3.1	3831	ABC1	aarF domain-containing protein kinase [Solanum lycopersicum]	-	-	-	-	-	-	-
HB8-IP_peak_5416	SL4.0ch01	70714022	70714238	217	70714194	22	6.09929	13.3825	11.1288	Promoter (1-2kb)	SL4.0ch01	70715222	70718803	3582	4	+	Solyc01g079060.4	Solyc01g079060.4.1	-1028	--	PREDICTED: charged multivesicular body protein 7 isoform X1 [Solanum lycopersicum]	Cellular Processes	Transport and catabolism	ko04144//Endocytosis	K15053	-	-	-
HB8-IP_peak_5417	SL4.0ch01	70714544	70714757	214	70714670	19	5.08071	10.24	8.15678	Promoter (<=1kb)	SL4.0ch01	70715222	70718803	3582	4	+	Solyc01g079060.4	Solyc01g079060.4.1	-552	--	PREDICTED: charged multivesicular body protein 7 isoform X1 [Solanum lycopersicum]	Cellular Processes	Transport and catabolism	ko04144//Endocytosis	K15053	-	-	-
HB8-IP_peak_5418	SL4.0ch01	70738074	70738384	311	70738231	38	6.61678	21.4813	18.906	Promoter (<=1kb)	SL4.0ch01	70731350	70737704	6355	11	-	Solyc01g079080.3	Solyc01g079080.3.1	-527	ASY3	PREDICTED: uncharacterized protein LOC101266559 [Solanum lycopersicum]	-	-	-	-	-	-	-
HB8-IP_peak_5419	SL4.0ch01	70740210	70740450	241	70740396	23	4.57879	10.4941	8.39404	Promoter (<=1kb)	SL4.0ch01	70741075	70746536	5462	8	+	Solyc01g079090.4	Solyc01g079090.4.1	-679	PPXI	protoporphyrinogen oxidase [Solanum lycopersicum]	Metabolism;Metabolism;Metabolism	Global and overview maps;Global and overview maps;Metabolism of cofactors and vitamins	ko01100//Metabolic pathways;ko01110//Biosynthesis of secondary metabolites;ko00860//Porphyrin and chlorophyll metabolism	K00231;K00231;K00231	-	-	-
HB8-IP_peak_5420	SL4.0ch01	70753169	70753402	234	70753275	16	3.05325	5.19511	3.48932	Promoter (<=1kb)	SL4.0ch01	70753656	70754276	621	1	+	Solyc01g079110.4	Solyc01g079110.4.1	-381	H3-7	PREDICTED: histone H3.2-like [Brassica oleracea var. oleracea] [Brassica oleracea]	-	-	-	-	GO:0043231//intracellular membrane-bounded organelle;GO:0043232//intracellular non-membrane-bounded organelle	GO:0003676//nucleic acid binding;GO:0046983//protein dimerization activity	-
HB8-IP_peak_5425	SL4.0ch01	70805097	70805598	502	70805295	23	4.90768	11.2498	9.10817	Promoter (<=1kb)	SL4.0ch01	70805754	70806324	571	1	+	Solyc01g079140.2	Solyc01g079140.2.1	-459	--	PREDICTED: uncharacterized protein LOC107853108 [Capsicum annuum]	-	-	-	-	-	-	-
HB8-IP_peak_5426	SL4.0ch01	70824652	70824968	317	70824761	29	6.22601	16.5684	14.1723	Promoter (1-2kb)	SL4.0ch01	70818917	70822807	3891	12	-	Solyc01g079150.4	Solyc01g079150.4.1	-1954	BOR1	PREDICTED: boron transporter 1 [Solanum lycopersicum]	-	-	-	-	-	-	-
HB8-IP_peak_5427	SL4.0ch01	70833493	70833795	303	70833702	13	2.42846	3.35617	1.8651	3' UTR	SL4.0ch01	70830056	70830787	732	1	+	Solyc01g079155.1	Solyc01g079155.1.1	3646	AtMg00810	PREDICTED: uncharacterized mitochondrial protein AtMg00810-like [Solanum tuberosum]	-	-	-	-	-	-	-
HB8-IP_peak_5428	SL4.0ch01	70835314	70835613	300	70835444	24	4.01905	9.41892	7.38478	Intron (Solyc01g079160.4.1/Solyc01g079160.4, intron 2 of 4)	SL4.0ch01	70833700	70837486	3787	5	-	Solyc01g079160.4	Solyc01g079160.4.1	2042	LIP4	PREDICTED: GDSL esterase/lipase LIP-4-like isoform X2 [Solanum lycopersicum]	-	-	-	-	-	GO:0016787//hydrolase activity	-
HB8-IP_peak_5429	SL4.0ch01	70836175	70836432	258	70836259	19	4.3265	8.69743	6.71196	Intron (Solyc01g079160.4.1/Solyc01g079160.4, intron 1 of 4)	SL4.0ch01	70833700	70837486	3787	5	-	Solyc01g079160.4	Solyc01g079160.4.1	1227	LIP4	PREDICTED: GDSL esterase/lipase LIP-4-like isoform X2 [Solanum lycopersicum]	-	-	-	-	-	GO:0016787//hydrolase activity	-
HB8-IP_peak_5430	SL4.0ch01	70842423	70842890	468	70842852	15	2.22247	3.14545	1.69028	Promoter (<=1kb)	SL4.0ch01	70839480	70841993	2514	4	-	Solyc01g079170.3	Solyc01g079170.3.1	-859	GOLS1	PREDICTED: galactinol synthase 1 [Solanum lycopersicum]	Metabolism	Carbohydrate metabolism	ko00052//Galactose metabolism	K18819	-	GO:0016740//transferase activity	-
HB8-IP_peak_5431	SL4.0ch01	70861557	70861797	241	70861664	23	3.666	8.2372	6.27976	Promoter (<=1kb)	SL4.0ch01	70861081	70861564	484	1	-	Solyc01g079190.2	Solyc01g079190.2.1	-100	--	-	-	-	-	-	-	-	-
HB8-IP_peak_5432	SL4.0ch01	70864016	70864744	729	70864133	36	6.56679	20.4534	17.916	Intron (Solyc01g079200.4.1/Solyc01g079200.4, intron 2 of 2)	SL4.0ch01	70863795	70866932	3138	3	-	Solyc01g079200.4	Solyc01g079200.4.1	2799	GA2OX2	gibberellin 2-oxidase [Solanum lycopersicum]	Metabolism;Metabolism	Global and overview maps;Metabolism of terpenoids and polyketides	ko01110//Biosynthesis of secondary metabolites;ko00904//Diterpenoid biosynthesis	K04125;K04125	-	GO:0043169//cation binding;GO:0045543//gibberellin 2-beta-dioxygenase activity	GO:0009408//response to heat;GO:0009685//gibberellin metabolic process
HB8-IP_peak_5433	SL4.0ch01	70867326	70867602	277	70867451	29	5.75801	15.4602	13.109	Promoter (<=1kb)	SL4.0ch01	70863795	70866932	3138	3	-	Solyc01g079200.4	Solyc01g079200.4.1	-519	GA2OX2	gibberellin 2-oxidase [Solanum lycopersicum]	Metabolism;Metabolism	Global and overview maps;Metabolism of terpenoids and polyketides	ko01110//Biosynthesis of secondary metabolites;ko00904//Diterpenoid biosynthesis	K04125;K04125	-	GO:0043169//cation binding;GO:0045543//gibberellin 2-beta-dioxygenase activity	GO:0009408//response to heat;GO:0009685//gibberellin metabolic process
HB8-IP_peak_5434	SL4.0ch01	70868429	70868765	337	70868575	49	9.53915	34.9113	31.9866	Promoter (1-2kb)	SL4.0ch01	70863795	70866932	3138	3	-	Solyc01g079200.4	Solyc01g079200.4.1	-1643	GA2OX2	gibberellin 2-oxidase [Solanum lycopersicum]	Metabolism;Metabolism	Global and overview maps;Metabolism of terpenoids and polyketides	ko01110//Biosynthesis of secondary metabolites;ko00904//Diterpenoid biosynthesis	K04125;K04125	-	GO:0043169//cation binding;GO:0045543//gibberellin 2-beta-dioxygenase activity	GO:0009408//response to heat;GO:0009685//gibberellin metabolic process
HB8-IP_peak_5438	SL4.0ch01	70900345	70900550	206	70900466	20	4.05601	8.3929	6.42676	Promoter (1-2kb)	SL4.0ch01	70902311	70909273	6963	9	+	Solyc01g079230.4	Solyc01g079230.4.1	-1845	DUF1	PREDICTED: DUF724 domain-containing protein 7 isoform X3 [Solanum lycopersicum]	-	-	-	-	-	-	-
HB8-IP_peak_5439	SL4.0ch01	70928167	70928431	265	70928303	29	5.39948	14.5759	12.2663	Promoter (1-2kb)	SL4.0ch01	70921030	70926877	5848	7	-	Solyc01g079250.3	Solyc01g079250.3.1	-1426	At3g62310	PREDICTED: probable pre-mRNA-splicing factor ATP-dependent RNA helicase DEAH2 [Solanum lycopersicum]	Genetic Information Processing	Transcription	ko03040//Spliceosome	K12820	-	GO:0017111//nucleoside-triphosphatase activity;GO:0032550//purine ribonucleoside binding	-
HB8-IP_peak_5443	SL4.0ch01	70947225	70947689	465	70947401	18	3.62488	6.9021	5.04617	Promoter (1-2kb)	SL4.0ch01	70948854	70949018	165	1	+	Solyc01g079280.1	Solyc01g079280.1.1	-1453	--	-	-	-	-	-	-	-	-
HB8-IP_peak_5444	SL4.0ch01	70955753	70956530	778	70956381	37	6.44712	20.5784	18.0342	Downstream (1-2kb)	SL4.0ch01	70952218	70953072	855	1	-	Solyc01g079290.1	Solyc01g079290.1.1	-3309	Birc6	UBC26, partial [Solanum lycopersicum]	Genetic Information Processing	Folding, sorting and degradation	ko04120//Ubiquitin mediated proteolysis	K10581	-	-	-
HB8-IP_peak_5445	SL4.0ch01	70962240	70962831	592	70962608	66	14.1345	57.778	54.4801	Promoter (1-2kb)	SL4.0ch01	70958233	70961376	3144	4	-	Solyc01g079300.4	Solyc01g079300.4.1	-1232	STS1	PREDICTED: stachyose synthase [Solanum lycopersicum]	Metabolism	Carbohydrate metabolism	ko00052//Galactose metabolism	K06611	-	-	-
HB8-IP_peak_5446	SL4.0ch01	70963101	70963391	291	70963245	31	6.73227	18.617	16.1447	Promoter (1-2kb)	SL4.0ch01	70958233	70961376	3144	4	-	Solyc01g079300.4	Solyc01g079300.4.1	-1869	STS1	PREDICTED: stachyose synthase [Solanum lycopersicum]	Metabolism	Carbohydrate metabolism	ko00052//Galactose metabolism	K06611	-	-	-
HB8-IP_peak_5447	SL4.0ch01	70966041	70966284	244	70966172	17	3.72049	6.86247	5.01131	Promoter (1-2kb)	SL4.0ch01	70967551	70973364	5814	9	+	Solyc01g079310.3	Solyc01g079310.3.1	-1379	--	EB_dh domain-containing protein [Cephalotus follicularis]	-	-	-	-	-	-	-
HB8-IP_peak_5448	SL4.0ch01	70966580	70966953	374	70966737	17	3.77137	6.97002	5.11118	Promoter (<=1kb)	SL4.0ch01	70967551	70973364	5814	9	+	Solyc01g079310.3	Solyc01g079310.3.1	-814	--	EB_dh domain-containing protein [Cephalotus follicularis]	-	-	-	-	-	-	-
HB8-IP_peak_5449	SL4.0ch01	70979708	70979923	216	70979848	22	3.34647	7.15926	5.28499	Intron (Solyc01g079330.3.1/Solyc01g079330.3, intron 2 of 5)	SL4.0ch01	70978178	70987875	9698	6	-	Solyc01g079330.3	Solyc01g079330.3.1	8027	RH24	PREDICTED: DEAD-box ATP-dependent RNA helicase 24 [Solanum lycopersicum]	Genetic Information Processing	Transcription	ko03040//Spliceosome	K12835	-	-	-
HB8-IP_peak_5450	SL4.0ch01	70989443	70989661	219	70989543	20	3.56288	7.24288	5.36275	Promoter (1-2kb)	SL4.0ch01	70978178	70987875	9698	6	-	Solyc01g079330.3	Solyc01g079330.3.1	-1668	RH24	PREDICTED: DEAD-box ATP-dependent RNA helicase 24 [Solanum lycopersicum]	Genetic Information Processing	Transcription	ko03040//Spliceosome	K12835	-	-	-
HB8-IP_peak_5451	SL4.0ch01	71011181	71011957	777	71011320	21	3.95127	8.42585	6.45505	Promoter (<=1kb)	SL4.0ch01	71012264	71019833	7570	8	+	Solyc01g079340.3	Solyc01g079340.3.1	-944	ALE2	protein kinase superfamily protein [Solanum lycopersicum]	-	-	-	-	-	-	-
HB8-IP_peak_5452	SL4.0ch01	71021089	71021349	261	71021263	26	5.08662	12.7103	10.4923	Promoter (<=1kb)	SL4.0ch01	71021753	71026271	4519	7	+	Solyc01g079350.3	Solyc01g079350.3.1	-490	--	PREDICTED: soluble guanylate cyclase gcy-33 [Solanum pennellii]	-	-	-	-	-	-	-
HB8-IP_peak_5453	SL4.0ch01	71031769	71032064	296	71031930	16	3.01717	5.11512	3.42397	Promoter (1-2kb)	SL4.0ch01	71028518	71030182	1665	3	-	Solyc01g079360.4	Solyc01g079360.4.1	-1748	WRKY35	WRKY transcription factor 37 isoform 2 [Solanum lycopersicum]	-	-	-	-	-	-	-
HB8-IP_peak_5454	SL4.0ch01	71042445	71042710	266	71042562	36	7.16437	21.9735	19.3847	Promoter (<=1kb)	SL4.0ch01	71036424	71042555	6132	3	-	Solyc01r004910.1	Solyc01r004910.1.1	-7	-	-	-	-	-	-	-	-	-
HB8-IP_peak_5455	SL4.0ch01	71043090	71043483	394	71043292	45	8.2598	29.3282	26.5321	Promoter (<=1kb)	SL4.0ch01	71043531	71059040	15510	18	+	Solyc01g079390.4	Solyc01g079390.4.1	-239	EZA1	EZ1 protein [Solanum lycopersicum]	Metabolism	Amino acid metabolism	ko00310//Lysine degradation	K11430	GO:0043234//protein complex	-	-
HB8-IP_peak_5456	SL4.0ch01	71099109	71099342	234	71099235	22	5.01198	11.1369	9.00046	Promoter (<=1kb)	SL4.0ch01	71097204	71098337	1134	1	-	Solyc01g079480.3	Solyc01g079480.3.1	-898	BZIP53	bZIP DNA-binding protein [Solanum lycopersicum]	-	-	-	-	-	GO:0001071//nucleic acid binding transcription factor activity;GO:0003677//DNA binding	GO:0010468//regulation of gene expression
HB8-IP_peak_5457	SL4.0ch01	71104998	71105257	260	71105133	25	6.89485	16.2539	13.8712	Promoter (1-2kb)	SL4.0ch01	71106661	71124814	18154	20	+	Solyc01g079490.2	Solyc01g079490.2.1	-1528	VPS51	PREDICTED: vacuolar protein sorting-associated protein 51 homolog [Solanum lycopersicum]	-	-	-	-	-	-	-
HB8-IP_peak_5458	SL4.0ch01	71122767	71123058	292	71122880	54	9.64965	38.1429	35.1534	Intron (Solyc01g079490.2.1/Solyc01g079490.2, intron 15 of 19)	SL4.0ch01	71106661	71124814	18154	20	+	Solyc01g079490.2	Solyc01g079490.2.1	16219	VPS51	PREDICTED: vacuolar protein sorting-associated protein 51 homolog [Solanum lycopersicum]	-	-	-	-	-	-	-
HB8-IP_peak_5459	SL4.0ch01	71124653	71124868	216	71124769	22	4.76682	10.5983	8.49272	3' UTR	SL4.0ch01	71127766	71133880	6115	15	+	Solyc01g079500.4	Solyc01g079500.4.1	-2997	MCM7	DNA replication licensing factor MCM7-like protein [Solanum lycopersicum]	Genetic Information Processing	Replication and repair	ko03030//DNA replication	K02210	GO:0043231//intracellular membrane-bounded organelle;GO:0043234//protein complex	GO:0003676//nucleic acid binding;GO:0004386//helicase activity;GO:0032550//purine ribonucleoside binding	GO:0006305//DNA alkylation;GO:0009756//carbohydrate mediated signaling;GO:0016458//gene silencing;GO:0032508//DNA duplex unwinding;GO:0034645//cellular macromolecule biosynthetic process;GO:0034968//histone lysine methylation
HB8-IP_peak_5460	SL4.0ch01	71126228	71127438	1211	71126370	34	7.41433	21.6114	19.0321	Promoter (1-2kb)	SL4.0ch01	71127766	71133880	6115	15	+	Solyc01g079500.4	Solyc01g079500.4.1	-1396	MCM7	DNA replication licensing factor MCM7-like protein [Solanum lycopersicum]	Genetic Information Processing	Replication and repair	ko03030//DNA replication	K02210	GO:0043231//intracellular membrane-bounded organelle;GO:0043234//protein complex	GO:0003676//nucleic acid binding;GO:0004386//helicase activity;GO:0032550//purine ribonucleoside binding	GO:0006305//DNA alkylation;GO:0009756//carbohydrate mediated signaling;GO:0016458//gene silencing;GO:0032508//DNA duplex unwinding;GO:0034645//cellular macromolecule biosynthetic process;GO:0034968//histone lysine methylation
HB8-IP_peak_5463	SL4.0ch01	71170763	71170967	205	71170952	15	2.68421	4.20012	2.60783	Intron (Solyc01g079530.4.1/Solyc01g079530.4, intron 5 of 6)	SL4.0ch01	71170437	71173056	2620	7	-	Solyc01g079530.4	Solyc01g079530.4.1	2104	SUD1	PREDICTED: E3 ubiquitin-protein ligase MARCH8 [Capsicum annuum]	-	-	-	-	-	-	-
HB8-IP_peak_5464	SL4.0ch01	71172775	71173083	309	71172935	47	9.15759	32.7755	29.8961	Exon (Solyc01g079530.4.1/Solyc01g079530.4, exon 1 of 7)	SL4.0ch01	71170437	71173056	2620	7	-	Solyc01g079530.4	Solyc01g079530.4.1	121	SUD1	PREDICTED: E3 ubiquitin-protein ligase MARCH8 [Capsicum annuum]	-	-	-	-	-	-	-
HB8-IP_peak_5472	SL4.0ch01	71208221	71208489	269	71208351	19	4.06894	8.14263	6.19541	Promoter (1-2kb)	SL4.0ch01	71210317	71212208	1892	2	+	Solyc01g079560.3	Solyc01g079560.3.1	-1966	--	PREDICTED: B3 domain-containing protein Os11g0197600-like [Solanum lycopersicum]	-	-	-	-	-	-	-
HB8-IP_peak_5473	SL4.0ch01	71209863	71210272	410	71209989	16	3.36837	5.87866	4.10881	Promoter (<=1kb)	SL4.0ch01	71210317	71212208	1892	2	+	Solyc01g079560.3	Solyc01g079560.3.1	-328	--	PREDICTED: B3 domain-containing protein Os11g0197600-like [Solanum lycopersicum]	-	-	-	-	-	-	-
HB8-IP_peak_5475	SL4.0ch01	71216159	71216679	521	71216547	20	4.29996	8.9372	6.93638	Downstream (2-3kb)	SL4.0ch01	71219136	71224803	5668	5	+	Solyc01g079570.3	Solyc01g079570.3.1	-2589	BXL2	SlArf/Xyl2 protein precursor [Solanum lycopersicum]	-	-	-	-	GO:0005618//cell wall;GO:0031012//extracellular matrix	GO:0016787//hydrolase activity	GO:0042221//response to chemical;GO:0044238//primary metabolic process
HB8-IP_peak_5476	SL4.0ch01	71217615	71217979	365	71217708	13	2.51445	3.53517	2.02146	Promoter (1-2kb)	SL4.0ch01	71219136	71224803	5668	5	+	Solyc01g079570.3	Solyc01g079570.3.1	-1428	BXL2	SlArf/Xyl2 protein precursor [Solanum lycopersicum]	-	-	-	-	GO:0005618//cell wall;GO:0031012//extracellular matrix	GO:0016787//hydrolase activity	GO:0042221//response to chemical;GO:0044238//primary metabolic process
HB8-IP_peak_5486	SL4.0ch01	71251980	71252470	491	71252237	173	37.9167	220.792	216.628	Promoter (<=1kb)	SL4.0ch01	71253077	71255625	2549	3	+	Solyc01g079580.3	Solyc01g079580.3.1	-840	--	PREDICTED: uncharacterized protein LOC101245693 [Solanum lycopersicum]	-	-	-	-	-	-	-
HB8-IP_peak_5490	SL4.0ch01	71285313	71286457	1145	71285800	29	6.35514	16.8659	14.4625	Promoter (<=1kb)	SL4.0ch01	71281381	71285138	3758	5	-	Solyc01g079600.4	Solyc01g079600.4.1	-662	--	PREDICTED: uncharacterized protein LOC101246277 isoform X1 [Solanum lycopersicum]	-	-	-	-	-	-	-
HB8-IP_peak_5491	SL4.0ch01	71288078	71288467	390	71288198	18	4.05295	7.83033	5.90545	Downstream (1-2kb)	SL4.0ch01	71281381	71285138	3758	5	-	Solyc01g079600.4	Solyc01g079600.4.1	-3060	--	PREDICTED: uncharacterized protein LOC101246277 isoform X1 [Solanum lycopersicum]	-	-	-	-	-	-	-
HB8-IP_peak_5492	SL4.0ch01	71294362	71295089	728	71294674	35	6.95316	20.98	18.423	Intron (Solyc01g079610.3.1/Solyc01g079610.3, intron 3 of 9)	SL4.0ch01	71290110	71296115	6006	10	-	Solyc01g079610.3	Solyc01g079610.3.1	1441	ERDJ3B	PREDICTED: dnaJ protein ERDJ3B [Solanum lycopersicum]	Genetic Information Processing	Folding, sorting and degradation	ko04141//Protein processing in endoplasmic reticulum	K09517	-	GO:0005515//protein binding	-
HB8-IP_peak_5498	SL4.0ch01	71323632	71324069	438	71323818	31	6.51031	18.0975	15.642	Intron (Solyc01g079620.4.1/Solyc01g079620.4, intron 2 of 3)	SL4.0ch01	71322725	71326073	3349	4	+	Solyc01g079620.4	Solyc01g079620.4.1	1093	P	MYB12 protein [Solanum lycopersicum]	Organismal Systems	Environmental adaptation	ko04626//Plant-pathogen interaction	K09422	-	GO:0005488//binding	-
HB8-IP_peak_5499	SL4.0ch01	71325641	71325966	326	71325834	31	5.14438	14.6465	12.3317	Exon (Solyc01g079620.4.1/Solyc01g079620.4, exon 4 of 4)	SL4.0ch01	71322725	71326073	3349	4	+	Solyc01g079620.4	Solyc01g079620.4.1	3109	P	MYB12 protein [Solanum lycopersicum]	Organismal Systems	Environmental adaptation	ko04626//Plant-pathogen interaction	K09422	-	GO:0005488//binding	-
HB8-IP_peak_5501	SL4.0ch01	71328133	71328506	374	71328368	61	11.99	48.8249	45.6502	Promoter (<=1kb)	SL4.0ch01	71328780	71333714	4935	7	+	Solyc01g079630.3	Solyc01g079630.3.1	-412	--	PREDICTED: uncharacterized protein LOC101246860 isoform X1 [Solanum lycopersicum]	-	-	-	-	-	-	-
HB8-IP_peak_5502	SL4.0ch01	71338789	71339193	405	71339005	38	7.32033	23.3257	20.6946	Promoter (<=1kb)	SL4.0ch01	71333961	71338736	4776	3	-	Solyc01g079640.4	Solyc01g079640.4.1	-269	--	PREDICTED: putative protein TPRXL [Solanum lycopersicum]	-	-	-	-	-	-	-
HB8-IP_peak_5505	SL4.0ch01	71349858	71350074	217	71349954	24	3.32205	7.53553	5.63041	Promoter (1-2kb)	SL4.0ch01	71351023	71361570	10548	23	+	Solyc01g079650.3	Solyc01g079650.3.1	-1069	ctps	PREDICTED: CTP synthase [Solanum lycopersicum]	Metabolism;Metabolism	Global and overview maps;Nucleotide metabolism	ko01100//Metabolic pathways;ko00240//Pyrimidine metabolism	K01937;K01937	-	-	-
HB8-IP_peak_5506	SL4.0ch01	71350321	71350889	569	71350448	29	6.16753	16.4326	14.0406	Promoter (<=1kb)	SL4.0ch01	71351023	71361570	10548	23	+	Solyc01g079650.3	Solyc01g079650.3.1	-575	ctps	PREDICTED: CTP synthase [Solanum lycopersicum]	Metabolism;Metabolism	Global and overview maps;Nucleotide metabolism	ko01100//Metabolic pathways;ko00240//Pyrimidine metabolism	K01937;K01937	-	-	-
HB8-IP_peak_5507	SL4.0ch01	71362740	71363395	656	71363296	20	3.52303	7.14678	5.27551	Promoter (<=1kb)	SL4.0ch01	71361598	71362534	937	1	-	Solyc01g079660.2	Solyc01g079660.2.1	-762	--	PREDICTED: uncharacterized protein LOC101247750 [Solanum lycopersicum]	-	-	-	-	-	-	-
HB8-IP_peak_5508	SL4.0ch01	71369540	71369744	205	71369554	13	3.27854	5.05176	3.36674	Promoter (1-2kb)	SL4.0ch01	71367601	71368284	684	1	-	Solyc01g079670.2	Solyc01g079670.2.1	-1270	--	PREDICTED: uncharacterized protein LOC101244226 [Solanum lycopersicum]	-	-	-	-	-	-	-
HB8-IP_peak_5509	SL4.0ch01	71370458	71371002	545	71370736	29	6.56389	17.3397	14.911	Promoter (1-2kb)	SL4.0ch01	71371977	71375005	3029	2	+	Solyc01g079680.3	Solyc01g079680.3.1	-1241	RANGAP2	RAN GTPase-activating protein 2 [Solanum lycopersicum]	Genetic Information Processing	Translation	ko03013//RNA transport	K14319	GO:0015630//microtubule cytoskeleton;GO:0031090//organelle membrane;GO:0044444//cytoplasmic part	-	GO:0006950//response to stress
HB8-IP_peak_5510	SL4.0ch01	71371587	71371947	361	71371843	21	4.30341	9.24227	7.21963	Promoter (<=1kb)	SL4.0ch01	71371977	71375005	3029	2	+	Solyc01g079680.3	Solyc01g079680.3.1	-134	RANGAP2	RAN GTPase-activating protein 2 [Solanum lycopersicum]	Genetic Information Processing	Translation	ko03013//RNA transport	K14319	GO:0015630//microtubule cytoskeleton;GO:0031090//organelle membrane;GO:0044444//cytoplasmic part	-	GO:0006950//response to stress
HB8-IP_peak_5511	SL4.0ch01	71391741	71392057	317	71391889	36	6.71458	20.837	18.2845	Promoter (<=1kb)	SL4.0ch01	71389772	71391194	1423	2	-	Solyc01g079700.3	Solyc01g079700.3.1	-695	CHR12	PREDICTED: probable ATP-dependent DNA helicase CHR12 [Solanum lycopersicum]	-	-	-	-	-	-	-
HB8-IP_peak_5512	SL4.0ch01	71418006	71418511	506	71418345	58	9.48496	40.0253	36.9975	Promoter (1-2kb)	SL4.0ch01	71402160	71417279	15120	13	-	Solyc01g079720.3	Solyc01g079720.3.1	-1066	KAPP	PREDICTED: protein phosphatase 2C 70 [Solanum lycopersicum]	-	-	-	-	-	-	-
HB8-IP_peak_5513	SL4.0ch01	71418763	71419030	268	71418912	16	3.98108	7.13753	5.26695	Promoter (1-2kb)	SL4.0ch01	71402160	71417279	15120	13	-	Solyc01g079720.3	Solyc01g079720.3.1	-1633	KAPP	PREDICTED: protein phosphatase 2C 70 [Solanum lycopersicum]	-	-	-	-	-	-	-
HB8-IP_peak_5527	SL4.0ch01	71479083	71479526	444	71479265	28	5.4634	14.3564	12.059	Downstream (1-2kb)	SL4.0ch01	71481165	71488524	7360	17	-	Solyc01g079750.3	Solyc01g079750.3.1	9259	NPK1	PREDICTED: mitogen-activated protein kinase kinase kinase NPK1 [Solanum lycopersicum]	Environmental Information Processing	Signal transduction	ko04016//MAPK signaling pathway - plant	K20606	GO:0005856//cytoskeleton	GO:0004674//protein serine/threonine kinase activity;GO:0036094//small molecule binding;GO:0097159//organic cyclic compound binding;GO:1901363//heterocyclic compound binding	GO:0006259//DNA metabolic process;GO:0006468//protein phosphorylation;GO:0007049//cell cycle;GO:0016570//histone modification;GO:0031323//regulation of cellular metabolic process;GO:0043414//macromolecule methylation;GO:0060255//regulation of macromolecule metabolic process;GO:0080090//regulation of primary metabolic process
HB8-IP_peak_5528	SL4.0ch01	71483615	71483821	207	71483673	24	4.69828	11.0991	8.96729	Intron (Solyc01g079750.3.1/Solyc01g079750.3, intron 14 of 16)	SL4.0ch01	71481165	71488524	7360	17	-	Solyc01g079750.3	Solyc01g079750.3.1	4851	NPK1	PREDICTED: mitogen-activated protein kinase kinase kinase NPK1 [Solanum lycopersicum]	Environmental Information Processing	Signal transduction	ko04016//MAPK signaling pathway - plant	K20606	GO:0005856//cytoskeleton	GO:0004674//protein serine/threonine kinase activity;GO:0036094//small molecule binding;GO:0097159//organic cyclic compound binding;GO:1901363//heterocyclic compound binding	GO:0006259//DNA metabolic process;GO:0006468//protein phosphorylation;GO:0007049//cell cycle;GO:0016570//histone modification;GO:0031323//regulation of cellular metabolic process;GO:0043414//macromolecule methylation;GO:0060255//regulation of macromolecule metabolic process;GO:0080090//regulation of primary metabolic process
HB8-IP_peak_5529	SL4.0ch01	71484121	71484352	232	71484302	17	3.41628	6.20584	4.41027	Exon (Solyc01g079750.3.1/Solyc01g079750.3, exon 13 of 17)	SL4.0ch01	71481165	71488524	7360	17	-	Solyc01g079750.3	Solyc01g079750.3.1	4222	NPK1	PREDICTED: mitogen-activated protein kinase kinase kinase NPK1 [Solanum lycopersicum]	Environmental Information Processing	Signal transduction	ko04016//MAPK signaling pathway - plant	K20606	GO:0005856//cytoskeleton	GO:0004674//protein serine/threonine kinase activity;GO:0036094//small molecule binding;GO:0097159//organic cyclic compound binding;GO:1901363//heterocyclic compound binding	GO:0006259//DNA metabolic process;GO:0006468//protein phosphorylation;GO:0007049//cell cycle;GO:0016570//histone modification;GO:0031323//regulation of cellular metabolic process;GO:0043414//macromolecule methylation;GO:0060255//regulation of macromolecule metabolic process;GO:0080090//regulation of primary metabolic process
HB8-IP_peak_5530	SL4.0ch01	71500190	71500484	295	71500352	76	13.0639	62.1544	58.8024	Exon (Solyc01g079770.2.1/Solyc01g079770.2, exon 1 of 1)	SL4.0ch01	71499576	71500897	1322	1	+	Solyc01g079770.2	Solyc01g079770.2.1	776	--	PREDICTED: TLC domain-containing protein 2 [Solanum lycopersicum]	-	-	-	-	GO:0031224//intrinsic component of membrane	-	-
HB8-IP_peak_5531	SL4.0ch01	71519236	71519464	229	71519336	13	3.52071	5.50676	3.7758	Downstream (<1kb)	SL4.0ch01	71519985	71520398	414	1	-	Solyc01g079805.1	Solyc01g079805.1.1	1062	--	PREDICTED: uncharacterized mitochondrial protein AtMg00810-like [Solanum pennellii]	-	-	-	-	-	-	-
HB8-IP_peak_5532	SL4.0ch01	71521942	71522710	769	71522160	14	3.51887	5.73229	3.98113	Promoter (1-2kb)	SL4.0ch01	71519985	71520398	414	1	-	Solyc01g079805.1	Solyc01g079805.1.1	-1762	--	PREDICTED: uncharacterized mitochondrial protein AtMg00810-like [Solanum pennellii]	-	-	-	-	-	-	-
HB8-IP_peak_5533	SL4.0ch01	71536560	71536849	290	71536613	17	3.44187	6.26199	4.46086	Promoter (<=1kb)	SL4.0ch01	71532119	71535934	3816	5	-	Solyc01g079820.3	Solyc01g079820.3.1	-679	PRXIIF	PREDICTED: peroxiredoxin-2F, mitochondrial isoform X2 [Solanum lycopersicum]	-	-	-	-	-	GO:0003824//catalytic activity;GO:0016209//antioxidant activity	GO:0044710//single-organism metabolic process
HB8-IP_peak_5534	SL4.0ch01	71537762	71537964	203	71537778	17	2.50028	4.06964	2.48727	Promoter (1-2kb)	SL4.0ch01	71532119	71535934	3816	5	-	Solyc01g079820.3	Solyc01g079820.3.1	-1844	PRXIIF	PREDICTED: peroxiredoxin-2F, mitochondrial isoform X2 [Solanum lycopersicum]	-	-	-	-	-	GO:0003824//catalytic activity;GO:0016209//antioxidant activity	GO:0044710//single-organism metabolic process
HB8-IP_peak_5535	SL4.0ch01	71546546	71546814	269	71546628	12	2.65125	3.66273	2.13336	Downstream (<1kb)	SL4.0ch01	71538778	71540413	1636	2	-	Solyc01g079830.3	Solyc01g079830.3.1	-6215	--	PREDICTED: uncharacterized protein LOC101251812 [Solanum lycopersicum]	-	-	-	-	-	-	-
HB8-IP_peak_5536	SL4.0ch01	71551346	71551642	297	71551455	25	5.28963	12.8266	10.6015	Intron (Solyc01g079840.3.1/Solyc01g079840.3, intron 3 of 8)	SL4.0ch01	71547507	71559175	11669	9	-	Solyc01g079840.3	Solyc01g079840.3.1	7720	ECR1	PREDICTED: NEDD8-activating enzyme E1 catalytic subunit isoform X1 [Solanum lycopersicum]	Genetic Information Processing	Folding, sorting and degradation	ko04120//Ubiquitin mediated proteolysis	K10686	GO:0043231//intracellular membrane-bounded organelle	GO:0008641//small protein activating enzyme activity;GO:0016879//ligase activity, forming carbon-nitrogen bonds;GO:0032550//purine ribonucleoside binding;GO:0046983//protein dimerization activity	GO:0032446//protein modification by small protein conjugation
HB8-IP_peak_5537	SL4.0ch01	71559795	71560055	261	71559861	23	4.47194	10.2426	8.15934	Promoter (<=1kb)	SL4.0ch01	71547507	71559175	11669	9	-	Solyc01g079840.3	Solyc01g079840.3.1	-686	ECR1	PREDICTED: NEDD8-activating enzyme E1 catalytic subunit isoform X1 [Solanum lycopersicum]	Genetic Information Processing	Folding, sorting and degradation	ko04120//Ubiquitin mediated proteolysis	K10686	GO:0043231//intracellular membrane-bounded organelle	GO:0008641//small protein activating enzyme activity;GO:0016879//ligase activity, forming carbon-nitrogen bonds;GO:0032550//purine ribonucleoside binding;GO:0046983//protein dimerization activity	GO:0032446//protein modification by small protein conjugation
HB8-IP_peak_5538	SL4.0ch01	71564602	71565442	841	71565075	33	5.1935	15.5075	13.1547	Promoter (<=1kb)	SL4.0ch01	71560579	71564199	3621	4	-	Solyc01g079850.3	Solyc01g079850.3.1	-876	TBL11	PREDICTED: protein trichome birefringence-like 11 [Solanum lycopersicum]	-	-	-	-	-	-	-
HB8-IP_peak_5539	SL4.0ch01	71565738	71565978	241	71565883	21	3.20097	6.56051	4.73789	Promoter (1-2kb)	SL4.0ch01	71560579	71564199	3621	4	-	Solyc01g079850.3	Solyc01g079850.3.1	-1684	TBL11	PREDICTED: protein trichome birefringence-like 11 [Solanum lycopersicum]	-	-	-	-	-	-	-
HB8-IP_peak_5542	SL4.0ch01	71570582	71570804	223	71570772	16	2.73295	4.47204	2.84012	Promoter (<=1kb)	SL4.0ch01	71571068	71573254	2187	3	+	Solyc01g079855.1	Solyc01g079855.1.1	-296	--	-	-	-	-	-	-	-	-
HB8-IP_peak_5545	SL4.0ch01	71607865	71608072	208	71607946	15	3.05182	4.99861	3.31932	Promoter (<=1kb)	SL4.0ch01	71608199	71612433	4235	3	+	Solyc01r004960.1	Solyc01r004960.1.1	-253	-	-	-	-	-	-	-	-	-
HB8-IP_peak_5546	SL4.0ch01	71613159	71613421	263	71613274	30	5.98745	16.4204	14.0285	Promoter (<=1kb)	SL4.0ch01	71608167	71612366	4200	5	-	Solyc01g079880.3	Solyc01g079880.3.1	-908	TSJT1	PREDICTED: stem-specific protein TSJT1 [Solanum lycopersicum]	-	-	-	-	-	-	-
HB8-IP_peak_5547	SL4.0ch01	71613782	71614033	252	71613909	24	4.38621	10.3441	8.25425	Promoter (1-2kb)	SL4.0ch01	71608167	71612366	4200	5	-	Solyc01g079880.3	Solyc01g079880.3.1	-1543	TSJT1	PREDICTED: stem-specific protein TSJT1 [Solanum lycopersicum]	-	-	-	-	-	-	-
HB8-IP_peak_5552	SL4.0ch01	71656485	71656821	337	71656660	30	4.93069	13.7134	11.4446	Promoter (1-2kb)	SL4.0ch01	71654978	71655583	606	1	-	Solyc01g079900.1	Solyc01g079900.1.1	-1077	--	xyloglucan-specific endoglucanase inhibitor [Solanum tuberosum]	-	-	-	-	-	-	GO:0019538//protein metabolic process
HB8-IP_peak_5553	SL4.0ch01	71673824	71674302	479	71673929	19	4.71244	9.50092	7.46256	Promoter (1-2kb)	SL4.0ch01	71674948	71681101	6154	3	+	Solyc01r004980.1	Solyc01r004980.1.1	-1019	-	-	-	-	-	-	-	-	-
HB8-IP_peak_5554	SL4.0ch01	71678066	71678591	526	71678417	63	15.2439	58.1549	54.8514	Promoter (1-2kb)	SL4.0ch01	71675100	71677297	2198	2	-	Solyc01g079940.4	Solyc01g079940.4.1	-1120	BG	PREDICTED: basic 7S globulin-like [Solanum lycopersicum]	-	-	-	-	-	-	GO:0019538//protein metabolic process
HB8-IP_peak_5555	SL4.0ch01	71681520	71681845	326	71681749	22	4.61692	10.2621	8.17677	Promoter (<=1kb)	SL4.0ch01	71679275	71681108	1834	2	-	Solyc01g079950.3	Solyc01g079950.3.1	-641	--	PREDICTED: basic 7S globulin-like [Solanum lycopersicum]	-	-	-	-	-	-	GO:0019538//protein metabolic process
HB8-IP_peak_5556	SL4.0ch01	71688140	71688668	529	71688281	36	8.17722	24.3835	21.7214	Promoter (<=1kb)	SL4.0ch01	71681790	71687503	5714	2	-	Solyc01r004990.1	Solyc01r004990.1.1	-778	-	-	-	-	-	-	-	-	-
HB8-IP_peak_5557	SL4.0ch01	71697629	71698037	409	71697803	40	10.8727	32.5506	29.6768	Downstream (2-3kb)	SL4.0ch01	71700028	71701480	1453	1	-	Solyc01g079980.3	Solyc01g079980.3.1	3677	BG	PREDICTED: basic 7S globulin-like [Solanum lycopersicum]	-	-	-	-	-	-	GO:0019538//protein metabolic process
HB8-IP_peak_5558	SL4.0ch01	71702302	71702579	278	71702544	12	3.29629	4.87629	3.20848	Promoter (1-2kb)	SL4.0ch01	71700028	71701480	1453	1	-	Solyc01g079980.3	Solyc01g079980.3.1	-1064	BG	PREDICTED: basic 7S globulin-like [Solanum lycopersicum]	-	-	-	-	-	-	GO:0019538//protein metabolic process
HB8-IP_peak_5559	SL4.0ch01	71704252	71704769	518	71704332	26	3.75042	9.22868	7.20678	Downstream (1-2kb)	SL4.0ch01	71705488	71706487	1000	2	-	Solyc01g079990.2	Solyc01g079990.2.1	2155	--	PREDICTED: basic 7S globulin-like [Solanum lycopersicum]	-	-	-	-	-	-	-
HB8-IP_peak_5560	SL4.0ch01	71716024	71716310	287	71716238	19	5.07121	10.2213	8.13998	Downstream (2-3kb)	SL4.0ch01	71718357	71719893	1537	1	-	Solyc01g080010.2	Solyc01g080010.2.1	3655	BG	xyloglucan-specific fungal endoglucanase inhibitor protein precursor [Solanum lycopersicum]	-	-	-	-	-	-	GO:0019538//protein metabolic process
HB8-IP_peak_5561	SL4.0ch01	71717993	71718475	483	71718379	23	3.94003	8.94204	6.94076	3' UTR	SL4.0ch01	71718357	71719893	1537	1	-	Solyc01g080010.2	Solyc01g080010.2.1	1514	BG	xyloglucan-specific fungal endoglucanase inhibitor protein precursor [Solanum lycopersicum]	-	-	-	-	-	-	GO:0019538//protein metabolic process
HB8-IP_peak_5562	SL4.0ch01	71719858	71720073	216	71719916	18	4.68581	9.12578	7.10989	Promoter (<=1kb)	SL4.0ch01	71718357	71719893	1537	1	-	Solyc01g080010.2	Solyc01g080010.2.1	-23	BG	xyloglucan-specific fungal endoglucanase inhibitor protein precursor [Solanum lycopersicum]	-	-	-	-	-	-	GO:0019538//protein metabolic process
HB8-IP_peak_5563	SL4.0ch01	71721217	71721534	318	71721342	17	4.04225	7.5324	5.62809	Promoter (1-2kb)	SL4.0ch01	71718357	71719893	1537	1	-	Solyc01g080010.2	Solyc01g080010.2.1	-1449	BG	xyloglucan-specific fungal endoglucanase inhibitor protein precursor [Solanum lycopersicum]	-	-	-	-	-	-	GO:0019538//protein metabolic process
HB8-IP_peak_5564	SL4.0ch01	71722297	71722673	377	71722446	37	8.13989	24.8189	22.1435	Downstream (2-3kb)	SL4.0ch01	71718357	71719893	1537	1	-	Solyc01g080010.2	Solyc01g080010.2.1	-2553	BG	xyloglucan-specific fungal endoglucanase inhibitor protein precursor [Solanum lycopersicum]	-	-	-	-	-	-	GO:0019538//protein metabolic process
HB8-IP_peak_5566	SL4.0ch01	71730426	71731072	647	71730525	33	6.48512	18.9168	16.4317	Downstream (2-3kb)	SL4.0ch01	71732939	71734259	1321	4	-	Solyc01g080030.3	Solyc01g080030.3.1	3734	DBR	PREDICTED: 2-alkenal reductase (NADP(+)-dependent)-like [Solanum pennellii]	-	-	-	-	-	-	-
HB8-IP_peak_5567	SL4.0ch01	71734898	71735690	793	71735070	35	7.08719	21.3095	18.7462	Promoter (<=1kb)	SL4.0ch01	71735648	71743155	7508	6	+	Solyc01g080040.3	Solyc01g080040.3.1	-578	DSPTP1	PREDICTED: dual specificity protein phosphatase 1 isoform X5 [Solanum lycopersicum]	-	-	-	-	-	-	-
HB8-IP_peak_5568	SL4.0ch01	71751154	71751385	232	71751249	24	4.49008	10.5985	8.49272	Intron (Solyc01g080050.4.1/Solyc01g080050.4, intron 1 of 2)	SL4.0ch01	71750839	71752627	1789	3	+	Solyc01g080050.4	Solyc01g080050.4.1	410	MUTE	PREDICTED: transcription factor MUTE [Solanum lycopersicum]	-	-	-	-	-	-	-
HB8-IP_peak_5580	SL4.0ch01	71804854	71805103	250	71804983	23	4.31048	9.85663	7.79186	Downstream (2-3kb)	SL4.0ch01	71799398	71802036	2639	4	-	Solyc01g080070.4	Solyc01g080070.4.1	-2947	HIPP32	PREDICTED: S-antigen protein [Solanum lycopersicum]	-	-	-	-	-	-	-
HB8-IP_peak_5586	SL4.0ch01	71835631	71836335	705	71835882	36	7.04856	21.6851	19.1039	Promoter (<=1kb)	SL4.0ch01	71823467	71835150	11684	3	-	Solyc01g080080.3	Solyc01g080080.3.1	-732	LUL4	Hop-interacting protein THI037 [Solanum lycopersicum]	Genetic Information Processing	Folding, sorting and degradation	ko04120//Ubiquitin mediated proteolysis	K10604	-	GO:0043169//cation binding	-
HB8-IP_peak_5587	SL4.0ch01	71836644	71836960	317	71836813	30	5.8116	15.9904	13.6234	Downstream (<1kb)	SL4.0ch01	71837770	71838350	581	1	-	Solyc01g080100.3	Solyc01g080100.3.1	1537	--	PREDICTED: uncharacterized protein LOC101257299 [Solanum lycopersicum]	-	-	-	-	-	-	-
HB8-IP_peak_5588	SL4.0ch01	71837712	71838105	394	71837990	22	3.90221	8.57754	6.59918	Exon (Solyc01g080100.3.1/Solyc01g080100.3, exon 1 of 1)	SL4.0ch01	71837770	71838350	581	1	-	Solyc01g080100.3	Solyc01g080100.3.1	360	--	PREDICTED: uncharacterized protein LOC101257299 [Solanum lycopersicum]	-	-	-	-	-	-	-
HB8-IP_peak_5589	SL4.0ch01	71859840	71860108	269	71860016	21	3.3605	6.97285	5.11203	Downstream (1-2kb)	SL4.0ch01	71855264	71857330	2067	1	-	Solyc01g080120.2	Solyc01g080120.2.1	-2686	--	PREDICTED: uncharacterized protein LOC101257893 [Solanum lycopersicum]	-	-	-	-	-	-	-
HB8-IP_peak_5590	SL4.0ch01	71864438	71864711	274	71864521	25	5.28963	12.8266	10.6015	Promoter (<=1kb)	SL4.0ch01	71861763	71864312	2550	1	-	Solyc01g080130.2	Solyc01g080130.2.1	-209	--	PREDICTED: uncharacterized protein LOC101258185 isoform X1 [Solanum lycopersicum]	-	-	-	-	-	-	-
HB8-IP_peak_5591	SL4.0ch01	71864939	71865788	850	71865591	80	16.7648	75.1531	71.6688	Promoter (1-2kb)	SL4.0ch01	71861763	71864312	2550	1	-	Solyc01g080130.2	Solyc01g080130.2.1	-1279	--	PREDICTED: uncharacterized protein LOC101258185 isoform X1 [Solanum lycopersicum]	-	-	-	-	-	-	-
[truncated: 22,402 more rows]

## Sheet: promoter
peak_name	chr	start	end	length	abs_summit	pileup	fold_enrichment	#NAME?	#NAME?	annotation	geneChr	geneStart	geneEnd	geneLength	exonNumber	geneStrand	geneId	transcriptId	distToTSS	Symbol	Description	KEGG_A_class	KEGG_B_class	Pathway	K_ID	GO_Component	GO_Function	GO_Process
[truncated: 12,418 more rows]

[truncated: 2 more sheets: 5utr, Genes related to pollen develop]
