# Supplementary material for: The SlHB8 acts as a negative regulator in tapetum development and pollen wall formation in Tomato
Source: Hortic Res. 2022 Aug 25;9:uhac185. doi: 10.1093/hr/uhac185 (PMC9627519; doi:10.1093/hr/uhac185)
Supplement: Web_Material_uhac185 [file web_material_uhac185.zip › Table S6. RNA-seq and DAP-seq overlapped DEGs.xls]

## Sheet: 150 overlapped genes
id	Wt-4mm-1_fpkm	Wt-4mm-2_fpkm	Wt-4mm-3_fpkm	HB8-4mm-1_fpkm	HB8-4mm-2_fpkm	HB8-4mm-3_fpkm	Wt-4mm-1_count	Wt-4mm-2_count	Wt-4mm-3_count	HB8-4mm-1_count	HB8-4mm-2_count	HB8-4mm-3_count	Symbol	Description	KEGG_A_class	KEGG_B_class	Pathway	K_ID	GO Component	GO Function	GO Process
Solyc01g005360.4	0.09	0.06	0	0.65	0.47	0.74	2	1	0	11	7	13	-	-	-	-	-	-	-	-	-
Solyc01g008240.4	0	0	0	1.58	1.56	1.51	0	0	0	52	45	52	STP10	PREDICTED: sugar transport protein 10 [Solanum lycopersicum]	-	-	-	-	-	-	-
Solyc01g010900.3	64.93	70.43	71.4	153.61	129.92	147.45	2478	2061	1737	4339	3216	4348	CYP704B1	PREDICTED: cytochrome P450 704B1 [Solanum lycopersicum]	Metabolism;Metabolism;Metabolism	Global and overview maps;Lipid metabolism;Lipid metabolism	ko01100//Metabolic pathways;ko00071//Fatty acid degradation;ko00073//Cutin, suberine and wax biosynthesis	K20495;K20495;K20495	-	-	-
Solyc01g057000.3	1.65	1.67	1.34	4.3	3.59	3.97	58	45	30	112	82	108	At3g01520	universal stress protein isoform 1 [Solanum lycopersicum]	-	-	-	-	-	-	-
Solyc01g065910.1	0	0	0	0.2	0.25	0.17	0	0	0	9	10	8	--	PREDICTED: proline-rich extensin-like protein EPR1 [Solanum lycopersicum]	Metabolism;Metabolism;Metabolism;Genetic Information Processing	Global and overview maps;Nucleotide metabolism;Nucleotide metabolism;Transcription	ko01100//Metabolic pathways;ko00230//Purine metabolism;ko00240//Pyrimidine metabolism;ko03020//RNA polymerase	K03006;K03006;K03006;K03006	-	-	-
Solyc01g066420.3	0.05	0	0	0.06	0.35	0.38	2	0	0	2	10	13	PPE1	PREDICTED: pectinesterase-like [Solanum lycopersicum]	Metabolism;Metabolism	Global and overview maps;Carbohydrate metabolism	ko01100//Metabolic pathways;ko00040//Pentose and glucuronate interconversions	K01051;K01051	-	-	-
Solyc01g068380.3	0.78	0.96	1.19	3.87	4.32	3.37	35	33	34	129	126	117	PAP27	PREDICTED: nucleotide pyrophosphatase/phosphodiesterase-like [Solanum lycopersicum]	-	-	-	-	-	GO:0003824//catalytic activity;GO:0043169//cation binding	GO:0006796//phosphate-containing compound metabolic process
Solyc01g080870.3	1.5	1.3	1.53	5.67	5.18	5.28	77	51	50	215	172	209	NPF7.3	PREDICTED: protein NRT1/ PTR FAMILY 7.3 [Solanum lycopersicum]	-	-	-	-	-	-	-
Solyc01g086840.3	0.88	0.78	0.5	2.52	2.5	3.42	25	17	9	53	46	75	At1g75040	PREDICTED: thaumatin-like protein 1b [Solanum lycopersicum]	-	-	-	-	-	-	-
Solyc01g087920.2	0.29	0.3	0.27	1.94	1.11	1.3	10	8	6	50	25	35	SCPL40	PREDICTED: serine carboxypeptidase-like 40 isoform X2 [Solanum lycopersicum]	-	-	-	-	-	-	-
Solyc01g090600.4	37.53	33.11	45.75	137.29	151.94	142.12	1113	753	865	3014	2923	3257	PKSA	PREDICTED: type III polyketide synthase A [Solanum lycopersicum]	-	-	-	-	-	GO:0016747//transferase activity, transferring acyl groups other than amino-acyl groups	GO:0008152//metabolic process
Solyc01g094400.3	0.12	0.16	0	0.17	1.71	0.8	2	2	0	2	18	10	ADF12	PREDICTED: actin-depolymerizing factor 12 [Solanum pennellii]	-	-	-	-	-	-	-
Solyc01g097960.3	0	0	0	0.86	0.84	0.53	0	0	0	14	12	9	At5g27980	PREDICTED: late embryogenesis abundant protein 47 [Solanum lycopersicum]	-	-	-	-	-	-	-
Solyc01g104100.3	4.81	4.57	5.13	12.12	10.14	9.15	146.94	107	100	274	201	216	FA02	PREDICTED: 13S globulin seed storage protein 2-like [Solanum lycopersicum]	-	-	-	-	-	-	-
Solyc01g104550.3	0.13	0.1	0.2	0.72	0.24	0.59	5	3	5	21	6	18	WRKY9	PREDICTED: probable WRKY transcription factor 9 [Solanum lycopersicum]	-	-	-	-	-	-	-
Solyc01g104740.3	3.19	3.51	4.85	13.95	12.62	13.75	64	54	62	207	164	213	MBF1C	ethylene-responsive transcriptional coactivator [Solanum lycopersicum]	-	-	-	-	GO:0043231//intracellular membrane-bounded organelle;GO:0043232//intracellular non-membrane-bounded organelle	GO:0001071//nucleic acid binding transcription factor activity;GO:0003677//DNA binding;GO:0003712//transcription cofactor activity	GO:0000160//phosphorelay signal transduction system;GO:0000302//response to reactive oxygen species;GO:0006355//regulation of transcription, DNA-templated;GO:0009642//response to light intensity;GO:0033554//cellular response to stress;GO:0044267//cellular protein metabolic process
Solyc01g105730.1	0	0	0	1.56	1.71	1.79	0	0	0	76	73	91	--	PREDICTED: proline-rich extensin-like protein EPR1 [Solanum lycopersicum]	-	-	-	-	-	-	-
Solyc01g105740.1	0.02	0	0.04	1.65	1.67	1.85	1	0	1	52	46	61	--	PREDICTED: proline-rich extensin-like protein EPR1 [Solanum lycopersicum]	Metabolism;Metabolism;Metabolism;Genetic Information Processing	Global and overview maps;Nucleotide metabolism;Nucleotide metabolism;Transcription	ko01100//Metabolic pathways;ko00230//Purine metabolism;ko00240//Pyrimidine metabolism;ko03020//RNA polymerase	K03006;K03006;K03006;K03006	-	-	-
Solyc01g106620.2	22.64	19.86	20.32	52.91	52.63	58.19	437	294	250	756	659	868	PR1B1	PR1 protein precursor [Solanum lycopersicum]	Organismal Systems;Environmental Information Processing;Environmental Information Processing	Environmental adaptation;Signal transduction;Signal transduction	ko04626//Plant-pathogen interaction;ko04075//Plant hormone signal transduction;ko04016//MAPK signaling pathway - plant	K13449;K13449;K13449	-	-	-
Solyc01g107460.2	2.51	1.8	3.05	5.66	6.13	6.65	58	32	45	97	92	119	--	PREDICTED: uncharacterized protein LOC101248432 [Solanum lycopersicum]	-	-	-	-	-	-	-
Solyc01g107910.4	46.54	46.1	48.56	129.18	114.27	116.78	1048	796	697	2153	1669	2032	CCOAOMT6	PREDICTED: caffeoyl-CoA O-methyltransferase 6 [Solanum lycopersicum]	Metabolism;Metabolism;Metabolism;Metabolism;Metabolism;Metabolism	Global and overview maps;Global and overview maps;Biosynthesis of other secondary metabolites;Amino acid metabolism;Biosynthesis of other secondary metabolites;Biosynthesis of other secondary metabolites	ko01100//Metabolic pathways;ko01110//Biosynthesis of secondary metabolites;ko00940//Phenylpropanoid biosynthesis;ko00360//Phenylalanine metabolism;ko00941//Flavonoid biosynthesis;ko00945//Stilbenoid, diarylheptanoid and gingerol biosynthesis	K00588;K00588;K00588;K00588;K00588;K00588	-	GO:0008171//O-methyltransferase activity;GO:0043169//cation binding	GO:0000097//sulfur amino acid biosynthetic process;GO:0006575//cellular modified amino acid metabolic process;GO:0006950//response to stress;GO:0009699//phenylpropanoid biosynthetic process;GO:0009891//positive regulation of biosynthetic process
Solyc01g110230.1	1.76	1.07	2.02	3.01	3.52	4.17	30	14	22	38	39	55	PLA2	PREDICTED: protein terminal ear1-like [Solanum lycopersicum]	-	-	-	-	-	-	-
Solyc01g111340.4	1.91	1.79	1.99	7.65	6.1	5.01	92	66	61	272	190	186	rsgI6	PREDICTED: endo-1,4-beta-xylanase UM03411 isoform X1 [Solanum pennellii]	-	-	-	-	-	-	-
Solyc02g014220.3	0.16	0.12	0.18	1.17	1.04	0.85	7	4	5	37	29	28	At1g48930	PREDICTED: endoglucanase 5 [Solanum lycopersicum]	-	-	-	-	-	GO:0004553//hydrolase activity, hydrolyzing O-glycosyl compounds;GO:0005488//binding	GO:0044238//primary metabolic process
Solyc02g064570.2	0	0	0	1.16	0.77	1.29	0	0	0	12	7	14	--	PREDICTED: VQ motif-containing protein 29-like [Capsicum annuum]	-	-	-	-	-	-	-
Solyc02g067190.4	0	0	0	0.53	0.35	0.22	0	0	0	7	4	3	Os06g0231050	PREDICTED: casparian strip membrane protein 1 [Solanum lycopersicum]	-	-	-	-	GO:0031224//intrinsic component of membrane	-	GO:0045229//external encapsulating structure organization
Solyc02g067790.4	1.39	1.38	1	4.7	3.73	4.19	46	35	21	115	80	107	NRT2.7	PREDICTED: high affinity nitrate transporter 2.7 [Solanum lycopersicum]	Metabolism	Energy metabolism	ko00910//Nitrogen metabolism	K02575	-	-	-
Solyc02g068680.1	2.97	3.29	3.2	7.6	6.98	7.24	92	78	63	174	140	173	--	PREDICTED: uncharacterized protein LOC104646058, partial [Solanum lycopersicum]	-	-	-	-	-	-	-
Solyc02g070200.3	5.92	6.68	7.52	27.33	23.32	25.64	215	186	174	734	549	719	At5g44440	PREDICTED: tetrahydrocannabinolic acid synthase-like [Solanum lycopersicum]	-	-	-	-	-	-	-
Solyc02g071360.4	1.39	1.39	1.27	2.97	2.59	2.8	43	33	25	68	52	67	SRG1	PREDICTED: protein SRG1 [Solanum lycopersicum]	-	-	-	-	-	-	-
Solyc02g071470.4	0.07	0	0	0.72	0.26	0.69	2	0	0	16	5	16	SRG1	PREDICTED: protein SRG1-like [Solanum lycopersicum]	-	-	-	-	-	-	-
Solyc02g076910.3	0.75	0.73	0.98	3.87	4.37	3.34	24	18	20	92	91	83	SAG12	PREDICTED: senescence-specific cysteine protease SAG39-like [Solanum lycopersicum]	-	-	-	-	-	-	-
Solyc02g079170.3	7.45	6.88	6.66	13.84	14.56	15.16	381	270	217	524	483	599	NDB2	PREDICTED: external alternative NAD(P)H-ubiquinone oxidoreductase B2, mitochondrial [Solanum lycopersicum]	-	-	-	-	-	GO:0000166//nucleotide binding;GO:0003824//catalytic activity	GO:0044710//single-organism metabolic process
Solyc02g081890.4	3.01	2.83	2.34	11.07	12.06	12.89	89	64	44	242	231	294	GLCAT14A	PREDICTED: beta-glucuronosyltransferase GlcAT14A-like [Solanum lycopersicum]	-	-	-	-	-	GO:0016740//transferase activity	-
Solyc02g093330.4	1.92	1.96	2.25	4.36	4.31	4.17	120	94	90	202	175	202	NUP98B	PREDICTED: nuclear pore complex protein NUP98B-like isoform X3 [Solanum tuberosum]	Genetic Information Processing	Translation	ko03013//RNA transport	K14297	-	-	-
Solyc02g093480.4	2.01	1.58	2.51	4.88	3.82	5.78	78	47	62	140	96	173	--	PREDICTED: uncharacterized protein LOC101259386 isoform X1 [Solanum lycopersicum]	-	-	-	-	-	-	-
Solyc03g005140.2	0.69	1.02	0.9	2.12	3.44	3.43	23	26	19	52	74	88	STP8	PREDICTED: sugar transport protein 8 [Solanum lycopersicum]	-	-	-	-	GO:0031224//intrinsic component of membrane	GO:0022857//transmembrane transporter activity	GO:0044763//single-organism cellular process;GO:0044765//single-organism transport
Solyc03g007940.4	0.46	0.5	0.24	1.15	0.95	1.97	12.11	10	4	22.44	16.29	40	GSVIVT00026920001	PREDICTED: probable polygalacturonase [Solanum lycopersicum]	-	-	-	-	-	GO:0016787//hydrolase activity	GO:0044238//primary metabolic process;GO:0045229//external encapsulating structure organization
Solyc03g025650.2	0.13	0.28	0.47	1.51	0.8	1.06	3	5	7	26	12	19	VIT_06s0061g00120	glucan endo-1,3-beta-glucosidase GVI [Dorcoceras hygrometricum]	-	-	-	-	-	-	-
Solyc03g025680.3	3.44	2.76	3.18	8.85	6.84	7.37	66.77	41.17	39.39	127.34	86.22	110.64	--	PAR-1c [Nicotiana tabacum]	-	-	-	-	-	-	-
Solyc03g026360.1	3.39	2.46	1.58	4.75	6.58	4.87	27	15	8	28	34	30	--	LysM domain-containing protein [Cephalotus follicularis]	-	-	-	-	-	-	-
Solyc03g031480.3	0	0.13	0.16	0.97	1.26	0.93	0	1	1	7	8	7	--	PREDICTED: fruit-specific protein-like [Solanum pennellii]	-	-	-	-	-	-	-
Solyc03g033490.3	0.66	0.93	0.82	3.39	4.6	4.11	14	15	11	53	63	67	TLP1	PREDICTED: thaumatin-like protein 1b [Solanum lycopersicum]	-	-	-	-	-	-	-
Solyc03g046580.1	8.5	9.21	9.19	71.23	67.36	71.42	190	158	131	1179	977	1234	--	PREDICTED: formin-like protein 3 [Solanum lycopersicum]	-	-	-	-	-	-	-
Solyc03g058370.2	0	0	0	2.2	1.49	1.82	0	0	0	37	22	32	-	-	-	-	-	-	-	-	-
Solyc03g083460.3	6.97	7.71	7.71	16.14	14.63	16.47	224	190	158	384	305	409	ATL22	PREDICTED: RING-H2 finger protein ATL22-like [Solanum lycopersicum]	-	-	-	-	-	GO:0005488//binding	-
Solyc03g093890.3	2.38	3.1	2.03	5.53	5.92	5.67	57	57	31	98	92	105	MYB14	R2R3MYB transcription factor 52 [Solanum lycopersicum]	Organismal Systems	Environmental adaptation	ko04626//Plant-pathogen interaction	K09422	-	-	-
Solyc03g111800.2	6.28	5.88	5.77	15.19	14.78	15.03	304	218	178	544	464	562	SOBIR1	leucine-rich repeat receptor-like serine/threonine/tyrosine-protein kinase SOBIR1 precursor [Solanum lycopersicum]	-	-	-	-	-	-	-
Solyc03g111815.1	6.89	6.45	6.82	18.91	18.55	19.3	382.29	274.2	241.2	776.59	667.69	827.26	SEOB	PREDICTED: protein SIEVE ELEMENT OCCLUSION B-like [Solanum lycopersicum]	-	-	-	-	-	-	-
Solyc03g113530.3	3.85	4.01	4.58	15.67	16.5	14.51	99	79	75	298	275	288	MYB35	PREDICTED: transcription factor MYB35 [Solanum lycopersicum]	Organismal Systems	Environmental adaptation	ko04626//Plant-pathogen interaction	K09422	-	-	-
Solyc03g118580.3	0	0	0	0.53	0.87	0.36	0	0	0	7	10	5	--	PREDICTED: non-specific lipid-transfer protein-like protein At2g13820 [Solanum lycopersicum]	-	-	-	-	-	-	-
Solyc04g005740.1	0.66	1.12	1.14	1.87	2.54	3.92	10	13	11	21	25	46	--	PREDICTED: E3 ubiquitin-protein ligase SDIR1-like [Solanum pennellii]	-	-	-	-	-	-	-
Solyc04g009850.4	5	4.27	4.82	11.81	9.42	10.17	148.13	97	91	259	181	233	At1g06620	PREDICTED: 1-aminocyclopropane-1-carboxylate oxidase homolog 1-like [Solanum lycopersicum]	-	-	-	-	-	-	-
Solyc04g048905.1	0.25	0.22	0.03	0.55	0.65	0.73	14	9.7	1	23.1	23.98	32	--	PREDICTED: uncharacterized protein LOC104234204 [Nicotiana sylvestris]	-	-	-	-	-	-	-
Solyc04g072280.3	0	0	0	0.16	0.19	0.13	0	0	0	5	5	4	LAC14	PREDICTED: laccase-14-like [Solanum lycopersicum]	-	-	-	-	-	-	-
Solyc04g074020.2	1.23	1.25	1.37	9.26	10.3	8.6	82.08	63.88	58.22	457.61	446.07	443.68	MIK2	PREDICTED: LOW QUALITY PROTEIN: MDIS1-interacting receptor like kinase 2-like [Solanum lycopersicum]	-	-	-	-	-	-	-
Solyc04g077580.3	0.3	0.19	0.7	3	3.65	2.68	2	1	3	15	16	14	PSK3	PREDICTED: phytosulfokines 3-like [Solanum lycopersicum]	-	-	-	-	-	-	-
Solyc04g079890.4	10.44	11.09	13.73	59.8	51.7	50.18	211	172	177	895	678	784	-	-	-	-	-	-	-	-	-
Solyc04g081830.1	0.03	0	0	1.06	0.61	0.81	1	0	0	24	12	19	UGT94E5	PREDICTED: beta-D-glucosyl crocetin beta-1,6-glucosyltransferase-like [Solanum lycopersicum]	Metabolism	Global and overview maps	ko01110//Biosynthesis of secondary metabolites	K21354	-	-	-
Solyc05g008320.1	0.17	0.11	0.33	1.81	1.23	1.03	4	2	5	32	19	19	--	fasciclin-like arabinogalactan protein 20 [Dorcoceras hygrometricum]	-	-	-	-	-	-	-
Solyc05g024260.3	18.79	16.83	18.34	49.87	47.2	48.63	540	371	336	1061	880	1080	N3	PREDICTED: bidirectional sugar transporter N3 [Solanum lycopersicum]	-	-	-	-	GO:0031224//intrinsic component of membrane	-	GO:0008643//carbohydrate transport
Solyc05g047510.3	0	0.24	0.14	1.1	0.56	0.47	0	4	2	18	8	8	SOT12	PREDICTED: cytosolic sulfotransferase 12-like [Solanum pennellii]	-	-	-	-	-	-	-
Solyc05g050700.1	79.32	85.67	79.96	257.38	262.85	281.27	2188	1812	1406	5255	4703	5995	--	PREDICTED: LRR receptor-like serine/threonine-protein kinase FLS2 [Solanum lycopersicum]	-	-	-	-	-	-	-
Solyc05g052330.3	0	0	0	0.45	0.77	0.79	0	0	0	6	9	11	EXPB5	PREDICTED: expansin-B4-like [Solanum lycopersicum]	-	-	-	-	-	-	-
Solyc05g053620.3	9.43	9.13	9.3	46.6	48	54.06	202	150	127	739	667	895	PP2B10	PREDICTED: F-box protein PP2-B10-like [Capsicum annuum]	-	-	-	-	-	-	-
Solyc06g036290.3	7.46	6.45	7.43	20.92	23.77	24.4	419	278	266	870	866	1059	HSP83A	heat shock protein 90 [Solanum lycopersicum]	Organismal Systems;Genetic Information Processing	Environmental adaptation;Folding, sorting and degradation	ko04626//Plant-pathogen interaction;ko04141//Protein processing in endoplasmic reticulum	K04079;K04079	-	-	-
Solyc06g051000.2	0	0	0.03	0.2	0.2	0.08	0	0	1	7	6	3	At3g56080	PREDICTED: probable methyltransferase PMT22 [Solanum lycopersicum]	-	-	-	-	-	-	-
Solyc06g051860.3	0.7	0.94	0.61	2.01	1.59	1.57	34	35	19	72	50	59	PHT1-11	PREDICTED: inorganic phosphate transporter 1-11 isoform X1 [Solanum lycopersicum]	-	-	-	-	-	GO:0005215//transporter activity	GO:0044763//single-organism cellular process
Solyc06g053380.3	1.81	1.93	1.61	7.11	7.16	7.4	44	36	25	128	113	139	EP3	PREDICTED: endochitinase PR4-like [Solanum lycopersicum]	Metabolism;Metabolism	Global and overview maps;Carbohydrate metabolism	ko01100//Metabolic pathways;ko00520//Amino sugar and nucleotide sugar metabolism	K01183;K01183	-	-	-
Solyc06g054030.2	0	0	0	0.25	0.47	1.11	0	0	0	3	5	14	--	PREDICTED: non-specific lipid-transfer protein-like protein At2g13820 [Solanum lycopersicum]	-	-	-	-	-	-	-
Solyc06g062420.4	0.29	0.48	0.35	1.79	1.02	1.05	4	5	3	18	9	11	--	hypothetical protein CICLE_v10026890mg [Citrus clementina]	-	-	-	-	-	-	-
Solyc06g069250.2	0.67	0.87	1.34	2.44	3.96	2.83	7	7	9	19	27	23	--	PREDICTED: uncharacterized protein LOC104648041 [Solanum lycopersicum]	-	-	-	-	-	-	-
Solyc06g069650.4	0.04	0.07	0.04	0.26	0.14	0.23	3	4	2	15	7	14	At1g74360	PREDICTED: probable LRR receptor-like serine/threonine-protein kinase At1g74360 [Solanum lycopersicum]	-	-	-	-	-	-	-
Solyc06g075320.3	0.14	0.11	0.13	0.76	0.61	0.69	5	3	3	20	14	19	At2g28490	PREDICTED: vicilin-like seed storage protein At2g28490 [Solanum lycopersicum]	-	-	-	-	-	-	-
Solyc06g076170.4	0.65	0.92	0.89	1.8	2.01	2.09	23	25	20	47	46	57	GLC1	PREDICTED: glucan endo-1,3-beta-glucosidase [Solanum lycopersicum]	-	-	-	-	-	GO:0008422//beta-glucosidase activity	GO:0044238//primary metabolic process
Solyc07g005100.4	20.97	18.59	21.79	43.94	39.64	41.57	628	427	416	974	770	962	ChiC	PREDICTED: chitotriosidase-1 [Solanum lycopersicum]	Metabolism;Metabolism	Global and overview maps;Carbohydrate metabolism	ko01100//Metabolic pathways;ko00520//Amino sugar and nucleotide sugar metabolism	K01183;K01183	-	GO:0016787//hydrolase activity	GO:0008152//metabolic process
Solyc07g042460.2	1.63	1.82	1.76	3.88	4.51	4.5	124	106	85	218	222	264	RBOHE	PREDICTED: respiratory burst oxidase homolog protein E [Solanum lycopersicum]	Organismal Systems;Environmental Information Processing	Environmental adaptation;Signal transduction	ko04626//Plant-pathogen interaction;ko04016//MAPK signaling pathway - plant	K13447;K13447	-	-	-
Solyc07g043240.4	2.16	2.04	2.13	5.65	5.1	5.05	62	45	39	120	95	112	PME8	PREDICTED: probable pectinesterase 8 [Solanum lycopersicum]	-	-	-	-	-	-	-
Solyc07g044870.4	0	0.04	0	0.21	0.19	0.32	0	1	0	5	4	8	PG1	PREDICTED: polygalacturonase-like [Solanum lycopersicum]	Metabolism;Metabolism	Global and overview maps;Carbohydrate metabolism	ko01100//Metabolic pathways;ko00040//Pentose and glucuronate interconversions	K01213;K01213	-	-	-
Solyc07g054280.1	1.15	1.27	1.02	2.6	2.92	2.49	39	33	22	65	64	65	TDC1	PREDICTED: aromatic-L-amino-acid decarboxylase-like [Solanum lycopersicum]	Metabolism;Metabolism;Metabolism;Metabolism;Metabolism;Metabolism;Metabolism;Metabolism	Global and overview maps;Global and overview maps;Amino acid metabolism;Amino acid metabolism;Amino acid metabolism;Biosynthesis of other secondary metabolites;Biosynthesis of other secondary metabolites;Biosynthesis of other secondary metabolites	ko01100//Metabolic pathways;ko01110//Biosynthesis of secondary metabolites;ko00360//Phenylalanine metabolism;ko00350//Tyrosine metabolism;ko00380//Tryptophan metabolism;ko00950//Isoquinoline alkaloid biosynthesis;ko00901//Indole alkaloid biosynthesis;ko00965//Betalain biosynthesis	K01593;K01593;K01593;K01593;K01593;K01593;K01593;K01593	-	-	-
Solyc07g055710.3	0.64	0.72	0.87	2.65	1.58	1.74	22	19	19	67	35	46	HSFA4C	PREDICTED: heat stress transcription factor A-4c-like [Solanum lycopersicum]	-	-	-	-	-	-	-
Solyc07g056300.1	1.13	0.7	0.93	2.56	4.66	5.75	19	9	10	32	51	75	AHL16	PREDICTED: AT-hook motif nuclear-localized protein 16 [Solanum pennellii]	-	-	-	-	-	-	-
Solyc07g062480.2	0.15	0.33	0.16	0.41	1.62	1.75	3	5	2	6	21	27	EP1	PREDICTED: epidermis-specific secreted glycoprotein EP1-like [Solanum lycopersicum]	-	-	-	-	-	-	-
Solyc07g062490.1	49.67	49.15	49.38	103.33	95.66	101.9	991	752	628	1526	1238	1571	EP1	PREDICTED: epidermis-specific secreted glycoprotein EP1-like [Solanum lycopersicum]	-	-	-	-	-	-	-
Solyc07g064410.1	0.49	0.12	0.42	1.39	0.83	1.16	11	2	6	23	12	20	FAD4	PREDICTED: fatty acid desaturase 4, chloroplastic [Solanum lycopersicum]	-	-	-	-	-	-	-
Solyc07g065360.2	2.05	2.35	2.17	4.86	4.13	4.55	49	43	33	86	64	84	QRT1	PREDICTED: pectinesterase QRT1 [Solanum lycopersicum]	Metabolism;Metabolism	Global and overview maps;Carbohydrate metabolism	ko01100//Metabolic pathways;ko00040//Pentose and glucuronate interconversions	K01051;K01051	-	-	-
Solyc07g065410.1	0.73	0.76	0.69	2.57	3.84	3.41	5	4	3	13	17	18	--	PREDICTED: uncharacterized protein LOC107025426 [Solanum pennellii]	-	-	-	-	-	-	-
Solyc08g005120.3	0.37	0.62	0.33	1.85	1.3	1.09	7	9	4	26	16	16	TKPR1	PREDICTED: cinnamoyl-CoA reductase-like SNL6 [Solanum lycopersicum]	-	-	-	-	-	-	-
Solyc08g005710.3	0.99	0.53	0.76	1.66	1.61	1.3	49	20	24	61	52	50	CPS2	PREDICTED: copal-8-ol diphosphate hydratase, chloroplastic [Solanum lycopersicum]	Metabolism;Metabolism;Metabolism	Global and overview maps;Global and overview maps;Metabolism of terpenoids and polyketides	ko01100//Metabolic pathways;ko01110//Biosynthesis of secondary metabolites;ko00904//Diterpenoid biosynthesis	K04120;K04120;K04120	-	-	-
Solyc08g008200.3	2.74	2.87	2.75	5.39	5.74	6.07	142	114	91	207	193	243	CHX17	PREDICTED: cation/H(+) antiporter 18-like [Solanum pennellii]	-	-	-	-	-	-	-
Solyc08g013830.1	2.1	2.17	3.55	10.61	9.49	7.84	63	50	68	236	185	182	HHT1	PREDICTED: omega-hydroxypalmitate O-feruloyl transferase [Solanum lycopersicum]	Metabolism	Lipid metabolism	ko00073//Cutin, suberine and wax biosynthesis	K15400	-	GO:0016413//O-acetyltransferase activity	-
Solyc08g044390.1	0.11	0.07	0.09	0.49	0.61	0.51	4	2	2	13	14	14	--	PREDICTED: protein PRRC2C-like [Erythranthe guttata]	-	-	-	-	-	-	-
Solyc08g061920.3	0.1	0.03	0.32	2.04	1.7	0.81	4	1	8	60	44	25	-	-	-	-	-	-	-	-	-
Solyc08g062220.3	1.15	0.82	1.55	2.64	2.97	2.6	42	23	36	71	70	73	UGT74F2	PREDICTED: UDP-glycosyltransferase 74F2-like [Solanum lycopersicum]	-	-	-	-	-	GO:0016757//transferase activity, transferring glycosyl groups	-
Solyc08g065780.2	1.61	1.9	2.04	10.01	6.88	7.75	52	47	42	239	144	193	At4g32940	PREDICTED: vacuolar-processing enzyme-like [Solanum lycopersicum]	-	-	-	-	-	-	-
Solyc08g066400.3	13.08	12.37	12.53	27.05	27.72	32.78	288	209	176	441	396	558	HD16	PREDICTED: casein kinase 1-like protein HD16 [Solanum lycopersicum]	-	-	-	-	-	-	-
Solyc08g067340.4	2.06	2.39	2.52	5.2	3.86	5.37	55	49	43	103	67	111	WRKY40	PREDICTED: probable WRKY transcription factor 40 [Solanum lycopersicum]	-	-	-	-	-	-	-
Solyc08g068860.3	0.54	0.48	0.89	2.18	1.31	1.28	19	13	20	57	30	35	nep2	PREDICTED: aspartyl protease AED1-like [Solanum lycopersicum]	-	-	-	-	-	-	-
Solyc08g080100.4	0.2	0.37	0.32	1.2	0.68	0.99	5	7	5	22	11	19	-	-	-	-	-	-	-	-	-
Solyc08g081620.4	10.68	7.76	9.45	22.4	19.47	18.87	427	238	241	663	505	583	-	-	-	-	-	-	-	-	-
Solyc09g007520.3	0.37	0.22	0.31	0.93	0.66	0.92	13	6	7	24	15	25	PER21	PREDICTED: peroxidase 21 [Solanum lycopersicum]	Metabolism;Metabolism;Metabolism	Global and overview maps;Global and overview maps;Biosynthesis of other secondary metabolites	ko01100//Metabolic pathways;ko01110//Biosynthesis of secondary metabolites;ko00940//Phenylpropanoid biosynthesis	K00430;K00430;K00430	GO:0044444//cytoplasmic part	GO:0003824//catalytic activity;GO:0043169//cation binding;GO:0046906//tetrapyrrole binding	GO:0006950//response to stress;GO:0009620//response to fungus;GO:0042743//hydrogen peroxide metabolic process;GO:0044710//single-organism metabolic process
Solyc09g008620.3	1.48	1.61	1.59	7.33	7.14	6.86	60	50	41	220	188	215	PAB7	PREDICTED: polyadenylate-binding protein 7 [Solanum lycopersicum]	Genetic Information Processing;Genetic Information Processing;Genetic Information Processing	Translation;Folding, sorting and degradation;Translation	ko03013//RNA transport;ko03018//RNA degradation;ko03015//mRNA surveillance pathway	K13126;K13126;K13126	-	-	-
Solyc09g009240.1	0.07	0	0	1.39	0.34	0.86	1	0	0	14	3	9	ERF024	PREDICTED: ethylene-responsive transcription factor ERF024-like [Solanum lycopersicum]	-	-	-	-	-	-	GO:0010467//gene expression;GO:0034645//cellular macromolecule biosynthetic process
Solyc09g011270.4	7.25	7.25	9.02	15.54	17.34	18.84	116	89	92	184	180	233	--	PREDICTED: diacylglycerol kinase theta-like [Nicotiana sylvestris]	-	-	-	-	-	-	-
Solyc09g011280.1	0.25	0.11	0.26	1.69	1.16	1.4	3	1	2	15	9	13	--	PREDICTED: pectinesterase inhibitor 2-like [Nicotiana tomentosiformis]	-	-	-	-	-	-	-
Solyc09g065080.2	0	0	0.08	19.19	18.61	18.99	0	0	1	273	232	282	CSTF64	PREDICTED: cleavage stimulating factor 64-like [Solanum lycopersicum]	Genetic Information Processing	Translation	ko03015//mRNA surveillance pathway	K14407	-	-	-
Solyc09g065320.3	0.24	0.21	0	0.86	1.11	2.17	3	2	0	8	9	21	--	PREDICTED: fasciclin-like arabinogalactan protein 21 [Solanum lycopersicum]	-	-	-	-	-	-	-
Solyc09g072840.3	0.14	0.09	0.11	0.38	1.82	0.63	2	1	1	4	17	7	--	PREDICTED: uncharacterized protein LOC107878776 [Capsicum annuum]	-	-	-	-	-	-	-
Solyc09g082270.4	15.16	16.93	20.37	38.35	37.8	29.39	251	215	215	470	406	376	-	-	-	-	-	-	-	-	-
Solyc09g082300.3	0.05	0.07	0	0.29	1.08	0.77	1	1	0	4	13	11	--	PREDICTED: non-specific lipid transfer protein GPI-anchored 2-like [Solanum lycopersicum]	-	-	-	-	-	-	-
Solyc09g082460.3	1.78	2.49	1.45	3.87	3.86	4.09	54	58	28	87	76	96	HMT3	PREDICTED: homocysteine S-methyltransferase 2 [Solanum lycopersicum]	Metabolism;Metabolism;Metabolism	Global and overview maps;Global and overview maps;Amino acid metabolism	ko01100//Metabolic pathways;ko01110//Biosynthesis of secondary metabolites;ko00270//Cysteine and methionine metabolism	K00547;K00547;K00547	-	GO:0008172//S-methyltransferase activity	GO:0008152//metabolic process
Solyc09g082700.2	1.72	1.29	1.14	4.02	2.24	3.59	26	15	11	45	22	42	ELIP1	PREDICTED: early light-induced protein, chloroplastic-like [Solanum pennellii]	-	-	-	-	-	-	-
Solyc09g082870.3	1.81	2.44	1.93	4.21	4.78	4.48	131	135	89	225	224	250	ACA12	PREDICTED: calcium-transporting ATPase 12, plasma membrane-type-like [Solanum tuberosum]	-	-	-	-	-	-	-
Solyc09g098470.3	0.08	0.05	0	0.46	0.53	0.64	2	1	0	9	9	13	--	PREDICTED: uncharacterized protein LOC101246568 [Solanum lycopersicum]	-	-	-	-	-	-	-
Solyc10g005300.3	0.08	0.07	0.04	0.94	0.43	0.54	3	2	1	25	10	15	PBL23	PREDICTED: serine/threonine-protein kinase CDL1-like [Solanum lycopersicum]	-	-	-	-	-	-	-
Solyc10g005760.3	0.71	0.46	0.76	4.53	5.92	5.31	16	8	11	76	87	93	MYB80	PREDICTED: transcription factor MYB80 [Solanum lycopersicum]	Organismal Systems	Environmental adaptation	ko04626//Plant-pathogen interaction	K09422	-	-	-
Solyc10g006080.3	0.17	0.07	0.04	2.53	2.36	3.49	6	2	1	66	54	95	NHX4	PREDICTED: sodium/hydrogen exchanger 4 [Solanum lycopersicum]	-	-	-	-	-	-	-
Solyc10g007070.4	1.13	0.81	0.63	1.88	2.37	1.61	31	17	11	38	42	34	ENODL1	PREDICTED: early nodulin-like protein 2 [Solanum lycopersicum]	-	-	-	-	-	-	-
Solyc10g007230.2	2.15	3.26	2.79	5.21	6.94	5.08	86	100	71	154	180	157	TTL1	PREDICTED: inactive TPR repeat-containing thioredoxin TTL3-like [Solanum lycopersicum]	-	-	-	-	-	-	-
Solyc10g008030.4	0.65	0.69	0.38	3.24	3.51	2.53	16	13	6	59	56	48	TBL39	PREDICTED: protein trichome birefringence-like 39 [Solanum lycopersicum]	-	-	-	-	-	-	-
Solyc10g017620.3	0	0	0	1.01	1.15	0.92	0	0	0	20	20	19	At5g51830	PREDICTED: probable fructokinase-7 [Solanum pennellii]	Metabolism;Metabolism;Metabolism;Metabolism	Global and overview maps;Carbohydrate metabolism;Carbohydrate metabolism;Carbohydrate metabolism	ko01100//Metabolic pathways;ko00520//Amino sugar and nucleotide sugar metabolism;ko00500//Starch and sucrose metabolism;ko00051//Fructose and mannose metabolism	K00847;K00847;K00847;K00847	GO:0044444//cytoplasmic part	GO:0004396//hexokinase activity	GO:0016310//phosphorylation;GO:0019321//pentose metabolic process
Solyc10g017830.1	2.02	2.63	1.92	6.58	6.17	5.6	56	56	34	135	111	120	--	PREDICTED: serine/threonine-protein kinase BLUS1-like [Solanum lycopersicum]	-	-	-	-	-	-	-
Solyc10g039297.1	0.03	0.02	0	0.09	0.17	0.14	2	1	0	5	8	8	--	PREDICTED: uncharacterized protein LOC109214591 [Nicotiana attenuata]	-	-	-	-	-	-	-
Solyc10g076370.3	0.7	0.91	0.87	3.18	3.97	3.24	19	19	15	64	70	68	DREB2A	PREDICTED: dehydration-responsive element-binding protein 2A-like [Solanum lycopersicum]	-	-	-	-	-	-	-
Solyc10g078820.2	2.01	2.37	2.08	7.27	5.84	6.5	62	56	41	166	117	155	Os04g0584300	PREDICTED: probable protein phosphatase 2C 43 [Solanum lycopersicum]	-	-	-	-	-	-	-
Solyc10g081760.3	1.29	1.45	1.69	2.91	3.72	2.94	73	63	61	122	137	129	MORC7	PREDICTED: protein MICRORCHIDIA 7-like [Solanum lycopersicum]	-	-	-	-	-	-	-
Solyc10g086450.1	0.54	0.23	0.42	1.94	2.36	1.63	6	2	3	16	17	14	--	PREDICTED: cyclin-dependent protein kinase inhibitor SMR3-like [Solanum lycopersicum]	-	-	-	-	-	-	-
Solyc11g007410.3	15.84	15.86	17.31	35.48	38.04	36.36	684.13	525.3	476.48	1134.13	1065.43	1213.12	LRK10	PREDICTED: rust resistance kinase Lr10-like [Solanum lycopersicum]	-	-	-	-	-	-	-
Solyc11g008860.3	0.57	0.14	0.24	9.6	13.68	11.52	22	4	6	273	341	342	Bp10	PREDICTED: L-ascorbate oxidase homolog [Solanum lycopersicum]	Metabolism;Metabolism	Global and overview maps;Carbohydrate metabolism	ko01100//Metabolic pathways;ko00053//Ascorbate and aldarate metabolism	K00423;K00423	-	-	-
Solyc11g011300.2	1.25	0.77	1.38	12.37	12.41	10.97	61	29	43	448	394	415	--	PREDICTED: probable rhamnogalacturonate lyase B isoform X1 [Solanum lycopersicum]	-	-	-	-	-	-	-
Solyc11g018570.1	146.49	142.63	145.15	926.25	888.52	945.49	2514	1877	1588	11766	9891	12538	--	PREDICTED: protein TAP1-like [Nicotiana attenuata]	-	-	-	-	-	-	-
Solyc11g066400.1	0.81	0.73	0.56	1.57	1.87	1.64	16	11	7	23	24	25	ZAT5	PREDICTED: zinc finger protein ZAT5 [Solanum lycopersicum]	-	-	-	-	-	-	-
Solyc11g067270.1	0.24	0	0.16	0.42	0.75	0.94	7	0	3	9	14	21	ASAT3	acylsugar acyltransferase 3 [Solanum lycopersicum]	Metabolism;Metabolism;Metabolism;Metabolism;Metabolism	Global and overview maps;Global and overview maps;Biosynthesis of other secondary metabolites;Biosynthesis of other secondary metabolites;Biosynthesis of other secondary metabolites	ko01100//Metabolic pathways;ko01110//Biosynthesis of secondary metabolites;ko00940//Phenylpropanoid biosynthesis;ko00941//Flavonoid biosynthesis;ko00945//Stilbenoid, diarylheptanoid and gingerol biosynthesis	K13065;K13065;K13065;K13065;K13065	-	-	-
Solyc11g070080.1	0.04	0.05	0.06	2.19	2.07	1.38	1	1	1	41	34	27	--	PREDICTED: uncharacterized protein LOC102580671 [Solanum tuberosum]	-	-	-	-	-	-	-
Solyc11g070090.1	0.37	0.44	0.39	12.46	10.76	12.29	12	11	8	300	227	309	--	PREDICTED: uncharacterized protein LOC101254164 [Solanum lycopersicum]	-	-	-	-	-	-	-
Solyc11g071780.1	0.8	0.81	0.14	1.91	1.36	2.63	9	7	1	16	10	23	--	PREDICTED: uncharacterized protein LOC101260996 [Solanum lycopersicum]	-	-	-	-	-	-	-
Solyc11g072670.1	2.55	2.92	4.97	9.99	7.66	9.73	41	36	51	119	80	121	--	PREDICTED: uncharacterized protein LOC102602586 [Solanum tuberosum]	-	-	-	-	-	-	-
Solyc12g005360.3	1.09	2.39	1.4	4.21	4.42	3.46	22	37	18	63	58	54	MEKK1	PREDICTED: mitogen-activated protein kinase kinase kinase ANP1-like [Solanum lycopersicum]	-	-	-	-	-	-	-
Solyc12g010530.3	0	0.06	0	0.67	0.15	1.05	0	2	0	20	4	33	At4g32285	ANTH domain-containing protein, partial [Cephalotus follicularis]	-	-	-	-	-	-	-
Solyc12g010800.2	1.7	1.9	1.83	5.13	4.28	4.34	35	30	24	78	57	69	BZIP34	PREDICTED: basic leucine zipper 34-like [Solanum lycopersicum]	-	-	-	-	-	-	-
Solyc12g017390.3	0	0	0	0.26	0.2	0.12	0	0	0	6	4	3	AGC1-7	serine/threonine-protein kinase [Solanum lycopersicum]	-	-	-	-	-	-	-
Solyc12g049430.1	0.78	1.17	1.41	3.64	1.86	2.73	20	23	23	69	31	54	CYP59	PREDICTED: peptidyl-prolyl cis-trans isomerase CYP59-like [Solanum lycopersicum]	-	-	-	-	GO:0043231//intracellular membrane-bounded organelle;GO:0044444//cytoplasmic part	GO:0003676//nucleic acid binding;GO:0016859//cis-trans isomerase activity;GO:0046914//transition metal ion binding	GO:0000377//RNA splicing, via transesterification reactions with bulged adenosine as nucleophile;GO:0018208//peptidyl-proline modification
Solyc12g055730.3	0.15	0.07	0.28	1.19	1.2	1.04	6	2	7	35	31	32	--	Lipase, class 3 [Corchorus capsularis]	-	-	-	-	-	-	-
Solyc12g070090.1	1.89	1.3	1.22	3.45	4.45	4.31	34	18	14	46	52	60	FAAH	PREDICTED: fatty acid amide hydrolase-like [Solanum lycopersicum]	-	-	-	-	-	-	-
Solyc12g087840.1	1.04	0.62	0.3	2.49	2.26	1.65	22	10	4	39	31	27	ATL54	PREDICTED: RING-H2 finger protein ATL54-like [Solanum lycopersicum]	-	-	-	-	-	-	-
Solyc12g088000.2	0.14	0.05	0.11	3.03	2.59	2.63	4	1	2	64	48	58	At5g53970	PREDICTED: probable aminotransferase TAT2 [Solanum lycopersicum]	Metabolism;Metabolism;Metabolism;Metabolism;Metabolism;Metabolism;Metabolism;Metabolism;Metabolism;Metabolism	Global and overview maps;Global and overview maps;Global and overview maps;Amino acid metabolism;Amino acid metabolism;Amino acid metabolism;Amino acid metabolism;Metabolism of cofactors and vitamins;Biosynthesis of other secondary metabolites;Biosynthesis of other secondary metabolites	ko01100//Metabolic pathways;ko01110//Biosynthesis of secondary metabolites;ko01230//Biosynthesis of amino acids;ko00270//Cysteine and methionine metabolism;ko00360//Phenylalanine metabolism;ko00350//Tyrosine metabolism;ko00400//Phenylalanine, tyrosine and tryptophan biosynthesis;ko00130//Ubiquinone and other terpenoid-quinone biosynthesis;ko00960//Tropane, piperidine and pyridine alkaloid biosynt…	K00815;K00815;K00815;K00815;K00815;K00815;K00815;K00815;K00815;K00815	-	-	-
Solyc12g088160.3	2.38	2.51	2.26	13.46	14.16	14.76	104	84	63	435	401	498	PCKA	PREDICTED: phosphoenolpyruvate carboxykinase [ATP]-like [Solanum lycopersicum]	Metabolism;Metabolism;Metabolism;Metabolism;Metabolism;Metabolism;Metabolism	Global and overview maps;Global and overview maps;Global and overview maps;Carbohydrate metabolism;Carbohydrate metabolism;Energy metabolism;Carbohydrate metabolism	ko01100//Metabolic pathways;ko01110//Biosynthesis of secondary metabolites;ko01200//Carbon metabolism;ko00010//Glycolysis / Gluconeogenesis;ko00620//Pyruvate metabolism;ko00710//Carbon fixation in photosynthetic organisms;ko00020//Citrate cycle (TCA cycle)	K01610;K01610;K01610;K01610;K01610;K01610;K01610	-	GO:0000166//nucleotide binding;GO:0004611//phosphoenolpyruvate carboxykinase activity;GO:0032550//purine ribonucleoside binding	GO:0006006//glucose metabolic process
Solyc12g094400.2	0.32	0.34	0	0.74	1	1.34	10	8	0	17	20	32	MFSD14A	PREDICTED: tetracycline resistance protein, class E-like [Solanum pennellii]	-	-	-	-	-	-	-
Solyc12g098560.2	1.64	1.89	1.87	15.83	14.64	12.66	51	45	37	364	295	304	A6	PREDICTED: probable glucan endo-1,3-beta-glucosidase A6 [Solanum lycopersicum]	-	-	-	-	-	-	-
Solyc12g100300.2	0.04	0	0	0.61	0.41	0.15	1	0	0	12	7	3	MTP4	PREDICTED: metal tolerance protein 4-like [Solanum lycopersicum]	-	-	-	-	-	-	-
